# Supplementary material for: Shifts in honeybee foraging reveal historical changes in floral resources
Source: Commun Biol. 2021 Jan 14;4:37. doi: 10.1038/s42003-020-01562-4 (PMC7809426; doi:10.1038/s42003-020-01562-4)
Supplement: Supplementary file 3 — Supplementary Data [file 42003_2020_1562_MOESM3_ESM.xlsx]

## Sheet: Data_on_each_tab
Tab	Data
Honey_sample_metadata	Metadata relating to the 2017 honey samples, including date of collection and county location.
rbcL_consensus_ID_read_counts	2017 honey rbcL metabarcoding data as read counts
rbcL_consensus_ID_percentage	2017 honey rbcL metabarcoding data as read percentage per sample
ITS2_consensus_ID_read_counts	2017 honey ITS2 metabarcoding data as read counts
ITS2_consensus_ID_percentage	2017 honey ITS2 metabarcoding data as read percentage per sample
rbcL_and_ITS2_read_counts	2017 honey metabarcoding data - rbcL and ITS2 read counts summed
rbcL_and_ITS2_percentage	2017 honey metabarcoding data - rbcL and ITS2 results as read percentage per sample (Figure 2)
Deans_1952	Compiled data from 1952 honey survey by A.S.C Deans from Deans (1957) and Deans (1958)
DNA_frequency_of_occurrence	Summarised 2017 honey metabarcoding data into the frequency of occurrence of each plant at different abundances within the honey
Deans_frequency_of_occurrence	Summarised 1952 honey melissopaynology data into the frequency of occurrence of each plant at different abundances within the honey
Moran's-I-Test	Results for the Morans I Test on individual species
Habitat_data	Data summarising the UK habitat coverage and the habitat within a 2 km radius of the sampled hives (Figure 1A)

## Sheet: Honey_sample_metadata
Metadata relating to 2017 honey samples. Apiary latitude and longitude has been removed for confidentiality.
Sample	Apiary_latitude	Apiary_longitude	Region	Country	County_to_match_Deans_1952	Number of Hives in Apiary	Day_Sample_Collection	Month_Sample_Collection	Year_Sample_Collection
WHS001			England	UnitedKingdom	Cumberland.and.Westmorland	3	15	6	2017
WHS002			Scotland	UnitedKingdom	Perthshire	1	20	6	2017
WHS003			England	UnitedKingdom	Northamptonshire	3	26	6	2017
WHS004			England	UnitedKingdom	Herefordshire	8	2	7	2017
WHS005			England	UnitedKingdom	Dorset	NA	NA	NA	NA
WHS006			England	UnitedKingdom	Surrey	2	29	6	2017
WHS007			Wales	UnitedKingdom	Monmouthshire	6	7	6	2017
WHS008			England	UnitedKingdom	Worcestershire	6	24	5	2017
WHS009			Wales	UnitedKingdom	Pembrokeshire	3	18	6	2017
WHS011			Wales	UnitedKingdom	Glamorgan	5	NA	NA	NA
WHS013			England	UnitedKingdom	Herefordshire	8	20	6	2017
WHS014			England	UnitedKingdom	Worcestershire	4	1	4	2017
WHS015			England	UnitedKingdom	Gloucestershire	2	17	5	2017
WHS016			England	UnitedKingdom	Gloucestershire	4	1	5	2017
WHS017			England	UnitedKingdom	Gloucestershire	4	30	4	2017
WHS018			England	UnitedKingdom	Gloucestershire	4	2	5	2017
WHS019			England	UnitedKingdom	Herefordshire	8	16	6	2017
WHS020			England	UnitedKingdom	Herefordshire	5	2	6	2017
WHS021			England	UnitedKingdom	Worcestershire	2	15	6	2017
WHS023			Wales	UnitedKingdom	Glamorgan	4	27	5	2017
WHS024			Wales	UnitedKingdom	Glamorgan	2	26	5	2017
WHS025			England	UnitedKingdom	Northamptonshire	1	2	7	2017
WHS026			Scotland	UnitedKingdom	Kirkcudbright	2	3	7	2017
WHS027			England	UnitedKingdom	Kent	4	4	7	2017
WHS028			Wales	UnitedKingdom	Brecknockshire	2	22	6	2017
WHS029			England	UnitedKingdom	Cambridgeshire	6	1	7	2017
WHS030			Ireland	Ireland	Dublin	NA	NA	NA	NA
WHS031			England	UnitedKingdom	Northamptonshire	3	1	7	2017
WHS032			England	UnitedKingdom	Worcestershire	3	30	6	2017
WHS033			England	UnitedKingdom	Buckinghamshire	3	28	6	2017
WHS034			England	UnitedKingdom	Suffolk	NA	NA	NA	NA
WHS035			England	UnitedKingdom	Nottinghamshire	2	1	7	2017
WHS036			England	UnitedKingdom	Norfolk	5	27	6	2017
WHS037			England	UnitedKingdom	Hertfordshire	4	3	7	2017
WHS038			Scotland	UnitedKingdom	Renfrewshire	6	4	7	2017
WHS039			England	UnitedKingdom	Lincolnshire	1	13	5	2017
WHS040			England	UnitedKingdom	Lincolnshire	1	26	6	2017
WHS041			Ireland	Ireland	Meath	1	3	7	2017
WHS042			England	UnitedKingdom	Essex	4	30	5	2017
WHS043			England	UnitedKingdom	Devon	1	3	7	2017
WHS044			England	UnitedKingdom	Shropshire	2	4	7	2017
WHS045			England	UnitedKingdom	Berkshire	2	30	6	2017
WHS046			England	UnitedKingdom	Somerset	8	6	7	2017
WHS047			England	UnitedKingdom	Kent	3	1	7	2017
WHS049			England	UnitedKingdom	Lancashire	2	4	7	2017
WHS050			Wales	UnitedKingdom	Glamorgan	4	4	7	2017
WHS051			Scotland	UnitedKingdom	Kirkcudbright	1	5	7	2017
WHS052			England	UnitedKingdom	Essex	11	2	7	2017
WHS054			Scotland	UnitedKingdom	Perthshire	2	8	6	2017
WHS056			Wales	UnitedKingdom	Carmarthenshire	8	2	7	2017
WHS057			England	UnitedKingdom	Essex	3	5	7	2017
WHS058			England	UnitedKingdom	Middlesex	5	17	6	2017
WHS059			England	UnitedKingdom	Surrey	3	5	7	2017
WHS060			England	UnitedKingdom	Worcestershire	4	30	6	2017
WHS061			England	UnitedKingdom	Cheshire	3	3	7	2017
WHS062			England	UnitedKingdom	Lancashire	7	1	7	2017
WHS063			England	UnitedKingdom	Leicestershire	1	5	6	2017
WHS064			England	UnitedKingdom	Lancashire	1	2	7	2017
WHS065			England	UnitedKingdom	Surrey	1	23	6	2017
WHS066			England	UnitedKingdom	Surrey	1	23	6	2017
WHS067			England	UnitedKingdom	Yorkshire	1	5	7	2017
WHS068			England	UnitedKingdom	Wiltshire	5	1	7	2017
WHS069			England	UnitedKingdom	Surrey	4	3	7	2017
WHS070			England	UnitedKingdom	Sussex	6	4	7	2017
WHS071			England	UnitedKingdom	Buckinghamshire	10	2	7	2017
WHS072			England	UnitedKingdom	Buckinghamshire	10	7	7	2017
WHS073			England	UnitedKingdom	Herefordshire	1	11	6	2017
WHS074			England	UnitedKingdom	Hampshire	3	10	6	2017
WHS075			Wales	UnitedKingdom	Pembrokeshire	3	2	6	2017
WHS076			Wales	UnitedKingdom	Pembrokeshire	2	3	7	2017
WHS077			Scotland	UnitedKingdom	Aberdeenshire	3	30	9	2016
WHS078			Scotland	UnitedKingdom	Aberdeenshire	6	1	6	2017
WHS079			England	UnitedKingdom	Surrey	3	6	7	2017
WHS080			England	UnitedKingdom	Yorkshire	1	15	6	2017
WHS081			England	UnitedKingdom	Surrey	2	24	6	2017
WHS082			England	UnitedKingdom	Surrey	3	24	6	2017
WHS083			England	UnitedKingdom	Devon	1	14	7	2017
WHS084			England	UnitedKingdom	Worcestershire	4	6	7	2017
WHS085			England	UnitedKingdom	Huntingdonshire	2	27	5	2017
WHS086			England	UnitedKingdom	Nottinghamshire	6	9	7	2017
WHS087			Guernsey	UnitedKingdom	Channel.Isles	1	1	7	2017
WHS090			England	UnitedKingdom	Somerset	1	20	8	2017
WHS091			England	UnitedKingdom	Kent	1	11	7	2017
WHS092			England	UnitedKingdom	Middlesex	1	9	7	2017
WHS093			England	UnitedKingdom	Essex	4	22	6	2017
WHS094			England	UnitedKingdom	Surrey	2	NA	NA	NA
WHS095			Scotland	UnitedKingdom	Ayrshire	NA	30	6	2017
WHS096			England	UnitedKingdom	Kent	1	11	6	2017
WHS097			England	UnitedKingdom	Herefordshire	7	10	7	2017
WHS098			England	UnitedKingdom	Hertfordshire	4	3	6	2017
WHS099			Wales	UnitedKingdom	Carmarthenshire	1	8	7	2017
WHS100			Wales	UnitedKingdom	Monmouthshire	3	1	9	2016
WHS101			England	UnitedKingdom	Essex	3	8	7	2017
WHS102			England	UnitedKingdom	Shropshire	4	2	7	2017
WHS103			England	UnitedKingdom	Yorkshire	2	8	7	2017
WHS104			England	UnitedKingdom	Kent	12	30	6	2017
WHS105			England	UnitedKingdom	Middlesex	3	27	6	2017
WHS106			England	UnitedKingdom	Devon	7	5	7	2017
WHS106A			England	UnitedKingdom	Devon	8	7	7	2017
WHS107			Scotland	UnitedKingdom	Renfrewshire	2	1	6	2017
WHS108			England	UnitedKingdom	Yorkshire	2	11	6	2017
WHS110			England	UnitedKingdom	Yorkshire	2	1	7	2017
WHS112			England	UnitedKingdom	Devon	6	30	6	2017
WHS113			England	UnitedKingdom	Worcestershire	1	17	6	2017
WHS114			England	UnitedKingdom	Somerset	2	11	7	2017
WHS115			England	UnitedKingdom	Kent	4	9	6	2017
WHS116			Wales	UnitedKingdom	Carmarthenshire	12	7	7	2017
WHS117			England	UnitedKingdom	Somerset	3	7	7	2017
WHS118			Wales	UnitedKingdom	Merionethshire	7	10	7	2017
WHS119			England	UnitedKingdom	Sussex	4	3	6	2017
WHS120			England	UnitedKingdom	Cornwall	2	5	7	2017
WHS121			England	UnitedKingdom	Cornwall	2	5	7	2017
WHS122			England	UnitedKingdom	Hampshire	4	3	7	2017
WHS123			England	UnitedKingdom	Cornwall	6	14	6	2017
WHS124			Scotland	UnitedKingdom	Renfrewshire	2	11	7	2017
WHS126			England	UnitedKingdom	Berkshire	5	17	7	2017
WHS127			England	UnitedKingdom	Middlesex	2	30	6	2017
WHS128			England	UnitedKingdom	Middlesex	4	30	6	2017
WHS129			Wales	UnitedKingdom	Glamorgan	2	11	7	2017
WHS130			England	UnitedKingdom	Cornwall	8	9	7	2017
WHS131			England	UnitedKingdom	Buckinghamshire	1	7	7	2017
WHS131A			England	UnitedKingdom	Bedfordshire	2	7	7	2017
WHS133			Wales	UnitedKingdom	Carmarthenshire	2	17	7	2017
WHS134			Wales	UnitedKingdom	Carmarthenshire	2	17	7	2017
WHS135			England	UnitedKingdom	Buckinghamshire	2	18	7	2017
WHS136			England	UnitedKingdom	Hampshire	2	15	7	2017
WHS137			England	UnitedKingdom	Sussex	1	29	6	2017
WHS138			England	UnitedKingdom	Essex	3	20	7	2017
WHS139			England	UnitedKingdom	Herefordshire	8	18	7	2017
WHS140			England	UnitedKingdom	Worcestershire	12	18	7	2017
WHS141			England	UnitedKingdom	Norfolk	2	16	7	2017
WHS142			England	UnitedKingdom	Sussex	3	6	7	2017
WHS144			England	UnitedKingdom	Derbyshire	2	30	6	2017
WHS145			England	UnitedKingdom	Yorkshire	4	30	6	2017
WHS146			England	UnitedKingdom	Sussex	9	13	7	2017
WHS148			England	UnitedKingdom	Northamptonshire	2	2	7	2017
WHS149			England	UnitedKingdom	Warwickshire	1	20	7	2017
WHS150			Wales	UnitedKingdom	Radnorshire	3	24	7	2017
WHS151			England	UnitedKingdom	Sussex	5	3	7	2017
WHS152			Wales	UnitedKingdom	Carmarthenshire	5	3	7	2017
WHS153			Wales	UnitedKingdom	Glamorgan	2	17	7	2017
WHS154			England	UnitedKingdom	Buckinghamshire	2	16	6	2017
WHS155			Wales	UnitedKingdom	Glamorgan	10	10	7	2017
WHS156			Wales	UnitedKingdom	Brecknockshire	NA	NA	NA	NA
WHS158			England	UnitedKingdom	Kent	1	8	7	2017
WHS159			England	UnitedKingdom	Northamptonshire	5	12	7	2017
WHS160			Wales	UnitedKingdom	Glamorgan	1	20	7	2017
WHS161			England	UnitedKingdom	Worcestershire	2	17	7	2017
WHS162			England	UnitedKingdom	Surrey	4	16	7	2017
WHS163			England	UnitedKingdom	Buckinghamshire	1	11	7	2017
WHS164			England	UnitedKingdom	Middlesex	2	21	5	2017
WHS165			England	UnitedKingdom	Berkshire	4	14	7	2017
WHS166			England	UnitedKingdom	Hertfordshire	4	19	7	2017
WHS167			Scotland	UnitedKingdom	Banffshire	1	26	6	2017
WHS168			Wales	UnitedKingdom	Glamorgan	8	1	6	2017
WHS169			Wales	UnitedKingdom	Monmouthshire	4	12	7	2017
WHS171			England	UnitedKingdom	Essex	18	15	6	2017
WHS172			England	UnitedKingdom	Essex	12	3	7	2017
WHS173			England	UnitedKingdom	Essex	2	18	7	2017
WHS174			Wales	UnitedKingdom	Carmarthenshire	6	11	7	2017
WHS175			England	UnitedKingdom	Devon	2	2	7	2017
WHS176			England	UnitedKingdom	Essex	2	15	6	2017
WHS177			England	UnitedKingdom	Sussex	3	1	8	2017
WHS179			England	UnitedKingdom	Essex	3	17	7	2017
WHS180			England	UnitedKingdom	Cornwall	2	12	7	2017
WHS181			England	UnitedKingdom	Cambridgeshire	2	17	6	2017
WHS182			Scotland	UnitedKingdom	Lanarkshire	1	24	7	2017
WHS182A			Scotland	UnitedKingdom	Lanarkshire	1	24	7	2017
WHS183			Wales	UnitedKingdom	Brecknockshire	1	1	8	2017
WHS184			Wales	UnitedKingdom	Monmouthshire	5	24	7	2017
WHS185			England	UnitedKingdom	Surrey	1	20	6	2017
WHS187			England	UnitedKingdom	Herefordshire	7	1	8	2017
WHS188			England	UnitedKingdom	Yorkshire	3	27	7	2017
WHS189			Wales	UnitedKingdom	Carmarthenshire	5	26	7	2017
WHS190			England	UnitedKingdom	Berkshire	2	1	5	2017
WHS192			Ireland	Ireland	Offaly	2	17	7	2017
WHS193			England	UnitedKingdom	Suffolk	1	2	8	2017
WHS194			England	UnitedKingdom	Isle.of.Wight	3	29	6	2017
WHS194A			England	UnitedKingdom	Isle.of.Wight	3	29	6	2017
WHS195			England	UnitedKingdom	Sussex	5	21	7	2017
WHS196			England	UnitedKingdom	Sussex	5	16	7	2017
WHS197			England	UnitedKingdom	Surrey	3	30	7	2017
WHS198			England	UnitedKingdom	Middlesex	1	2	7	2017
WHS199			England	UnitedKingdom	Kent	16	26	7	2017
WHS200			England	UnitedKingdom	Surrey	1	1	7	2017
WHS201			England	UnitedKingdom	Wiltshire	2	14	7	2017
WHS203			Wales	UnitedKingdom	Shropshire	3	20	7	2017
WHS205			England	UnitedKingdom	Yorkshire	2	24	6	2017
WHS206			England	UnitedKingdom	Sussex	3	26	7	2017
WHS207			Scotland	UnitedKingdom	Dumfriesshire	2	14	7	2017
WHS208			England	UnitedKingdom	Somerset	2	18	7	2017
WHS209			Wales	UnitedKingdom	Radnorshire	NA	5	7	2017
WHS210			England	UnitedKingdom	Worcestershire	6	23	7	2017
WHS211			England	UnitedKingdom	Yorkshire	3	30	6	2017
WHS212			England	UnitedKingdom	Hampshire	2	20	7	2017
WHS213			England	UnitedKingdom	Essex	10	26	4	2017
WHS214			England	UnitedKingdom	Shropshire	1	5	8	2017
WHS215A			IsleofMan	UnitedKingdom	Isle.of.Man	1	5	8	2017
WHS215B			IsleofMan	UnitedKingdom	Isle.of.Man	1	5	8	2017
WHS215C			IsleofMan	UnitedKingdom	Isle.of.Man	1	5	8	2017
WHS216			IsleofMan	UnitedKingdom	Worcestershire	1	4	7	2017
WHS217			England	UnitedKingdom	Yorkshire	2	22	7	2017
WHS218			England	UnitedKingdom	Herefordshire	3	6	8	2017
WHS219			IsleofMan	UnitedKingdom	Isle.of.Man	5	29	5	2017
WHS222			Wales	UnitedKingdom	Carmarthenshire	14	2	8	2017
WHS223			England	UnitedKingdom	Surrey	2	30	6	2017
WHS225			England	UnitedKingdom	Buckinghamshire	NA	4	7	2017
WHS226			England	UnitedKingdom	Buckinghamshire	2	28	7	2017
WHS227			England	UnitedKingdom	Huntingdonshire	2	21	6	2017
WHS228			England	UnitedKingdom	Gloucestershire	3	4	8	2017
WHS230			England	UnitedKingdom	Surrey	3	6	8	2017
WHS231			England	UnitedKingdom	Kent	5	4	8	2017
WHS232			England	UnitedKingdom	Kent	5	4	8	2017
WHS233			England	UnitedKingdom	Buckinghamshire	9	27	7	2017
WHS234			England	UnitedKingdom	Worcestershire	3	1	8	2017
WHS235			England	UnitedKingdom	Surrey	2	29	5	2017
WHS236			England	UnitedKingdom	Surrey	2	11	8	2017
WHS237			England	UnitedKingdom	Surrey	7	16	7	2017
WHS238			Wales	UnitedKingdom	Pembrokeshire	5	10	8	2017
WHS239			England	UnitedKingdom	Nottinghamshire	12	8	8	2017
WHS240			England	UnitedKingdom	Suffolk	4	1	7	2017
WHS242			Wales	UnitedKingdom	Monmouthshire	2	6	8	2017
WHS243			England	UnitedKingdom	Somerset	1	7	8	2017
WHS245			England	UnitedKingdom	Buckinghamshire	1	5	8	2017
WHS246			England	UnitedKingdom	Buckinghamshire	2	5	8	2017
WHS247A			England	UnitedKingdom	Buckinghamshire	2	13	5	2017
WHS247B			England	UnitedKingdom	Buckinghamshire	2	26	5	2017
WHS247C			England	UnitedKingdom	Buckinghamshire	2	3	7	2017
WHS250			Guernsey	UnitedKingdom	Channel.Isles	5	5	8	2017
WHS250A			Guernsey	UnitedKingdom	Channel.Isles	5	5	8	2017
WHS251			Wales	UnitedKingdom	Brecknockshire	2	9	8	2017
WHS252			Wales	UnitedKingdom	Glamorgan	10	9	8	2017
WHS253			England	UnitedKingdom	Essex	2	6	8	2017
WHS254			England	UnitedKingdom	Lincolnshire	6	14	8	2017
WHS256			England	UnitedKingdom	Norfolk	2	15	7	2017
WHS260			Wales	UnitedKingdom	Monmouthshire	20	NA	NA	2017
WHS262			England	UnitedKingdom	Gloucestershire	2	13	8	2017
WHS263			England	UnitedKingdom	Yorkshire	3	11	7	2017
WHS265			England	UnitedKingdom	Berkshire	4	17	7	2017
WHS267			Wales	UnitedKingdom	Monmouthshire	1	15	8	2017
WHS269			England	UnitedKingdom	Cornwall	14	10	8	2017
WHS270			England	UnitedKingdom	Berkshire	5	11	8	2017
WHS271			England	UnitedKingdom	Berkshire	5	11	8	2017
WHS272			England	UnitedKingdom	Gloucestershire	1	16	8	2017
WHS273			England	UnitedKingdom	Norfolk	4	11	8	2017
WHS275			Wales	UnitedKingdom	Cardiganshire	2	13	7	2017
WHS276			England	UnitedKingdom	Worcestershire	2	16	8	2017
WHS277			England	UnitedKingdom	Norfolk	2	20	8	2017
WHS278			Wales	UnitedKingdom	Monmouthshire	3	6	8	2017
WHS285			Wales	UnitedKingdom	Merionethshire	2	26	5	2017
WHS286			Wales	UnitedKingdom	Merionethshire	2	22	8	2017
WHS287			England	UnitedKingdom	Surrey	16	22	5	2017
WHS288			England	UnitedKingdom	Surrey	16	21	8	2017
WHS289			England	UnitedKingdom	Surrey	16	22	5	2017
WHS290			England	UnitedKingdom	Surrey	16	21	8	2017
WHS291			England	UnitedKingdom	Surrey	2	22	5	2017
WHS292			England	UnitedKingdom	Surrey	2	21	8	2017
WHS295			England	UnitedKingdom	Essex	1	16	8	2017
WHS296			England	UnitedKingdom	Warwickshire	1	25	6	2017
WHS298			Wales	UnitedKingdom	Monmouthshire	2	7	8	2017
WHS299			England	UnitedKingdom	Yorkshire	3	18	8	2017
WHS300			England	UnitedKingdom	Berkshire	3	11	8	2017
WHS301			Wales	UnitedKingdom	Glamorgan	2	17	7	2017
WHS302			Wales	UnitedKingdom	Radnorshire	8	22	7	2017
WHS304			England	UnitedKingdom	Hampshire	2	6	8	2017
WHS305			England	UnitedKingdom	Hertfordshire	2	17	7	2017
WHS306			England	UnitedKingdom	Surrey	1	20	8	2017
WHS307			England	UnitedKingdom	Somerset	1	9	8	2017
WHS308			England	UnitedKingdom	Hertfordshire	5	21	6	2017
WHS310			England	UnitedKingdom	Middlesex	2	23	7	2017
WHS312A			England	UnitedKingdom	Surrey	2	12	8	2017
WHS312B			England	UnitedKingdom	Surrey	2	12	8	2017
WHS316			England	UnitedKingdom	Hertfordshire	1	20	8	2017
WHS318			Wales	UnitedKingdom	Merionethshire	3	21	5	2017
WHS319			Wales	UnitedKingdom	Merionethshire	3	21	8	2017
WHS320			England	UnitedKingdom	Hampshire	7	23	8	2017
WHS322			England	UnitedKingdom	Middlesex	NA	25	8	2017
WHS325			England	UnitedKingdom	Worcestershire	10	25	8	2017
WHS326			Scotland	UnitedKingdom	West Lothian	2	30	8	2017
WHS327			England	UnitedKingdom	Nottinghamshire	1	26	8	2017
WHS328			Wales	UnitedKingdom	Merionethshire	12	25	5	2017
WHS329			Wales	UnitedKingdom	Merionethshire	12	22	8	2017
WHS330			Wales	UnitedKingdom	Merionethshire	5	22	5	2017
WHS331			Wales	UnitedKingdom	Merionethshire	5	22	8	2017
WHS332			Wales	UnitedKingdom	Merionethshire	5	26	5	2017
WHS333			Wales	UnitedKingdom	Merionethshire	5	22	8	2017
WHS334			Wales	UnitedKingdom	Merionethshire	6	28	5	2017
WHS335			Wales	UnitedKingdom	Merionethshire	6	24	8	2017
WHS336			Scotland	UnitedKingdom	Aberdeenshire	15	1	8	2017
WHS337			England	UnitedKingdom	Worcestershire	3	25	8	2017
WHS338			England	UnitedKingdom	Oxfordshire	2	18	7	2017
WHS339			England	UnitedKingdom	Surrey	3	18	8	2017
WHS340			England	UnitedKingdom	Buckinghamshire	2	5	8	2017
WHS344			Wales	UnitedKingdom	Glamorgan	10	25	5	2017
WHS345			Wales	UnitedKingdom	Glamorgan	10	24	8	2017
WHS346			England	UnitedKingdom	Berkshire	5	27	8	2017
WHS347			England	UnitedKingdom	Lincolnshire	2	31	5	2017
WHS348			England	UnitedKingdom	Lincolnshire	2	3	7	2017
WHS349			England	UnitedKingdom	Cumberland.and.Westmorland	4	15	7	2017
WHS350			England	UnitedKingdom	Gloucestershire	1	27	8	2017
WHS352			England	UnitedKingdom	Somerset	3	30	8	2017
WHS353			Scotland	UnitedKingdom	Renfrewshire	1	1	9	2017
WHS354			Wales	UnitedKingdom	Brecknockshire	7	1	9	2017
WHS355			Scotland	UnitedKingdom	West Lothian	4	20	8	2017
WHS358			Wales	UnitedKingdom	Cardiganshire	9	6	9	2017
WHS359			Wales	UnitedKingdom	Glamorgan	2	27	8	2017
WHS360			Wales	UnitedKingdom	Glamorgan	4	23	8	2017
WHS361			England	UnitedKingdom	Kent	7	24	8	2017
WHS362			England	UnitedKingdom	Berkshire	2	2	5	2017
WHS363			England	UnitedKingdom	Berkshire	4	17	8	2017
WHS365			England	UnitedKingdom	Kent	10	9	8	2017
WHS367			England	UnitedKingdom	Surrey	4	28	5	2017
WHS368			England	UnitedKingdom	Surrey	4	25	8	2017
WHS369			England	UnitedKingdom	Surrey	1	20	8	2017
WHS370			England	UnitedKingdom	Worcestershire	2	25	8	2017
WHS373			Wales	UnitedKingdom	Monmouthshire	1	19	8	2017
WHS374			England	UnitedKingdom	Gloucestershire	17	26	5	2017
WHS375			England	UnitedKingdom	Gloucestershire	17	8	8	2017
WHS377			Wales	UnitedKingdom	Montgomeryshire	2	20	8	2017
WHS379			England	UnitedKingdom	Surrey	6	25	8	2017
WHS380			England	UnitedKingdom	Leicestershire	NA	20	6	2017
WHS382			England	UnitedKingdom	Lancashire	6	4	9	2017
WHS384			England	UnitedKingdom	Staffordshire	3	16	8	2017
WHS385			Scotland	UnitedKingdom	Lanarkshire	3	30	8	2017
WHS386			England	UnitedKingdom	Somerset	1	20	8	2017
WHS387			England	UnitedKingdom	Herefordshire	1	12	8	2017
WHS388			Wales	UnitedKingdom	Radnorshire	3	3	8	2017
WHS389A			England	UnitedKingdom	Cheshire	2	30	8	2017
WHS390			England	UnitedKingdom	Herefordshire	3	2	8	2017
WHS392			IsleofMan	UnitedKingdom	Isle.of.Man	2	20	8	2017
WHS394			England	UnitedKingdom	Gloucestershire	4	1	8	2017
WHS395			Wales	UnitedKingdom	Carmarthenshire	6	15	8	2017
WHS396			Wales	UnitedKingdom	Glamorgan	NA	26	5	2017
WHS397			Wales	UnitedKingdom	Glamorgan	NA	22	8	2017
WHS400			England	UnitedKingdom	Gloucestershire	6	10	5	2017
WHS401			England	UnitedKingdom	Gloucestershire	5	5	8	2017
WHS402			England	UnitedKingdom	Somerset	23	27	8	2017
WHS404			England	UnitedKingdom	Norfolk	1	12	8	2017
WHS406			England	UnitedKingdom	Surrey	1	29	8	2017
WHS407			England	UnitedKingdom	Surrey	1	30	8	2017
WHS408			England	UnitedKingdom	Surrey	6	28	8	2017
WHS410			Wales	UnitedKingdom	Glamorgan	8	28	5	2017
WHS412			Wales	UnitedKingdom	Pembrokeshire	1	18	8	2017
WHS413			England	UnitedKingdom	Buckinghamshire	1	28	8	2017
WHS415			England	UnitedKingdom	Sussex	3	1	8	2017
WHS416			England	UnitedKingdom	Sussex	2	5	7	2017
WHS418			England	UnitedKingdom	Sussex	3	5	7	2017
WHS419			England	UnitedKingdom	Sussex	3	7	9	2017
WHS420			England	UnitedKingdom	Sussex	3	26	6	2017
WHS421			England	UnitedKingdom	Suffolk	10	1	9	2017
WHS422			Wales	UnitedKingdom	Carmarthenshire	NA	25	5	2017
WHS426			England	UnitedKingdom	Worcestershire	8	1	8	2017
WHS427			England	UnitedKingdom	Worcestershire	3	28	6	2017
WHS428			England	UnitedKingdom	Worcestershire	3	11	7	2017
WHS430			England	UnitedKingdom	Hampshire	6	4	9	2017
WHS431			England	UnitedKingdom	Devon	5	NA	6	2016
WHS432			Wales	UnitedKingdom	Glamorgan	2	1	8	2017
WHS433			England	UnitedKingdom	Yorkshire	1	19	8	2017
WHS434			England	UnitedKingdom	Lancashire	2	1	7	2017
WHS435			England	UnitedKingdom	Lancashire	9	1	8	2017
WHS436			England	UnitedKingdom	Devon	4	31	8	2017
WHS437			Wales	UnitedKingdom	Caernarfon	7	1	9	2017
WHS438			England	UnitedKingdom	Yorkshire	9	2	8	2017
WHS439			England	UnitedKingdom	Yorkshire	9	7	8	2017
WHS440			England	UnitedKingdom	Essex	1	31	8	2017
WHS441			England	UnitedKingdom	Surrey	5	15	8	2017
WHS442			England	UnitedKingdom	Hampshire	NA	31	8	2017
WHS443			Wales	UnitedKingdom	Cardiganshire	4	14	7	2017
WHS444			Wales	UnitedKingdom	Carmarthenshire	5	1	9	2017
WHS445A			England	UnitedKingdom	Cumberland.and.Westmorland	3	24	8	2017
WHS445B			England	UnitedKingdom	Cumberland.and.Westmorland	3	24	8	2017
WHS447			England	UnitedKingdom	Cornwall	3	6	9	2017
WHS449			England	UnitedKingdom	Gloucestershire	6	12	9	2017
WHS450			England	UnitedKingdom	Kent	2	21	6	2017
WHS451			England	UnitedKingdom	Cornwall	15	8	9	2017
WHS452			England	UnitedKingdom	Gloucestershire	5	1	8	2017
WHS453			England	UnitedKingdom	Hampshire	6	13	9	2017
WHS455			England	UnitedKingdom	Hertfordshire	2	2	8	2017
WHS456			England	UnitedKingdom	Surrey	4	14	8	2017
WHS457			England	UnitedKingdom	Somerset	7	31	5	2017
WHS460			England	UnitedKingdom	Herefordshire	5	3	9	2017
WHS465			Wales	UnitedKingdom	Glamorgan	10	10	8	2017
WHS467			England	UnitedKingdom	Cumberland.and.Westmorland	3	3	9	2017
WHS469			England	UnitedKingdom	Essex	6	25	8	2017
WHS470			England	UnitedKingdom	Lancashire	7	11	9	2017
WHS472			England	UnitedKingdom	Gloucestershire	14	5	7	2017
WHS474			England	UnitedKingdom	Hampshire	12	20	8	2017
WHS475			England	UnitedKingdom	Somerset	2	19	9	2017
WHS476A			England	UnitedKingdom	Durham	2	12	9	2017
WHS476B			England	UnitedKingdom	Durham	2	12	9	2017
WHS477			England	UnitedKingdom	Durham	2	20	9	2017
WHS479			England	UnitedKingdom	Lancashire	5	1	8	2017
WHS482			Scotland	UnitedKingdom	Aberdeenshire	5	2	9	2017
WHS483			England	UnitedKingdom	Surrey	1	10	8	2017
WHS484			England	UnitedKingdom	Sussex	4	20	8	2017
WHS485			Scotland	UnitedKingdom	Renfrewshire	5	15	9	2017
WHS486			Wales	UnitedKingdom	Carmarthenshire	1	28	9	2017
WHS487			England	UnitedKingdom	Devon	2	14	9	2017
WHS490			England	UnitedKingdom	Devon	2	14	9	2017
WHS492			England	UnitedKingdom	Middlesex	2	22	7	2017
WHS493			England	UnitedKingdom	Cambridgeshire	2	16	9	2017
WHS494			England	UnitedKingdom	Cambridgeshire	2	4	6	2017
WHS495			England	UnitedKingdom	Worcestershire	3	12	9	2017
WHS501			England	UnitedKingdom	Yorkshire	14	17	8	2017
WHS503			England	UnitedKingdom	Yorkshire	16	20	5	2017
WHS505			Wales	UnitedKingdom	Glamorgan	20	19	9	2017
WHS506			England	UnitedKingdom	Hertfordshire	1	1	8	2017
WHS509			England	UnitedKingdom	Sussex	2	4	8	2017
WHS510			England	UnitedKingdom	Surrey	2	1	8	2017
WHS512			England	UnitedKingdom	Essex	4	1	8	2017
WHS513B			England	UnitedKingdom	Essex	2	13	8	2017
WHS514			England	UnitedKingdom	Yorkshire	3	24	9	2017
WHS515			England	UnitedKingdom	Warwickshire	7	1	8	2017
WHS516			England	UnitedKingdom	Yorkshire	2	24	9	2017
WHS517			England	UnitedKingdom	Leicestershire	10	31	5	2017
WHS520			IsleofMan	UnitedKingdom	Isle.of.Man	5	25	8	2017
WHS521			England	UnitedKingdom	Gloucestershire	3	14	8	2017
WHS522			England	UnitedKingdom	Essex	4	8	10	2017
WHS523			Wales	UnitedKingdom	Monmouthshire	8	28	8	2017
WHS524A			NorthernIreland	UnitedKingdom	Antrim	1	20	8	2017
WHS524B			NorthernIreland	UnitedKingdom	Antrim	1	20	8	2017
WHS525			England	UnitedKingdom	Yorkshire	3	2	10	2017
WHS526			NorthernIreland	UnitedKingdom	Down	6	29	7	2017
WHS527			England	UnitedKingdom	Hampshire	2	23	9	2017
WHS532			England	UnitedKingdom	Essex	5	24	8	2017
WHS535			England	UnitedKingdom	Devon	10	1	8	2017
WHS538			Wales	UnitedKingdom	Merionethshire	2	30	9	2017
WHS539			England	UnitedKingdom	Hampshire	1	6	10	2017
WHS540			England	UnitedKingdom	Suffolk	3	9	6	2017
WHS541			England	UnitedKingdom	Suffolk	3	11	9	2017
WHS542			England	UnitedKingdom	Middlesex	2	12	8	2017
WHS543			England	UnitedKingdom	Yorkshire	1	1	10	2017
WHS544			Wales	UnitedKingdom	Glamorgan	2	10	10	2017
WHS545			Wales	UnitedKingdom	Glamorgan	NA	22	9	2017
WHS546			Wales	UnitedKingdom	Glamorgan	NA	22	9	2017
WHS550			England	UnitedKingdom	Lancashire	2	1	8	2017
WHS552			England	UnitedKingdom	Gloucestershire	4	5	8	2017
WHS554			England	UnitedKingdom	Warwickshire	2	7	10	2017
WHS556			NorthernIreland	UnitedKingdom	Down	10	27	7	2017
WHS663			Wales	UnitedKingdom	Carmarthenshire	NA	NA	NA	2017
WHS665			Wales	UnitedKingdom	Carmarthenshire	NA	NA	NA	2018

## Sheet: rbcL_consensus_ID_read_counts
rbcL DNA Metabarcoding data: read counts
Sample	Acer.sp.	Aconitum.sp.	Aesculus.hippocastanum	Ailanthus.altissima	Allium.sp.	Apiaceae	Aquilegia.sp.	Arecaceae	Asparagus.sp.	Astelia.sp.	Asteraceae	Astilbe.Heuchera	Begonia.sp.	Berberis.sp.	Borago.officinalis	Brassica.sp.	Buddleja.Verbascum	Calluna.vulgaris	Camellia.sp.	Campanula.sp.	Campsis.sp.	Capsicum.sp.	Carex.sp.	Castanea.sativa	Ceanothus.sp.	Centaurea.sp.	Cirsium.Hypochaeris	Clematis.sp.	Convolvulus.Calystegia	Cordyline.australis	Cornus.sp.	Cotinus.coggygria	Cucumis.Cucurbita	Epilobium.Oenothera	Erica.sp.	Eucalyptus.sp.	Eucryphia.sp.	Euonymus.sp.	Euphorbiaceae	Fabaceae	Ficaria.sp.	Filipendula.sp.	Fragaria.sp.	Fraxinus.sp.	Galega.officinalis	Geranium.sp.	Hedera.helix	Helianthemum.Cistus	Helianthus.Rudbeckia
WHS001	215	0	11	0	0	0	0	0	0	0	219	0	0	0	0	791	0	0	0	0	0	0	0	0	0	7	0	2	0	0	0	0	0	0	0	0	0	0	0	0	0	0	0	0	0	0	3	0	0
WHS002	1078	0	62	0	0	0	0	0	0	0	221	0	0	0	0	0	0	0	0	0	0	0	0	0	0	0	0	0	0	0	0	0	0	0	0	0	0	0	0	10	0	0	0	0	0	0	0	0	0
WHS003	0	0	0	0	0	0	0	0	0	0	0	0	0	0	0	4	0	0	0	0	0	0	0	0	8	0	0	0	0	0	0	1	0	0	0	0	0	0	0	0	0	0	0	0	0	0	0	0	0
WHS004	0	0	0	0	0	0	0	0	0	0	0	0	0	0	0	0	0	0	0	0	0	0	0	0	0	0	0	0	0	0	0	0	0	0	0	0	0	192	0	0	0	0	0	0	0	0	0	0	0
WHS005	38	0	0	0	0	0	0	0	0	0	102	0	0	0	0	3567	0	0	0	0	0	0	0	0	0	0	0	0	0	0	0	0	0	0	0	0	0	0	0	0	0	0	0	0	0	0	0	0	0
WHS006	355	0	10	1	0	0	0	0	0	0	0	0	0	0	0	196	2	0	0	0	0	0	0	0	0	0	0	0	0	0	0	0	0	0	0	0	0	0	0	0	0	0	0	0	0	0	0	0	0
WHS007	1241	0	22	0	0	0	0	0	0	0	31	0	0	0	0	0	0	0	0	0	0	0	0	0	0	0	0	0	0	0	0	0	0	0	0	0	0	0	0	44	0	0	0	0	0	0	0	0	0
WHS008	0	0	0	0	0	0	0	0	0	0	0	0	0	0	0	4469	0	0	0	0	0	0	0	0	0	0	0	0	0	0	0	0	0	0	0	0	0	0	0	0	0	0	0	0	0	0	0	0	0
WHS009	302	0	630	0	0	0	0	0	0	0	136	0	0	0	0	0	0	0	0	0	0	0	0	0	0	0	54	0	0	17	0	0	0	0	0	0	0	0	0	0	0	0	0	0	0	0	0	0	0
WHS011	1349	0	169	0	0	0	0	0	0	0	276	0	0	0	0	0	0	0	0	0	0	0	0	0	0	0	0	0	0	0	0	0	0	0	0	0	0	0	0	0	0	0	0	0	0	0	0	0	0
WHS013	0	0	0	0	0	0	0	0	0	0	0	0	0	0	0	185	0	0	0	0	0	0	0	0	0	0	0	0	0	0	0	0	0	0	0	0	0	0	0	0	0	0	0	0	0	0	0	0	0
WHS014	0	0	0	0	0	0	0	0	0	0	0	0	0	0	0	0	0	0	0	0	0	0	0	0	0	0	0	0	0	0	0	0	0	0	0	0	0	0	0	0	0	0	0	0	0	0	0	0	0
WHS015	0	0	0	0	0	0	0	0	0	0	0	0	0	0	0	666	0	0	0	0	0	0	0	0	0	0	0	581	0	0	0	0	0	0	0	0	0	0	0	0	0	0	0	0	0	0	0	0	0
WHS016	0	0	0	0	0	0	0	0	0	0	0	0	0	0	0	0	0	0	0	0	0	0	0	0	0	0	0	0	0	0	0	0	0	0	0	0	0	0	0	0	0	0	0	0	0	0	0	0	0
WHS017	0	0	222	0	0	0	0	0	0	0	19	0	0	0	0	0	0	0	0	0	0	0	0	0	0	0	0	0	0	0	0	0	0	0	0	0	0	0	0	13	0	0	0	0	0	0	0	0	0
WHS018	469	0	539	0	0	0	0	0	0	0	0	0	0	0	0	26	0	0	0	0	0	0	0	0	0	0	0	0	0	0	0	0	0	0	0	0	0	0	0	0	0	0	0	0	0	0	0	0	0
WHS019	0	0	0	0	0	0	0	0	0	0	0	0	0	0	0	372	0	0	0	0	0	0	0	0	0	0	0	108	0	0	0	0	0	0	0	0	0	0	0	0	0	0	0	0	0	0	0	0	0
WHS020	0	0	0	0	0	0	0	0	0	0	7	0	0	0	0	98	0	0	0	0	0	0	0	0	0	0	0	0	0	0	0	0	0	0	0	0	0	0	0	11	0	0	0	0	0	0	3	0	0
WHS021	0	0	0	0	0	0	0	0	225	0	0	0	0	0	0	8196	0	0	0	0	0	0	0	0	0	0	0	0	0	0	0	0	0	0	0	0	0	0	0	0	0	0	0	0	0	0	0	0	0
WHS023	0	0	0	0	0	0	0	0	0	0	12	0	0	0	0	0	0	0	0	0	0	0	0	0	0	0	0	0	0	0	0	0	0	0	0	0	0	0	0	0	0	0	0	0	0	0	18	0	0
WHS024	249	0	4	0	0	0	0	0	0	0	585	0	0	0	0	0	0	0	0	0	0	0	0	0	0	0	0	0	0	0	0	0	0	0	0	0	0	0	0	16	0	0	0	0	0	0	0	0	0
WHS025	0	0	0	0	0	0	0	0	0	0	0	0	0	0	0	0	0	0	0	0	0	0	0	0	0	0	0	0	0	0	0	0	0	0	0	0	0	0	0	0	0	0	0	0	0	0	0	0	0
WHS026	647	0	6	0	0	0	0	0	0	0	105	0	0	0	0	0	0	0	0	0	0	0	0	0	0	0	0	0	0	0	0	0	0	0	0	0	0	0	0	25	0	60	0	0	0	0	0	0	0
WHS027	4	0	0	4	0	0	0	0	0	0	0	0	0	0	0	0	2	0	0	0	0	0	0	0	0	0	0	0	0	0	0	0	0	0	0	0	0	0	0	0	0	0	0	0	0	0	0	0	0
WHS028	0	0	0	0	0	0	0	0	0	0	33	0	0	0	0	556	0	0	0	0	0	0	0	0	0	2	257	0	0	0	0	0	0	0	0	0	0	0	0	0	0	0	1	0	0	0	0	0	0
WHS029	0	0	0	0	0	287	0	0	0	0	0	0	0	0	0	0	0	0	0	0	0	0	0	0	0	0	0	0	0	0	0	0	0	0	0	0	0	0	0	0	0	0	3	0	0	0	0	0	0
WHS030	0	0	0	0	0	0	0	0	0	0	0	0	0	0	0	0	0	0	0	0	0	0	0	0	0	0	0	0	0	0	0	0	0	0	0	0	0	0	0	0	0	0	0	0	0	0	0	0	0
WHS031	0	0	0	0	0	0	0	0	0	0	0	0	0	0	0	37	0	0	0	0	0	0	0	0	0	0	0	0	0	0	0	0	0	0	0	0	0	0	0	0	0	0	0	0	0	0	0	0	0
WHS032	0	0	0	0	0	0	0	0	0	0	0	0	0	0	0	0	0	0	0	0	0	0	0	0	0	0	0	0	0	0	0	0	0	0	0	0	0	0	0	0	0	0	0	0	0	0	0	0	0
WHS033	23	0	0	1	0	0	0	0	0	0	0	0	0	0	0	0	0	0	0	2	0	0	0	0	0	0	0	0	0	0	0	2	0	0	0	0	0	0	0	0	0	0	0	0	0	0	0	0	0
WHS034	0	0	0	0	0	0	0	0	0	0	0	0	0	0	0	59	0	0	0	0	0	0	0	0	0	0	0	0	0	0	0	0	0	0	0	0	0	0	0	0	0	0	0	0	0	0	0	0	0
WHS035	0	0	0	0	0	0	0	0	0	0	0	0	0	0	0	0	0	0	0	0	0	14531	0	0	0	0	0	0	0	0	0	0	0	0	0	0	0	0	0	0	0	0	0	0	0	0	0	0	0
WHS036	2	0	51	0	0	0	0	0	0	0	0	0	0	0	0	115	0	0	0	0	0	0	0	0	0	0	0	2	0	0	0	0	0	0	0	0	0	0	0	0	0	0	0	0	0	0	0	0	0
WHS037	0	0	0	0	0	0	0	0	0	0	0	0	0	0	0	0	0	0	0	0	0	0	0	0	0	0	0	0	0	0	0	0	0	0	0	0	0	0	0	0	0	0	0	0	0	0	0	0	0
WHS038	1926	0	50	0	0	0	0	0	0	0	0	0	0	0	0	0	0	0	0	0	0	0	0	0	0	0	0	0	0	0	0	0	0	0	0	0	0	0	0	85	0	0	0	0	0	0	0	0	0
WHS039	1828	0	1	0	0	0	0	0	0	0	0	0	0	0	0	1956	0	0	0	0	0	0	0	0	0	0	0	0	0	0	0	0	0	0	0	0	0	0	0	0	0	0	0	0	0	0	0	0	0
WHS040	0	0	0	0	0	0	0	0	0	0	0	0	0	0	0	5160	0	0	0	0	0	0	0	0	0	0	0	0	0	0	0	0	315	0	0	0	0	0	0	0	0	0	0	0	0	0	0	0	0
WHS041	0	0	0	0	0	0	0	0	0	0	4	0	0	0	0	0	0	0	0	0	0	0	0	0	0	16	0	0	0	0	0	0	0	0	0	0	0	0	0	0	0	0	0	0	0	0	0	0	0
WHS042	64	0	3	0	0	0	0	0	0	0	51	0	0	0	0	0	0	0	18	0	0	0	0	0	7	2	1	2	0	0	0	0	0	0	0	0	0	0	0	3	0	0	0	0	0	0	2	0	0
WHS043	0	0	0	0	0	0	0	0	0	0	0	0	0	0	0	0	0	0	0	0	0	0	0	0	90	0	0	0	0	0	0	0	0	0	0	0	0	0	0	0	0	0	0	0	0	0	0	0	0
WHS044	28	0	0	0	0	0	0	0	0	0	5	0	0	0	0	150	0	0	0	0	0	0	0	0	0	1	0	0	0	0	0	0	0	0	0	150	0	0	0	0	0	0	0	0	0	0	3	0	0
WHS045	0	0	0	292	0	1	0	0	0	0	0	0	0	0	0	0	1	0	4	0	0	0	0	0	2	0	0	9	0	0	0	6	0	0	0	0	0	0	0	0	0	0	0	0	0	0	0	0	0
WHS046	2674	0	4	0	0	0	0	0	0	0	0	0	0	0	0	559	0	0	0	0	0	0	0	0	0	0	0	0	0	0	0	0	0	0	0	0	0	0	0	0	0	0	0	0	0	0	0	0	0
WHS047	0	0	0	51	0	0	0	0	0	0	0	0	0	0	0	0	0	0	0	0	0	0	0	0	0	0	0	0	0	0	0	0	0	0	0	0	0	0	0	0	0	0	0	0	0	0	0	0	0
WHS049	0	0	0	0	0	0	0	0	0	0	0	0	0	0	0	23	0	0	0	0	0	0	0	0	0	0	0	0	0	0	0	0	0	0	0	0	0	0	191	0	0	0	0	0	0	0	0	0	0
WHS050	0	0	0	0	0	0	0	0	0	0	0	0	0	0	0	0	0	0	0	0	0	0	0	0	0	0	0	0	0	0	0	0	0	0	0	0	0	0	0	0	0	0	1	0	0	0	0	0	0
WHS051	1327	0	68	0	0	0	0	0	0	0	27	0	0	0	0	0	0	0	0	0	0	0	0	0	0	0	0	0	0	0	0	0	0	0	0	0	0	0	0	5	0	0	0	0	0	0	1	0	0
WHS052	4613	0	46	0	0	0	0	0	0	0	0	0	0	0	0	929	0	0	0	0	0	0	0	0	0	0	0	0	0	0	0	0	0	0	0	0	0	0	0	0	0	0	0	0	0	0	0	0	0
WHS054	1385	0	46	0	0	0	0	0	0	0	21	0	0	6	0	124	0	0	0	0	0	0	0	0	0	0	0	9	0	0	0	0	0	0	0	0	0	0	0	18	0	0	0	0	0	0	0	0	0
WHS056	494	0	22	0	0	0	0	0	0	0	2	0	0	0	0	0	0	0	0	0	0	0	0	0	0	0	0	0	0	0	0	0	0	0	0	0	0	0	0	0	0	0	0	0	0	0	0	0	0
WHS057	13	0	16	0	0	0	0	0	0	0	42	0	0	0	0	0	0	0	0	0	0	0	0	0	0	27	0	0	0	0	0	0	0	0	0	0	0	0	0	0	0	0	0	0	0	0	6	0	0
WHS058	22	0	1	15	0	0	0	0	0	0	166	0	0	0	0	0	0	0	0	0	0	0	0	0	0	0	0	0	0	0	0	0	0	0	0	0	0	0	0	0	0	0	0	0	72	0	0	0	0
WHS059	31	0	1	105	0	0	0	0	0	0	0	0	0	0	0	24	7	0	0	0	0	0	0	0	1	0	0	0	0	0	0	1	0	0	0	1	0	0	0	0	0	0	0	0	0	0	0	0	0
WHS060	18	0	0	0	0	0	24	0	0	0	0	0	0	0	0	14653	0	0	0	0	0	0	0	0	0	0	0	0	0	0	0	0	0	0	0	0	0	0	0	0	0	0	0	0	0	0	0	0	0
WHS061	0	0	0	0	0	0	0	0	0	0	0	0	0	0	0	0	0	0	0	0	0	0	0	0	0	0	0	0	0	0	0	0	0	0	0	0	0	0	0	0	0	0	1	0	0	0	0	0	0
WHS062	0	0	0	0	0	0	0	0	0	0	0	0	0	0	0	0	0	0	0	0	0	0	0	0	0	0	0	0	0	0	0	0	0	0	0	0	0	0	0	0	0	0	0	0	0	0	0	0	0
WHS063	0	0	0	0	0	0	0	0	0	0	0	0	0	0	0	0	0	0	0	0	0	0	0	0	0	0	0	0	0	0	0	0	0	0	0	0	0	0	0	0	0	0	0	0	0	0	0	0	0
WHS064	593	0	26	0	0	0	0	0	0	0	0	0	0	0	0	0	0	0	0	0	0	0	0	0	0	0	0	0	0	0	0	0	0	0	0	0	0	0	0	0	0	0	0	0	0	0	0	0	0
WHS065	253	0	9	0	0	0	0	0	0	0	0	0	0	0	0	5	0	0	0	0	0	0	0	0	0	0	0	29	0	0	0	0	0	0	0	0	0	0	0	0	0	0	0	0	0	0	0	0	0
WHS066	202	0	9	0	0	0	0	0	0	0	0	0	0	0	0	73	0	0	1	0	0	0	0	0	0	0	0	0	0	0	0	0	0	0	0	0	0	0	0	0	0	0	0	0	0	0	0	0	0
WHS067	721	0	0	0	0	0	0	0	0	0	0	0	0	0	0	5878	0	0	0	0	0	0	0	0	0	0	0	0	0	0	0	0	0	0	0	0	0	0	0	0	0	0	0	0	0	0	0	0	0
WHS068	136	0	1	0	0	0	0	0	0	0	12	0	0	0	0	133	0	0	0	0	0	0	0	0	7	6	0	0	0	0	0	0	0	0	0	0	0	0	0	0	0	0	0	0	0	0	0	0	0
WHS069	18	0	14	0	0	0	0	0	0	0	0	0	0	0	0	0	0	0	4	0	0	0	0	0	0	0	0	0	0	0	0	0	0	0	0	0	0	0	1	0	0	0	0	0	0	0	0	0	0
WHS070	0	0	0	0	0	0	0	0	0	0	0	0	0	0	0	0	0	0	0	0	0	0	0	0	0	0	0	0	0	0	0	0	0	0	4	0	0	0	0	0	0	0	0	0	0	0	0	0	0
WHS071	0	0	0	0	0	0	0	0	0	0	0	0	0	0	0	496	0	0	0	0	0	0	0	0	0	0	0	0	0	0	0	0	0	4	0	0	0	0	0	0	0	0	0	0	0	0	0	0	0
WHS072	0	0	0	0	0	0	0	0	0	0	0	0	0	0	0	6096	0	0	0	0	0	0	0	0	0	0	0	0	0	0	0	0	0	0	0	0	0	0	0	0	0	0	0	0	0	0	0	0	0
WHS073	244	0	5	0	0	0	0	0	0	0	0	0	0	0	0	1364	0	0	0	0	0	0	0	0	3	0	0	0	0	0	0	0	0	0	0	0	0	0	0	0	0	0	0	0	0	0	0	0	0
WHS074	369	0	29	0	0	0	0	0	0	0	0	0	0	0	0	0	0	0	8	0	0	0	0	0	133	0	0	1	0	3	0	0	0	0	0	0	0	0	0	0	0	0	0	0	0	0	0	0	0
WHS075	524	0	22	0	0	0	0	0	0	0	184	0	0	0	0	0	0	0	0	0	0	0	0	0	0	0	0	0	0	0	0	0	0	0	0	0	0	0	0	0	0	0	0	0	0	0	0	0	0
WHS076	83	0	5	0	0	0	0	0	0	0	1	0	0	0	0	37	0	0	0	0	0	0	0	0	0	0	0	0	0	0	0	0	0	0	0	0	0	0	0	0	0	0	0	0	0	0	0	0	0
WHS077	0	0	0	0	0	0	0	0	0	0	0	0	0	0	0	0	0	0	0	0	0	0	0	0	0	0	0	0	0	0	0	0	0	0	0	0	272	0	0	0	0	0	0	0	0	0	0	0	0
WHS078	751	0	21	0	0	0	0	0	0	0	1	0	0	0	0	117	0	0	0	0	0	0	0	0	0	0	0	173	0	0	0	0	0	0	0	0	0	0	0	42	0	0	0	0	0	0	0	0	0
WHS079	198	0	7	0	0	0	0	0	0	0	54	1	0	0	0	0	0	0	0	0	0	0	0	0	0	0	0	0	0	0	0	0	0	0	0	0	0	0	0	0	3	0	0	0	0	0	0	0	0
WHS080	548	0	157	0	0	0	0	0	0	0	0	0	0	0	0	10375	0	0	0	0	0	0	0	0	0	0	0	0	0	0	0	0	0	0	0	0	0	0	0	0	0	0	0	0	0	0	0	0	0
WHS081	10	0	9	6	0	4	0	0	0	0	0	0	0	0	0	140	0	0	0	0	0	0	0	0	0	0	0	0	0	0	0	0	0	0	0	0	0	0	0	0	0	0	0	0	0	1	0	0	0
WHS082	103	0	9	0	0	0	0	0	0	0	0	0	0	0	0	3	0	0	0	0	0	0	0	0	1	0	0	0	0	0	0	0	0	0	0	0	0	0	0	16	0	0	1	0	0	0	0	0	0
WHS083	1002	0	21	0	0	2	0	0	0	0	8	0	0	0	0	7	1	0	0	0	0	0	0	0	0	1	0	0	0	0	0	0	0	0	0	0	0	0	0	17	0	0	0	0	0	0	0	0	110
WHS084	0	0	0	0	0	0	0	0	0	0	1	0	0	0	0	46	0	0	0	0	0	0	0	0	0	1	0	0	0	0	2	0	0	0	0	0	0	0	0	0	0	0	0	0	0	0	0	0	0
WHS085	65	0	83	0	0	0	0	0	0	0	0	0	0	0	0	2671	0	0	0	0	0	0	0	0	0	0	0	0	0	0	0	0	0	0	0	0	0	0	0	0	0	0	0	0	0	0	0	0	0
WHS086	0	0	0	0	0	0	0	0	0	0	0	0	0	0	0	5343	0	0	0	0	0	0	0	0	0	0	0	0	0	0	0	0	0	0	0	0	0	0	3	0	0	0	0	0	0	0	0	0	0
WHS087	1375	0	58	0	7	0	0	0	0	0	3	0	0	1	0	0	0	0	0	0	0	0	0	0	0	0	0	4	0	0	0	0	0	0	0	0	0	0	0	18	0	0	0	0	0	0	0	0	0
WHS090	0	0	0	0	0	0	0	0	0	0	0	0	0	0	0	0	0	0	0	0	0	0	0	0	0	0	0	0	0	0	0	0	0	0	0	0	0	0	0	0	0	0	0	0	0	0	0	0	0
WHS091	0	0	8	0	0	0	0	0	0	0	0	0	0	0	0	0	0	0	0	0	0	0	0	0	0	0	0	0	0	0	0	0	0	0	0	0	0	0	84	0	0	0	0	0	0	0	0	0	0
WHS092	0	0	0	5	0	0	0	0	0	0	47	0	0	0	0	0	0	0	0	0	0	0	0	0	0	1	0	1	1	0	0	1	0	0	0	0	0	0	0	0	0	0	0	0	48	0	2	0	0
WHS093	128	0	17	0	0	0	0	0	0	0	0	0	0	0	0	11	0	0	0	0	0	0	0	0	0	0	0	0	0	0	0	0	0	0	0	0	0	0	0	0	0	0	0	0	0	0	0	0	0
WHS094	851	0	21	0	35	0	0	0	0	0	10	0	0	0	0	91	0	0	0	0	0	0	0	0	0	2	0	4	0	0	0	0	0	0	0	0	0	0	0	19	0	0	0	0	0	0	0	0	0
WHS095	2990	0	83	0	15	0	0	0	0	0	4	0	0	7	0	0	0	0	0	0	0	0	0	0	1	0	0	6	0	0	0	0	0	0	0	0	0	0	0	70	0	0	0	0	0	0	0	0	0
WHS096	253	0	260	0	0	0	0	0	0	0	0	0	0	0	0	720	0	0	0	0	0	0	0	0	0	0	0	0	0	0	0	0	0	0	0	0	0	0	915	0	0	0	0	0	0	0	0	0	0
WHS097	0	0	0	0	0	0	0	0	0	0	0	0	0	0	0	0	0	0	0	0	0	0	0	0	0	0	0	0	0	0	0	0	0	0	0	0	0	0	0	0	0	0	1	0	0	0	0	0	0
WHS098	1916	0	722	0	0	0	0	0	0	0	166	0	0	0	0	116	0	0	20	0	0	0	0	0	0	3	0	86	0	0	2	0	0	0	0	1	0	0	0	0	0	0	0	0	0	0	14	0	0
WHS099	0	0	0	0	0	82	0	0	0	0	0	0	0	0	0	259	0	0	0	0	0	0	0	0	0	0	0	0	0	0	0	0	0	0	0	0	0	0	0	0	0	0	0	0	0	0	6	0	0
WHS100	0	0	0	0	2652	0	0	0	0	0	0	0	0	0	0	2248	0	0	0	0	0	0	0	530	0	0	0	0	0	0	0	0	0	0	0	0	0	0	0	0	0	0	0	0	0	0	0	0	0
WHS101	68	0	82	0	0	0	0	0	0	0	0	0	0	0	0	7160	0	0	0	0	0	0	0	0	0	0	0	2	0	0	0	0	0	0	0	0	0	0	241	0	0	0	0	0	0	0	0	0	0
WHS102	0	0	0	0	0	0	0	0	0	0	0	0	0	0	0	341	0	0	0	0	0	0	0	0	0	0	0	0	0	0	0	0	0	0	0	0	0	0	0	0	0	0	1	0	0	0	0	0	0
WHS103	0	0	0	0	0	0	0	0	0	0	0	0	0	0	0	0	0	0	0	0	0	0	0	0	0	0	0	0	0	0	0	0	0	0	0	0	0	0	0	0	0	0	0	0	0	0	0	0	0
WHS104	0	0	0	0	0	0	0	0	0	0	0	0	0	0	0	0	297	0	0	0	0	0	0	3	0	0	0	0	0	0	0	0	0	0	0	0	0	0	0	0	0	0	0	0	0	0	0	0	0
WHS105	1438	0	334	7	0	0	0	0	0	0	0	0	0	0	0	1	0	0	22	0	0	0	0	0	75	0	0	6	0	1	0	1	0	0	0	0	0	0	0	0	0	0	0	0	0	0	0	0	0
WHS106	853	0	26	0	0	0	0	0	0	0	0	0	0	0	0	0	0	0	3	0	0	0	0	0	0	0	0	0	0	0	0	0	0	0	0	0	0	0	0	0	0	0	0	0	0	0	0	0	0
WHS106A	0	0	0	0	0	0	0	0	0	0	0	0	0	0	0	0	0	0	0	0	0	0	0	0	0	0	0	0	0	0	0	0	0	16	0	0	0	0	0	0	0	0	2	0	0	0	0	0	0
WHS107	15808	0	1113	0	0	0	0	0	0	0	35	0	0	2	0	0	0	0	0	0	0	0	0	0	0	0	0	0	0	0	0	0	0	0	0	0	0	0	0	0	0	0	0	0	0	0	0	0	0
WHS108	1063	0	6	0	0	0	0	0	0	0	0	0	0	0	0	17489	0	0	0	0	0	0	0	0	0	0	0	0	0	0	0	0	0	0	0	0	0	0	0	0	0	0	0	0	0	0	0	0	0
WHS110	0	0	0	0	0	0	0	0	0	0	0	0	0	0	0	2545	0	0	0	0	0	0	0	0	0	0	0	0	0	0	0	0	0	7	0	0	0	0	0	0	0	0	0	0	0	0	0	0	0
WHS112	0	0	0	0	0	0	0	0	0	0	0	0	0	0	0	0	0	0	0	0	0	0	0	0	0	0	0	0	0	0	0	0	0	0	0	0	0	0	0	0	0	0	0	0	0	0	0	0	0
WHS113	267	0	26	0	0	0	0	0	0	0	3	0	0	25	0	10379	0	0	0	0	0	0	0	0	837	0	0	0	0	0	0	0	0	0	0	0	0	0	0	0	0	0	0	0	0	0	0	0	0
WHS114	19	0	2	0	0	16	0	0	0	0	2	0	0	0	0	0	0	0	0	0	0	0	0	0	0	1	8	0	0	0	0	0	0	0	0	0	0	0	0	0	0	0	2	0	0	0	1	0	0
WHS115	0	0	0	0	0	0	0	0	29	0	0	0	0	0	0	9017	0	0	0	0	0	0	0	0	0	0	0	0	0	0	0	0	0	0	0	0	0	0	0	0	0	0	0	0	0	0	0	0	0
WHS116	0	0	0	0	2	45	0	0	0	0	0	0	0	0	0	185	0	0	0	0	0	0	0	0	0	0	0	0	0	0	0	0	0	0	0	0	0	0	0	0	0	0	0	0	0	0	4	0	0
WHS117	2	2	0	0	0	345	0	0	0	0	0	0	0	0	0	9	0	0	0	0	0	0	0	0	1	0	0	2	0	0	0	613	0	0	0	0	0	0	0	0	0	0	0	0	0	0	12	0	0
WHS118	182	0	2	0	0	0	0	0	0	0	0	0	0	0	0	2440	0	0	0	0	0	0	0	0	0	0	0	0	0	0	0	0	0	0	0	0	0	0	0	0	0	4	1	0	0	0	0	0	0
WHS119	143	0	44	0	0	0	0	0	0	0	0	3	0	0	0	0	0	0	44	0	0	0	0	0	124	0	0	5	0	932	0	15	0	0	0	0	0	0	3	0	0	0	3	0	0	0	0	0	0
WHS120	0	0	0	0	0	0	0	0	0	0	0	0	0	0	0	0	0	0	0	0	0	0	0	0	0	0	0	0	0	0	0	0	0	0	0	0	0	0	0	0	0	0	0	0	0	0	0	0	0
WHS121	4919	0	180	0	48	0	0	0	0	0	0	0	0	0	0	2	0	0	0	0	0	0	0	0	0	0	0	0	0	0	0	0	0	0	0	0	0	0	0	0	0	0	0	0	0	0	0	0	0
WHS122	10	0	2	4	0	0	0	0	1	0	0	0	0	2	0	138	0	0	0	0	0	0	0	0	0	0	0	2	0	0	0	17	0	0	0	0	0	0	0	0	0	0	0	0	0	1	0	0	0
WHS123	10088	0	16	0	828	0	0	0	0	0	0	0	0	0	0	1	0	0	0	0	0	0	0	0	0	0	0	0	0	0	0	0	0	0	0	0	0	0	0	9	0	0	0	0	0	0	1	0	0
WHS124	85	0	8	0	0	2	0	0	0	0	0	0	8	0	0	0	0	0	0	0	0	0	0	0	0	0	0	0	0	0	30	1	0	1	0	0	0	0	0	0	0	1	0	0	0	0	0	0	0
WHS126	0	0	0	0	0	0	0	0	0	0	0	0	0	0	0	0	0	0	0	0	0	0	0	0	0	0	0	0	0	0	0	0	0	0	0	0	0	0	0	0	0	0	0	0	0	0	0	0	0
WHS127	3	0	2	104	0	0	0	0	0	0	2	0	0	0	0	8	197	0	0	0	0	0	0	0	2	0	0	0	0	0	0	11	0	0	0	0	0	0	0	0	0	0	0	0	0	0	0	0	0
WHS128	0	0	0	90	0	0	0	0	0	0	0	0	0	0	0	0	136	0	2	0	0	0	0	2	3	0	1	0	0	1	14	0	0	0	0	0	0	0	0	0	0	0	0	0	0	0	0	0	0
WHS129	26	0	0	4	1	0	0	0	0	0	0	0	0	0	0	139	5	0	4	0	0	0	0	0	3	0	0	0	0	0	0	9	0	0	0	0	0	0	0	0	0	0	0	0	0	0	0	0	0
WHS130	0	0	0	0	0	0	0	0	0	0	0	0	0	0	4	0	0	0	0	0	0	0	0	0	0	0	0	0	0	0	0	0	0	0	0	0	0	0	0	0	0	0	0	0	0	0	0	0	0
WHS131	274	0	0	0	0	0	0	0	0	0	239	0	0	0	0	0	0	0	0	0	0	0	0	1	0	42	0	0	0	0	0	0	0	0	0	0	0	0	0	0	1	0	0	0	0	0	0	0	0
WHS131A	0	0	0	0	0	0	0	0	0	0	0	0	0	0	0	0	0	0	0	0	0	0	0	0	0	0	0	0	0	0	0	0	0	0	0	0	0	0	0	17	0	0	0	0	0	0	0	0	0
WHS133	0	0	0	0	0	0	0	0	0	0	35	0	0	0	0	54	0	0	0	0	0	0	0	0	0	2	0	0	0	0	0	0	0	16	0	0	0	0	0	0	0	16	0	0	0	0	0	0	0
WHS134	0	0	0	0	0	0	0	0	0	0	758	0	0	0	0	0	0	0	12048	0	0	0	0	0	0	0	0	0	0	0	0	0	0	0	0	0	0	0	0	0	0	0	0	0	0	0	88	0	0
WHS135	0	0	0	0	0	7	0	0	0	0	117	0	0	0	0	0	0	0	0	0	0	0	0	0	0	1	0	0	0	0	0	0	0	0	0	0	0	0	0	0	0	0	2	0	0	0	0	0	0
WHS136	0	0	0	0	0	6	0	0	0	0	0	0	0	0	0	0	0	0	0	0	0	0	0	0	0	0	0	0	0	0	0	0	0	0	0	8	0	0	0	0	0	0	0	0	0	0	0	0	0
WHS137	28325	0	11907	0	0	0	0	0	0	0	0	0	0	0	0	0	0	0	0	0	0	0	0	0	0	0	0	0	0	0	0	0	0	0	0	0	0	0	0	0	0	0	0	0	0	0	0	0	0
WHS138	1206	0	13	0	0	0	0	0	0	0	0	0	0	0	0	0	0	0	0	0	0	0	0	0	0	0	0	0	0	0	0	0	0	0	0	0	0	0	0	0	0	0	0	0	0	0	0	0	0
WHS139	0	0	0	0	0	0	0	0	0	0	1	0	0	0	0	0	0	0	0	0	0	0	0	0	0	4	0	0	0	0	0	0	0	0	0	0	0	0	0	0	0	0	0	0	0	0	0	0	0
WHS140	208	0	1	0	0	0	0	0	0	0	0	0	0	0	0	1154	0	0	0	0	0	0	0	0	0	0	0	0	0	0	0	0	0	0	0	0	0	0	0	0	0	0	0	0	0	0	0	0	0
WHS141	0	0	0	0	0	0	0	0	0	0	0	0	0	0	0	0	0	0	0	0	0	0	0	0	0	0	0	0	0	0	0	0	0	0	0	0	0	0	0	0	0	0	0	0	0	0	0	0	0
WHS142	0	0	0	0	0	0	0	89	0	0	0	0	0	0	0	0	0	0	0	0	0	0	0	0	6	1	0	0	0	0	0	0	0	0	0	0	0	0	0	0	0	0	0	0	0	0	0	0	0
WHS144	386	0	8	0	0	0	39	0	0	0	236	0	0	0	0	0	0	0	0	0	0	0	0	0	0	0	0	3	0	0	0	102	0	0	0	0	0	0	0	4	0	0	0	0	0	0	11	0	0
WHS145	0	0	0	0	0	0	0	0	0	0	0	0	0	0	0	121	0	0	0	0	0	0	0	0	0	0	0	0	93	0	0	0	0	0	0	0	0	0	0	0	0	0	0	0	0	0	0	0	0
WHS146	0	0	0	0	0	0	0	0	0	0	0	0	0	0	0	0	0	0	0	0	0	0	0	3	0	0	0	0	0	0	0	0	0	0	0	0	0	0	0	0	0	0	0	0	0	0	0	0	0
WHS148	0	0	0	0	0	0	0	0	0	0	0	0	0	408	0	0	0	0	0	0	0	0	0	0	0	0	0	0	0	0	0	0	0	0	0	0	0	0	0	0	15531	0	0	0	0	0	0	0	0
WHS149	0	0	0	0	0	0	0	0	0	0	1	0	0	0	0	0	30	0	0	0	0	0	0	0	0	0	0	0	0	0	0	0	0	6	0	0	0	0	0	0	0	0	0	0	0	0	0	0	0
WHS150	0	0	0	0	0	0	0	0	0	0	0	0	0	0	0	25748	0	0	0	0	0	0	0	0	0	0	0	9	0	0	0	0	10	0	0	0	0	0	0	0	0	60	0	0	0	0	0	0	0
WHS151	0	0	0	0	0	0	0	0	0	0	0	0	0	0	0	0	0	0	0	0	0	0	0	0	0	0	0	0	0	0	0	0	0	0	0	0	0	0	0	0	0	0	0	0	0	0	0	0	0
WHS152	0	0	0	0	0	0	0	0	0	0	0	0	0	0	0	828	0	0	0	0	0	0	0	0	0	0	0	0	0	0	0	0	0	0	0	0	0	0	0	0	0	0	0	0	0	0	0	0	0
WHS153	0	0	0	0	0	0	0	0	0	0	0	0	0	0	0	0	0	0	0	0	0	0	0	0	0	0	0	0	0	0	0	0	0	0	0	0	0	0	0	0	0	0	0	0	0	0	0	0	0
WHS154	94	0	2	0	0	0	0	0	0	0	13	0	0	0	0	0	101	0	0	0	0	0	0	0	41	0	0	0	0	0	0	0	0	15	0	0	0	0	0	0	0	0	0	0	0	0	0	0	0
WHS155	0	0	0	0	0	0	0	0	0	0	0	0	0	0	0	0	0	0	0	0	0	0	0	0	0	0	0	0	0	0	0	0	0	0	0	0	0	0	3	0	0	0	0	0	0	0	0	0	0
WHS156	0	0	0	0	0	0	0	0	0	0	0	0	0	0	0	0	0	0	0	0	0	0	0	0	0	0	0	0	0	0	0	0	0	0	0	0	0	0	0	0	0	0	0	0	0	0	0	0	0
WHS158	0	0	0	0	4	0	0	0	12664	0	5734	0	0	0	0	0	0	0	0	0	0	0	0	0	0	0	0	0	0	0	0	0	0	0	0	0	0	0	0	0	0	0	0	0	0	0	0	0	0
WHS159	0	0	0	0	0	0	0	0	0	0	0	0	0	0	0	0	0	0	0	0	0	0	0	0	0	0	0	0	0	0	0	0	0	0	0	0	0	0	0	0	0	0	0	0	0	0	0	0	0
WHS160	181	0	2	0	1	0	0	0	0	0	0	0	0	0	0	0	0	0	24	0	0	0	0	0	0	0	0	167	0	0	0	0	0	0	0	0	0	0	0	0	0	0	0	0	0	0	0	0	0
WHS161	0	0	0	0	0	0	0	0	0	0	0	0	0	0	0	466	0	0	0	0	0	0	0	0	0	0	0	0	0	0	0	0	0	0	0	0	0	0	0	0	0	0	0	0	0	0	0	0	0
WHS162	0	0	0	0	0	0	0	0	0	0	0	0	0	0	0	0	0	0	0	0	0	0	0	0	0	0	0	0	0	0	0	0	0	0	0	0	0	0	0	0	0	1	0	0	0	0	0	0	0
WHS163	0	0	0	0	0	0	0	0	0	0	0	0	0	0	0	0	0	0	0	0	0	0	0	0	0	0	0	0	0	0	0	0	0	0	0	0	0	0	0	0	0	0	0	0	0	0	0	0	0
WHS164	2499	0	393	14	0	0	0	0	0	0	6	2	0	2	0	0	0	0	5	0	0	0	0	0	17	0	0	2	0	0	0	0	0	0	0	0	0	0	0	0	0	0	0	0	0	0	0	0	0
WHS165	81	0	0	0	0	0	0	0	0	0	0	0	0	0	0	0	0	0	0	0	0	0	0	0	0	0	0	0	0	0	0	0	0	0	0	0	0	0	0	0	0	0	0	0	0	0	0	0	0
WHS166	0	0	0	0	0	0	0	0	0	0	0	0	0	0	0	6	0	0	0	0	0	0	0	0	0	0	0	0	0	0	0	6405	0	0	0	0	0	0	0	0	0	0	0	0	0	0	0	0	0
WHS167	135	0	1	0	0	0	0	0	0	0	77	0	0	0	0	1165	0	0	0	0	0	0	0	0	0	0	0	0	0	0	0	0	0	0	0	0	0	0	0	76	0	0	0	0	0	0	0	0	0
WHS168	0	0	0	0	0	0	0	0	0	0	0	0	0	0	0	0	0	0	0	0	0	0	0	0	0	0	0	0	0	0	0	0	0	0	0	0	0	0	0	0	0	0	0	0	0	0	0	0	0
WHS169	10	0	4	0	0	0	0	0	0	0	0	0	0	0	0	23551	5	0	0	0	0	0	0	0	0	0	0	0	0	0	0	0	0	0	0	0	0	0	6	0	0	33	0	0	0	0	0	0	0
WHS171	0	0	0	0	0	0	0	0	0	0	0	0	0	0	0	0	0	0	0	0	0	0	0	0	0	0	0	0	0	0	0	0	0	0	0	0	0	0	0	0	0	0	0	0	0	0	0	0	0
WHS172	0	0	0	0	0	0	0	0	0	0	0	0	0	0	0	0	0	0	43770	0	0	0	0	0	0	0	0	0	0	0	0	0	0	0	0	0	0	0	0	0	0	0	0	0	0	0	0	0	0
WHS173	13	0	0	7	0	0	0	0	0	0	3	0	0	2	0	0	0	0	0	0	0	0	0	0	7	0	0	0	0	0	0	0	0	0	0	0	0	0	0	0	0	0	0	0	0	0	0	0	0
WHS174	63	0	2	0	0	1	0	0	0	0	1	0	0	0	0	1074	0	0	0	0	0	0	0	0	0	0	2	5	0	0	0	0	0	0	0	0	0	0	0	0	0	41	0	0	0	0	0	0	0
WHS175	0	0	0	0	0	56	0	0	0	0	2	0	0	0	0	0	0	0	0	0	0	0	0	0	0	0	44	0	0	0	0	0	0	0	0	0	0	0	0	0	0	0	0	0	0	0	6	0	0
WHS176	0	0	0	0	0	0	0	0	0	0	0	0	0	0	0	0	0	0	0	0	0	0	0	0	0	0	0	0	0	0	0	0	34	0	0	0	0	0	0	0	0	0	0	0	0	0	0	0	0
WHS177	0	0	0	0	0	0	0	0	0	0	0	0	0	0	0	0	0	0	0	0	0	0	0	0	0	0	0	27	0	0	0	0	133	0	0	0	0	0	0	0	0	0	0	0	0	0	0	0	0
WHS179	0	0	0	0	0	0	0	0	0	0	0	0	0	0	0	0	0	0	0	0	0	0	0	0	0	0	0	0	0	0	0	0	0	0	0	0	0	0	0	0	0	0	0	0	0	0	0	0	0
WHS180	1134	0	43	0	0	1	0	0	0	0	0	0	0	0	0	36	2	0	0	0	0	0	0	0	0	0	0	10	0	0	0	0	0	0	0	0	0	0	0	6	0	0	0	0	0	0	0	0	0
WHS181	0	0	0	0	0	0	0	0	0	0	0	0	0	0	0	0	0	0	0	0	0	0	0	0	0	0	0	0	0	0	0	0	0	0	0	0	0	0	0	0	0	0	0	0	0	0	0	0	0
WHS182	1	0	1	0	0	0	0	0	0	0	14	0	0	0	0	2	0	0	16	0	0	0	0	0	0	6	0	0	0	0	0	0	0	78	0	0	0	0	0	0	0	1755	9	0	0	0	0	0	0
WHS182A	0	0	0	0	0	0	0	0	0	0	0	0	0	0	0	121	0	0	0	0	0	0	0	0	0	0	0	0	0	0	0	0	0	183	0	0	0	0	0	0	0	91	0	0	0	0	0	0	0
WHS183	0	0	0	0	0	0	0	0	0	0	0	0	0	0	0	0	238	0	0	0	0	0	0	0	0	0	0	0	0	0	0	0	0	0	0	0	0	0	0	0	0	0	0	0	0	0	0	0	0
WHS184	0	0	0	0	0	0	0	0	0	0	0	0	0	0	0	0	0	0	0	0	0	0	0	0	0	0	0	0	0	0	0	0	0	0	0	0	0	0	0	0	0	0	0	0	0	0	0	0	0
WHS185	2456	0	72	1443	0	0	0	0	0	0	0	0	0	0	0	49	0	0	0	0	0	0	0	0	3	0	0	0	0	0	0	422	0	0	0	0	0	0	0	0	0	0	0	0	0	0	0	0	0
WHS187	0	0	0	0	0	0	0	0	16627	0	0	0	0	0	0	0	0	0	0	0	0	0	0	0	0	0	0	0	0	0	0	0	0	0	0	0	0	0	0	0	0	0	6	0	0	0	0	0	0
WHS188	1532	0	49	0	0	0	0	0	0	0	43	0	0	0	0	5	0	0	3	0	0	0	0	0	0	2	0	0	0	0	0	0	0	1	0	0	0	0	0	8	0	9	0	0	0	0	0	0	0
WHS189	0	0	0	0	0	0	0	0	0	0	0	0	0	0	0	0	0	0	0	0	0	0	0	0	0	0	0	0	0	0	0	0	0	0	0	0	0	0	0	0	0	2601	0	0	0	0	0	0	0
WHS190	143	0	3	0	0	0	51	0	0	0	378	0	0	0	0	126	0	0	0	0	0	0	0	0	9	38	0	0	0	0	0	0	0	0	0	0	0	0	0	0	0	0	0	0	0	0	0	0	0
WHS192	0	0	0	0	0	0	0	0	0	0	0	0	0	0	0	0	0	0	0	0	0	0	0	0	0	0	0	0	0	0	0	0	0	0	0	0	0	0	0	0	0	0	0	0	0	0	0	0	0
WHS193	100	0	0	0	0	0	0	0	0	0	0	0	0	41	0	147	0	0	4	0	0	0	0	0	0	0	0	0	0	0	0	0	0	0	0	0	0	0	0	0	0	0	0	0	0	0	0	0	0
WHS194	0	0	0	0	0	0	0	0	0	0	0	0	0	0	0	0	0	0	0	0	0	0	0	0	0	0	0	0	0	0	0	0	0	0	0	0	0	0	0	0	0	0	0	0	0	0	0	0	0
WHS194A	0	0	0	0	0	0	0	0	0	0	13	0	0	0	0	0	0	0	21728	0	0	0	0	0	0	0	3	0	0	0	0	0	0	0	0	0	0	0	0	0	0	0	0	0	0	0	0	0	0
WHS195	293	0	0	0	0	5935	0	0	0	0	0	0	0	0	0	0	0	0	0	0	0	0	0	0	0	0	0	0	0	0	0	0	0	0	0	0	0	0	0	0	0	0	0	0	0	0	0	0	0
WHS196	8	0	0	0	0	0	0	0	0	0	24	0	0	0	0	0	0	0	0	0	0	0	0	0	0	11	0	0	0	0	0	0	0	0	0	0	0	0	0	7	0	0	0	0	0	0	2	0	0
WHS197	0	0	0	0	0	0	0	0	0	0	0	0	0	0	0	0	0	0	0	0	0	0	0	0	0	0	0	0	0	0	0	0	0	0	0	0	0	0	0	0	0	0	0	0	0	0	0	0	0
WHS198	1015	0	294	36	0	0	0	0	0	0	0	0	0	0	0	0	0	0	0	0	0	0	0	0	7	0	0	0	0	0	0	3	0	0	0	0	0	0	0	0	0	0	0	0	0	0	0	0	0
WHS199	119	0	0	0	0	0	0	0	0	0	0	0	0	0	0	277	0	0	0	0	0	0	0	0	2	0	0	1	0	0	0	0	0	0	0	0	0	0	0	0	0	0	0	0	0	0	0	0	0
WHS200	2	0	0	0	0	0	0	0	0	0	0	0	0	0	0	0	0	0	0	0	0	0	0	0	0	0	0	0	0	0	0	0	0	0	0	0	0	0	0	0	0	0	0	0	0	0	0	0	0
WHS201	0	0	0	0	0	0	0	0	0	0	0	0	0	0	0	0	0	0	0	0	0	0	0	0	0	0	0	0	0	0	0	0	0	0	0	0	0	0	0	0	0	0	0	0	0	0	0	0	0
WHS203	3	0	0	0	0	0	0	0	0	0	8	0	0	0	0	1800	0	0	0	0	0	0	0	0	0	0	0	0	0	0	0	0	0	0	0	0	0	0	0	0	0	0	0	0	0	0	0	0	0
WHS205	34	0	4	1	0	0	0	0	0	0	0	0	0	0	0	1118	0	0	0	0	0	0	0	0	13	0	0	0	0	0	0	0	0	0	0	0	0	0	0	0	0	0	0	0	0	0	0	0	0
WHS206	0	0	0	0	0	0	0	0	0	0	0	0	0	0	0	0	0	0	0	0	0	0	0	0	0	0	0	0	0	0	0	0	0	0	0	0	0	0	5	0	0	0	0	0	0	0	0	0	0
WHS207	3526	0	54	0	0	0	0	0	0	0	3	0	0	0	0	0	0	0	0	0	0	0	0	0	0	0	0	0	0	0	0	0	0	0	0	0	0	0	0	26	0	0	0	0	0	0	0	0	0
WHS208	0	0	0	0	0	0	0	0	0	0	0	0	0	0	0	0	0	0	0	0	0	0	0	0	0	0	0	0	0	0	0	0	0	0	0	0	0	0	0	0	0	0	0	0	0	0	0	0	0
WHS209	0	0	0	0	0	0	0	0	0	0	0	0	0	0	0	0	0	0	0	0	0	0	0	0	0	0	0	0	0	0	0	0	0	0	0	0	0	0	0	0	0	0	0	0	0	0	0	0	0
WHS210	0	0	0	0	0	0	0	0	627	0	0	0	0	0	0	24	0	0	0	0	0	0	0	0	0	0	0	0	0	0	0	0	0	0	0	0	0	0	0	0	0	0	0	0	0	0	0	0	0
WHS211	0	0	0	0	0	0	0	0	0	0	0	0	0	0	0	0	0	0	0	0	0	0	0	0	0	0	0	0	0	0	0	0	0	0	0	0	0	0	0	0	0	0	0	0	0	0	0	0	0
WHS212	286	0	1	0	0	0	0	0	0	0	4	0	0	0	0	0	0	0	0	0	0	0	0	3	0	0	0	0	0	0	0	0	0	0	0	0	0	0	0	0	0	239	0	0	0	0	0	0	0
WHS213	0	0	1	0	0	0	0	0	0	0	0	0	0	0	0	5051	0	0	0	0	0	0	0	0	0	0	0	0	0	0	0	0	0	0	0	0	0	0	0	0	0	0	0	0	0	0	0	0	0
WHS214	17	0	37	0	0	0	0	0	0	0	116	0	0	0	0	10	0	0	0	0	0	0	0	0	0	81	0	0	0	0	0	0	0	0	0	0	0	0	2	0	0	0	0	0	0	0	0	0	0
WHS215A	1415	0	32	0	0	0	0	0	0	0	0	0	0	0	0	0	0	0	0	0	0	0	0	0	0	0	0	0	0	0	0	0	0	0	0	0	0	0	0	23	0	0	0	0	0	0	0	0	0
WHS215B	2157	0	66	0	0	0	0	0	0	0	0	0	0	0	0	0	0	0	1	0	0	0	0	0	0	0	0	0	0	0	0	0	0	0	0	0	0	0	0	29	0	0	0	0	0	0	0	0	0
WHS215C	2611	0	105	0	0	0	0	0	0	0	0	0	0	0	0	0	0	0	1	0	0	0	0	0	0	0	0	1	0	0	0	0	0	0	0	0	0	0	0	28	0	0	0	0	0	0	0	0	0
WHS216	0	0	0	0	0	0	0	0	0	0	0	0	0	0	0	0	0	0	0	0	0	0	0	0	0	0	0	0	0	0	0	0	0	0	0	0	0	0	0	0	0	0	0	0	0	0	0	0	0
WHS217	0	0	0	0	0	2	0	0	0	0	0	0	0	0	0	0	0	0	0	0	0	0	0	1	0	0	0	0	0	0	0	0	0	0	0	0	0	0	0	0	0	373	0	0	0	0	0	0	0
WHS218	0	0	0	0	0	0	0	0	0	0	0	0	0	0	0	0	0	0	0	0	0	0	0	0	0	0	0	1474	0	0	0	0	0	0	0	0	364	0	0	0	0	127	0	0	0	0	0	0	0
WHS219	1053	0	49	0	0	0	0	0	0	0	0	0	0	0	0	0	0	0	0	0	0	0	0	0	2	0	0	7	0	0	0	0	0	0	0	0	0	0	0	19	0	0	0	0	0	0	0	0	0
WHS222	47	0	1	0	0	0	0	0	0	0	43	0	0	0	0	0	0	0	0	0	0	0	0	0	0	1	0	0	0	0	0	0	0	0	0	0	0	0	0	0	0	0	0	0	0	0	0	0	0
WHS223	12	0	0	1	0	0	0	0	0	0	0	0	0	0	0	0	0	0	0	0	0	0	0	25	0	0	0	0	0	0	0	0	0	0	0	1	0	0	0	0	0	0	0	0	0	0	0	0	0
WHS225	0	0	0	0	0	0	0	0	0	0	0	0	0	0	0	0	0	0	0	0	0	0	0	0	0	0	0	0	0	0	0	0	0	0	0	0	0	0	0	0	0	0	0	0	0	0	0	0	0
WHS226	0	0	0	0	0	0	0	0	0	0	0	0	0	0	0	197	0	0	0	0	0	0	0	0	0	0	0	0	0	0	0	0	0	0	0	0	0	0	0	0	0	0	0	0	0	0	0	0	0
WHS227	22	0	2	0	0	0	0	0	0	0	0	0	0	0	0	124	0	0	0	0	0	0	0	0	37	0	0	0	0	0	0	0	0	0	0	5	0	0	0	0	0	0	0	0	0	0	143	0	0
WHS228	0	0	0	0	0	0	0	0	0	0	0	0	0	0	0	0	0	0	28	0	0	0	0	0	0	0	0	0	0	0	0	0	0	0	0	0	0	0	0	0	0	0	0	0	0	0	0	0	0
WHS230	821	0	11	0	0	0	0	0	0	0	0	0	0	0	0	835	0	0	0	0	0	0	0	0	0	0	0	6	0	0	0	0	0	0	0	0	0	0	0	0	0	0	0	0	0	0	0	0	0
WHS231	105	0	1	0	0	0	0	0	0	0	0	0	0	0	0	0	1	0	0	0	0	0	0	0	34	0	0	0	0	0	0	0	0	0	0	0	0	0	0	25	0	0	0	0	0	0	0	0	0
WHS232	382	0	0	0	0	0	0	0	0	0	0	0	0	0	0	0	0	0	0	0	0	0	0	0	0	0	0	0	0	0	0	0	0	0	0	266	0	0	0	0	0	0	0	0	0	0	0	0	0
WHS233	0	0	0	0	0	0	0	0	0	0	0	0	0	0	0	433	0	0	0	0	2674	0	0	1	0	0	0	0	0	0	0	0	0	321	0	0	0	0	0	0	0	0	0	0	0	0	0	0	0
WHS234	0	0	0	0	0	0	0	0	0	0	0	0	0	0	0	249	0	0	7	0	0	0	0	0	0	0	0	0	0	0	0	0	0	0	0	0	0	0	0	0	0	0	0	0	0	0	0	0	0
WHS235	89	0	11	0	0	0	0	0	0	0	36	0	0	0	0	0	0	0	0	0	0	0	0	0	0	5	0	0	0	0	0	0	0	0	0	0	0	0	0	0	0	0	0	0	0	0	0	0	0
WHS236	173	0	0	0	0	0	10	0	0	0	3	0	0	0	0	0	9	0	0	0	0	0	0	17	5	2	0	0	0	0	0	1	5	0	0	0	0	0	0	0	0	0	0	0	0	0	0	0	0
WHS237	32	0	104	550	0	0	0	0	0	0	2	0	0	0	0	0	0	0	1	0	0	0	0	0	1	0	0	0	0	0	0	61	0	0	0	1	0	0	0	0	0	0	0	0	0	0	0	0	0
WHS238	17	0	0	0	0	0	0	0	0	0	0	0	0	0	0	2059	0	0	0	0	0	0	0	0	0	0	0	0	0	0	0	0	0	0	0	0	0	0	0	0	0	0	0	0	0	0	0	0	0
WHS239	0	0	0	0	0	0	0	0	0	0	30	0	0	0	0	0	0	0	0	0	0	0	0	17	0	7	0	0	0	0	0	0	17	239	0	0	0	0	0	0	0	0	0	0	0	0	0	0	0
WHS240	0	0	0	0	0	0	0	0	0	0	0	0	0	0	0	0	0	0	0	0	0	0	0	16	0	0	0	0	0	0	0	0	0	0	0	0	0	0	0	0	0	0	0	0	0	0	0	0	0
WHS242	0	0	0	0	0	0	0	0	0	0	0	0	0	0	0	0	0	0	0	0	0	0	0	0	0	0	0	0	0	0	0	0	0	0	0	0	0	0	0	0	0	0	0	0	0	0	0	0	0
WHS243	0	0	0	0	0	0	0	0	0	0	0	0	81	0	0	0	0	0	0	0	0	0	0	0	0	0	0	0	0	0	0	0	0	0	0	0	0	0	0	0	0	0	0	0	0	0	0	0	0
WHS245	0	0	0	0	0	0	0	0	0	0	50	0	0	0	0	0	0	0	0	0	0	0	0	0	0	6	0	0	0	0	0	0	0	34	0	2177	0	0	0	0	0	0	0	0	0	0	0	0	0
WHS246	0	0	0	0	0	0	0	0	0	0	0	0	0	0	0	0	0	0	0	0	0	0	0	0	0	0	0	0	0	0	0	0	0	0	0	0	0	0	0	0	0	0	0	0	0	0	0	0	0
WHS247A	20	0	0	0	0	0	0	0	0	0	1	0	0	0	0	8355	0	0	0	0	0	0	0	0	0	0	0	0	0	0	0	0	0	0	0	0	0	0	0	0	0	0	0	0	0	0	0	0	0
WHS247B	0	0	0	0	0	0	0	0	0	0	0	0	0	0	0	19818	0	0	0	0	0	0	0	0	0	0	0	0	0	0	0	101	0	0	0	0	0	0	0	0	0	0	0	0	0	0	0	0	0
WHS247C	0	0	0	0	0	0	0	0	0	0	0	0	0	0	0	0	0	0	0	0	0	0	0	0	0	0	0	0	0	0	0	0	0	0	0	0	0	0	0	0	0	0	0	0	0	0	0	0	0
WHS250	0	0	0	0	0	0	0	0	0	0	17	0	0	0	0	139	0	0	0	0	0	0	0	0	2	2	0	0	0	0	0	0	0	0	0	0	0	0	0	9	0	0	0	0	0	0	0	0	0
WHS250A	0	0	0	0	0	0	0	0	0	0	17	0	0	0	0	147	0	0	15	0	0	0	0	0	0	5	0	0	0	0	0	0	0	0	0	0	0	0	0	0	0	0	0	0	0	0	0	0	0
WHS251	0	0	0	0	0	0	0	0	0	0	0	0	0	0	0	2	0	0	0	0	0	0	0	0	0	0	0	0	0	0	0	0	0	0	0	0	0	0	0	0	0	39	0	0	0	0	0	0	0
WHS252	0	0	0	0	0	0	0	0	0	0	221	0	0	0	0	0	0	0	0	0	0	0	0	0	0	0	372	0	0	0	0	0	0	0	0	0	0	0	3082	0	0	0	0	0	0	0	0	0	0
WHS253	0	0	0	0	0	0	0	0	0	0	0	0	0	0	0	4599	0	0	0	0	0	0	0	0	0	0	0	0	0	0	0	0	0	0	0	485	0	0	0	0	0	0	0	0	0	0	0	0	0
WHS254	0	0	380	0	0	0	0	0	0	0	0	0	0	0	0	1	0	0	0	0	0	0	0	0	16	0	0	0	0	0	0	0	0	0	0	0	0	0	6667	3	0	0	0	0	0	0	0	0	0
WHS256	0	0	0	18	0	0	0	0	0	0	0	0	0	0	0	0	1	0	147	0	0	0	0	0	0	0	0	0	0	0	0	0	0	0	0	1	0	0	0	0	0	0	0	0	0	0	0	0	0
WHS260	0	0	0	0	0	0	0	0	0	0	0	0	0	0	0	0	0	0	0	0	0	0	0	0	0	0	0	0	0	0	0	0	0	0	0	0	0	0	0	0	0	0	0	0	0	0	0	0	0
WHS262	0	0	0	0	0	0	0	0	0	0	687	0	0	0	0	0	0	0	0	0	0	0	0	0	0	0	0	0	0	0	0	0	0	0	0	0	0	0	0	0	0	0	0	0	0	0	0	0	0
WHS263	0	0	2	0	0	0	0	0	0	0	0	0	0	0	0	0	0	0	0	0	0	0	0	0	0	0	0	0	0	0	0	0	0	0	0	8	0	0	0	0	0	0	0	0	0	0	0	0	0
WHS265	19	0	0	0	0	0	0	0	0	0	29	0	0	0	0	0	0	0	0	0	0	0	0	0	0	0	0	0	0	0	0	0	1095	0	0	25	0	0	0	0	0	0	0	0	0	0	0	0	0
WHS267	0	0	0	0	0	0	0	0	0	0	20	0	0	0	0	905	0	0	0	0	0	0	0	0	0	6	0	0	0	0	0	0	0	0	0	0	0	0	0	0	0	0	0	0	0	0	0	0	0
WHS269	0	0	0	0	0	0	0	0	0	0	334	0	0	0	0	0	0	0	0	0	0	0	0	0	0	0	1257	0	0	0	0	0	0	0	119	0	0	0	0	0	0	0	0	0	0	0	0	0	0
WHS270	0	0	0	0	0	0	0	0	0	0	0	0	0	0	0	0	0	0	0	0	0	0	0	0	0	0	0	0	0	0	0	0	0	0	0	0	0	0	0	0	0	0	0	0	0	0	0	0	0
WHS271	0	0	53	0	0	0	0	0	0	0	0	0	0	0	0	0	0	0	0	0	0	0	0	0	0	0	0	0	0	0	0	0	0	0	0	0	0	0	12457	0	0	0	0	0	0	0	0	0	0
WHS272	0	0	0	0	0	0	0	0	0	0	0	0	0	0	0	0	0	0	0	0	0	0	0	0	0	0	0	0	0	0	0	0	0	0	0	0	0	0	0	0	0	0	0	0	0	0	0	0	0
WHS273	19	0	0	0	0	0	0	0	0	0	0	0	0	0	0	0	0	0	0	0	0	0	0	0	0	0	0	226	0	0	0	0	0	0	0	0	0	0	0	0	0	0	0	0	0	0	0	0	0
WHS275	0	0	0	0	0	0	0	0	0	0	0	0	0	0	0	0	0	0	0	0	0	0	0	0	0	0	0	0	0	0	0	0	0	0	0	0	0	0	0	0	0	0	0	0	0	0	0	0	0
WHS276	0	0	0	0	0	0	0	0	0	0	0	0	0	0	0	0	0	0	0	0	0	0	0	0	0	0	0	0	0	0	0	0	0	0	0	0	0	0	0	0	0	0	0	0	0	0	0	0	0
WHS277	0	0	0	0	0	0	0	0	0	0	0	0	0	0	0	5	0	0	0	0	0	0	0	0	0	0	0	0	0	0	0	0	0	0	0	1	0	0	0	0	0	0	0	0	0	0	0	0	0
WHS278	0	0	0	0	0	0	0	0	0	0	0	0	0	0	0	0	0	0	0	0	0	0	0	0	0	0	0	0	0	0	0	0	0	309	0	0	0	0	0	0	0	0	0	0	0	0	0	0	0
WHS285	9395	0	1352	0	0	0	0	0	0	0	0	0	0	0	0	0	0	0	2	0	0	0	0	0	0	0	0	41	0	0	0	0	0	0	0	0	0	0	0	189	0	0	0	0	0	0	0	0	0
WHS286	2544	0	3253	0	0	0	0	0	0	0	2	0	0	0	0	0	0	0	42	0	0	0	0	0	0	0	0	70	0	0	0	0	0	0	0	0	0	0	0	65	0	0	0	0	0	0	0	0	0
WHS287	535	0	3	0	0	0	0	0	0	0	510	0	0	4	0	9	0	0	0	0	0	0	0	0	0	0	0	0	0	0	0	0	0	0	0	0	0	0	0	0	0	0	0	0	0	0	0	0	0
WHS288	0	0	0	0	0	353	0	0	0	0	0	0	0	0	0	0	0	0	0	0	0	0	0	0	0	0	0	0	0	0	0	0	0	13	0	0	0	0	0	0	0	0	0	0	0	0	26	0	0
WHS289	2100	0	10	0	0	0	0	0	0	0	264	0	0	0	0	227	0	0	0	0	0	0	0	0	0	0	0	0	0	0	0	0	0	0	0	0	0	0	0	0	0	0	0	0	0	0	0	0	0
WHS290	0	0	0	0	0	0	0	0	0	0	22	0	0	0	0	0	0	1419	2	0	0	0	0	193	0	1	0	0	0	0	0	0	51	0	0	0	0	0	0	0	0	166	0	0	0	0	0	0	0
WHS291	2322	0	1	0	0	0	0	0	0	0	36	0	0	12	0	0	0	0	0	0	0	0	0	0	0	0	0	23	0	0	0	0	0	0	0	0	0	0	0	0	0	0	0	0	0	0	0	0	0
WHS292	0	0	0	0	0	0	0	0	0	0	0	0	0	0	0	0	0	0	0	0	0	0	0	0	0	0	0	0	0	0	0	0	0	0	0	0	0	0	0	8	0	0	0	0	0	0	0	0	0
WHS295	0	0	0	0	0	0	0	0	0	0	92	0	0	0	0	0	0	0	0	0	0	0	0	0	0	39	0	0	0	0	0	0	0	0	0	0	0	0	0	0	0	0	0	0	0	0	0	0	0
WHS296	0	0	0	0	0	0	299	0	0	0	0	0	0	0	0	1618	0	0	0	0	0	0	0	0	24	0	0	0	0	0	0	0	1	0	0	10	0	0	0	0	0	0	0	0	0	0	0	0	0
WHS298	0	0	0	0	0	0	0	0	0	0	0	0	0	0	0	0	0	0	0	0	0	0	0	0	0	0	0	0	0	0	0	0	0	0	0	0	0	0	0	0	0	0	0	0	0	0	0	0	0
WHS299	0	0	0	0	0	0	0	0	0	0	10	0	0	0	0	0	0	795	23	0	0	0	0	0	0	0	0	0	0	0	0	0	0	0	0	0	0	0	0	0	0	21	0	0	0	0	0	0	0
WHS300	0	0	0	0	0	0	1	0	0	0	0	0	0	0	0	57	0	0	0	0	0	0	0	0	0	0	0	0	0	0	0	0	0	0	0	1	0	0	0	0	0	0	0	0	0	0	0	0	0
WHS301	10	0	38	5	0	0	0	0	0	0	2	0	0	0	0	47	231	0	0	0	0	0	0	1	0	0	0	0	1	0	0	0	0	33	0	0	0	0	0	0	0	0	0	0	0	0	0	0	0
WHS302	0	0	0	0	0	0	0	0	0	0	273	0	0	0	0	8585	0	0	0	0	0	0	0	0	0	3	6	0	0	0	0	0	0	2	0	0	0	0	0	18	0	0	0	0	0	0	0	0	0
WHS304	0	0	0	0	914	0	0	0	405	0	0	0	0	0	0	0	0	0	0	0	0	0	0	0	0	0	0	0	0	0	0	0	0	0	0	0	0	0	0	0	0	0	0	0	0	0	0	0	0
WHS305	0	0	0	0	0	0	0	0	0	0	0	0	0	0	0	0	263	0	0	0	0	2	0	1	582	0	0	0	0	0	0	0	0	0	0	0	0	0	0	0	0	0	0	0	0	0	0	0	0
WHS306	0	0	0	0	0	0	0	0	0	0	0	0	0	0	0	0	0	0	0	0	0	0	0	0	0	0	0	0	0	0	0	0	0	0	0	0	0	0	0	0	0	0	0	0	0	0	0	0	0
WHS307	9	0	0	0	0	0	0	0	0	0	0	0	0	0	0	14	146	0	0	0	0	0	0	0	0	0	0	0	0	0	0	0	0	0	0	193	0	0	0	0	0	0	0	0	0	0	0	0	0
WHS308	0	0	0	0	0	0	0	0	0	0	0	0	0	0	0	5584	0	0	0	0	0	0	0	0	0	0	0	0	0	0	0	0	4	0	0	0	0	0	0	0	0	0	0	0	0	0	0	0	0
WHS310	2	0	0	0	0	0	0	0	0	0	0	0	0	0	0	0	0	0	0	0	0	0	0	0	0	0	0	0	0	0	0	0	0	0	0	0	0	0	0	0	0	0	0	0	0	0	0	0	0
WHS312A	0	0	0	0	0	0	0	0	0	0	0	0	0	0	0	0	56	0	0	0	0	0	0	18	0	0	0	0	0	0	0	0	0	0	0	0	0	0	0	0	0	0	0	0	0	0	0	0	0
WHS312B	0	0	0	30	0	0	0	0	0	0	0	0	0	0	0	0	0	0	0	0	0	0	0	1942	0	0	0	0	0	0	0	0	0	0	0	0	0	0	0	0	0	0	0	0	0	0	0	0	0
WHS316	0	0	0	0	0	0	0	0	0	0	21	0	0	0	0	0	0	0	0	0	0	0	0	0	0	0	0	0	0	0	0	0	0	0	0	0	0	0	0	0	0	0	0	0	0	0	0	0	0
WHS318	18124	0	1145	0	0	0	0	0	0	0	0	0	0	0	0	0	0	0	0	0	0	0	0	0	0	0	0	0	0	0	0	0	0	0	0	0	0	0	0	10	0	0	0	0	0	0	0	0	0
WHS319	64	0	0	0	0	0	0	0	0	0	977	0	0	0	0	0	0	2692	2	0	0	0	0	0	0	1	0	0	0	0	3	0	0	96	8	0	0	0	0	39	0	41	0	0	0	0	0	0	0
WHS320	0	0	0	0	0	0	0	0	0	0	0	0	0	0	0	76	0	0	0	0	0	0	0	0	0	0	0	0	0	0	0	0	0	0	0	4805	0	0	0	0	0	0	0	0	0	0	0	0	0
WHS322	0	0	0	0	0	0	0	0	0	0	21	0	0	0	0	0	0	0	0	0	0	0	0	0	0	2	11	0	0	0	0	0	0	0	0	41	0	0	0	0	0	0	0	0	0	0	0	0	0
WHS325	0	0	0	0	0	0	0	0	724	0	129	0	0	0	0	0	0	0	0	0	0	0	0	0	0	0	0	743	5	0	0	0	19	0	0	898	0	0	0	0	0	0	0	0	0	0	0	0	0
WHS326	0	0	0	0	0	11727	0	0	0	0	349	0	0	0	0	0	0	0	0	0	0	0	0	0	0	17	0	0	0	0	0	0	0	32	0	0	0	0	0	0	0	0	6004	0	0	0	83	0	0
WHS327	0	0	0	3	11	0	0	0	0	0	17	0	432	0	0	0	7	0	0	0	0	0	0	0	0	0	4	5	0	0	0	0	0	11	0	3	0	0	0	0	0	5	8	0	0	0	7	0	0
WHS328	11257	0	208	0	0	0	0	0	0	0	0	0	0	0	0	0	0	13	0	0	0	0	0	0	0	0	0	0	0	0	0	0	0	0	0	0	0	0	0	64	0	0	0	0	0	0	0	0	0
WHS329	0	0	0	0	0	0	0	0	0	0	0	0	0	0	0	0	0	0	0	0	0	0	0	0	0	0	0	0	0	0	0	0	0	0	0	0	0	0	0	25	0	0	0	0	0	0	0	0	0
WHS330	153	0	2	0	2127	0	0	0	0	0	0	0	0	0	0	0	0	0	0	0	0	0	0	0	0	0	0	0	0	0	0	0	0	0	0	0	0	0	0	0	0	0	0	0	0	0	1	0	0
WHS331	0	0	0	0	0	0	0	0	0	0	2974	0	0	0	0	0	0	15348	40	0	0	0	0	0	0	19	0	0	0	0	0	0	0	0	0	0	0	0	0	195	0	0	0	0	0	0	0	0	0
WHS332	3016	0	17	0	0	0	0	0	0	0	0	0	0	0	0	0	0	0	0	0	0	0	0	0	0	0	0	0	0	0	0	0	0	0	0	0	0	0	0	0	0	0	0	0	0	0	0	0	0
WHS333	0	0	0	0	0	0	0	0	0	0	0	0	0	0	0	0	0	3921	0	0	0	0	0	0	0	0	0	0	0	0	11	0	0	175	148	0	0	0	0	97	0	446	0	0	0	0	0	0	0
WHS334	2597	0	93	0	0	0	0	0	0	0	0	0	0	0	0	0	0	0	1	0	0	0	0	0	0	0	0	0	0	0	0	0	0	0	0	0	0	0	0	21	0	0	0	4	0	0	0	0	0
WHS335	3	0	0	0	0	0	0	0	0	0	67	0	0	0	0	0	0	0	0	0	0	0	0	0	0	0	0	0	0	0	0	0	0	0	0	0	0	0	0	0	0	151	0	0	0	0	0	0	0
WHS336	42	0	0	0	0	0	0	0	0	0	52	0	0	0	0	311	0	0	0	0	0	0	0	0	0	43	0	0	0	0	0	0	0	0	0	0	0	0	0	0	0	172	0	0	0	0	0	0	0
WHS337	0	0	0	0	0	0	0	0	0	0	0	0	0	0	0	0	0	38384	0	0	0	0	0	0	0	0	0	0	0	0	0	0	0	0	0	0	0	0	0	0	0	0	0	0	0	0	0	0	0
WHS338	0	0	0	0	0	0	0	0	0	0	0	0	0	0	0	0	0	0	0	0	0	0	0	0	0	0	0	0	0	0	0	0	0	0	0	0	0	0	0	0	0	0	0	0	0	0	0	0	0
WHS339	106	0	0	1	0	0	0	0	0	0	12	0	0	0	0	0	2	0	0	0	0	0	0	0	13	0	0	383	0	0	0	0	42	2	0	0	0	0	0	0	0	0	19	0	0	0	442	0	0
WHS340	0	0	0	0	0	0	0	0	0	0	0	0	0	0	0	2909	0	0	0	0	0	0	0	0	0	0	0	0	0	0	0	0	0	0	0	0	0	0	0	0	0	0	0	0	0	0	0	0	0
WHS344	0	0	0	0	0	0	0	0	0	0	0	0	0	0	0	23	0	0	0	0	0	0	0	0	0	0	0	0	0	0	0	0	0	0	0	0	0	0	0	0	0	0	0	0	0	0	0	0	0
WHS345	0	0	0	0	0	0	0	0	0	0	0	0	0	0	0	0	0	0	0	0	0	0	0	0	0	0	0	0	0	0	0	0	0	0	0	0	0	0	0	0	0	10	0	0	0	0	0	0	0
WHS346	0	0	0	0	0	0	0	0	0	0	9	0	0	29	0	0	0	0	0	0	0	0	0	0	0	0	0	0	0	0	0	0	0	0	0	391	0	0	0	0	0	0	0	0	0	0	0	0	0
WHS347	2612	0	2	0	0	0	0	0	0	0	0	0	0	0	0	1793	0	0	0	0	0	0	0	0	14	0	0	0	0	0	0	0	0	0	0	0	0	0	0	3	0	0	0	0	0	0	0	0	0
WHS348	423	0	0	0	0	0	0	0	0	0	0	0	0	0	0	0	0	0	0	0	0	0	0	0	0	0	0	0	0	0	0	0	0	0	0	0	0	0	0	11	0	0	0	0	0	0	0	0	0
WHS349	6525	0	1245	0	0	0	0	0	0	0	2	0	0	0	0	0	0	0	0	0	0	0	0	0	0	0	0	0	0	0	0	0	0	0	0	0	0	0	0	7	0	0	0	0	0	0	0	0	0
WHS350	0	0	0	0	0	0	0	0	0	0	0	0	0	0	0	0	0	0	0	0	0	0	0	0	0	0	0	0	0	0	0	0	0	0	0	0	0	0	0	0	0	0	0	0	0	0	0	0	0
WHS352	0	0	0	0	0	0	0	0	0	0	0	0	0	0	0	0	0	0	0	0	0	0	0	0	0	0	0	0	0	0	0	0	0	0	0	0	0	0	9797	24	0	0	0	0	0	0	0	0	0
WHS353	0	0	0	0	0	0	0	0	0	0	2	0	0	0	0	4	0	1	0	0	0	0	0	0	0	0	2	0	95	0	2	0	0	0	0	0	0	0	0	0	0	0	2	0	0	0	0	0	0
WHS354	0	0	0	0	0	0	0	0	0	0	0	0	0	0	0	0	0	43617	0	0	0	0	0	0	0	0	0	0	0	0	0	0	0	0	0	0	0	0	0	0	0	0	0	0	0	0	0	0	0
WHS355	0	0	0	0	0	0	0	0	0	0	1	0	0	0	0	0	0	0	0	0	0	0	0	0	0	0	0	0	0	0	0	0	0	9150	0	11997	0	0	0	0	0	4952	0	0	0	0	0	0	0
WHS358	0	0	0	0	0	0	0	0	0	0	0	0	0	0	0	1404	0	8614	39	0	0	0	0	0	0	0	0	0	0	0	0	0	0	0	0	0	0	0	0	236	0	0	0	0	0	0	0	0	0
WHS359	0	0	0	0	0	0	0	0	0	0	0	0	0	0	0	0	0	0	0	0	0	0	0	0	0	0	0	0	0	0	0	0	0	0	0	0	0	0	0	0	0	0	0	0	0	0	0	0	0
WHS360	217	0	1	0	0	0	0	0	0	0	0	0	0	0	0	0	0	0	0	0	0	0	0	0	0	0	0	0	419	0	0	0	0	0	0	0	0	0	0	0	0	0	0	0	0	0	0	0	0
WHS361	0	0	0	0	0	0	0	0	0	0	1	0	0	0	0	4	0	0	0	0	0	270	0	0	0	1	0	0	31	0	0	0	688	0	0	0	0	0	0	0	0	0	0	0	0	0	0	0	0
WHS362	32	0	0	0	0	0	0	0	0	0	125	0	0	106	0	0	0	0	0	0	0	0	0	0	0	0	0	0	0	0	0	0	0	0	0	0	0	0	0	0	0	0	0	0	0	0	0	0	0
WHS363	619	0	1	0	0	0	0	0	0	0	633	0	0	0	0	0	0	0	0	0	1	0	0	0	0	0	0	452	0	0	0	0	0	0	0	1	0	0	0	0	0	0	0	0	0	0	0	0	0
WHS365	0	0	0	0	0	0	0	0	0	0	0	0	0	0	0	0	403	0	0	0	0	0	0	0	0	0	0	0	0	0	0	0	0	0	0	370	6	0	0	6	0	0	0	0	0	0	0	0	0
WHS367	7	0	174	0	0	0	0	0	0	0	1	0	0	0	0	14906	0	0	0	0	0	0	0	0	0	0	0	18	0	0	0	0	0	0	0	0	0	0	0	0	0	0	0	0	0	0	0	0	0
WHS368	0	0	0	0	0	0	0	0	0	0	0	0	0	0	0	0	0	0	0	0	0	0	0	0	0	0	0	0	0	0	0	0	0	0	0	0	0	0	0	0	0	0	0	0	0	0	0	0	0
WHS369	0	0	0	0	0	0	0	0	0	0	51	0	0	0	0	0	0	2865	10	0	0	0	0	38	0	10	0	0	0	0	0	0	27	0	0	0	0	0	0	0	0	0	0	0	0	0	0	0	0
WHS370	0	0	0	0	0	0	0	0	0	0	0	0	0	0	0	0	0	0	0	0	0	0	0	0	0	0	0	0	9939	0	0	0	0	0	0	0	0	0	0	0	0	0	0	0	0	0	0	0	0
WHS373	0	0	0	0	0	0	0	0	0	0	0	0	0	0	0	0	0	0	0	0	0	0	0	0	0	0	0	0	0	0	0	0	0	0	0	0	0	0	0	0	0	0	0	0	0	0	0	0	0
WHS374	0	0	0	0	0	0	0	0	0	0	0	0	0	0	0	37	0	0	0	0	0	0	0	0	39180	0	0	0	0	0	0	0	0	0	0	0	0	0	0	0	0	0	0	0	0	0	0	0	0
WHS375	0	0	0	0	0	0	0	0	0	0	0	0	0	0	0	535	0	0	0	0	0	0	0	0	0	0	0	0	0	0	0	0	0	0	0	0	0	0	0	148	0	0	0	0	0	0	0	0	0
WHS377	0	0	0	0	0	0	0	0	0	0	524	0	0	0	0	780	0	43	0	0	0	0	0	0	0	96	0	0	0	0	0	0	0	0	0	60	0	0	0	0	0	0	0	0	0	0	0	0	0
WHS379	0	0	0	0	0	0	0	0	0	0	1256	0	0	0	0	0	0	1202	0	0	0	0	0	0	0	0	13171	0	0	0	0	0	291	0	0	0	0	0	0	0	0	0	0	0	0	0	0	0	0
WHS380	0	0	0	0	0	0	0	0	0	0	0	0	0	0	0	0	0	0	0	0	0	0	0	0	0	0	0	0	0	0	0	0	0	0	0	0	0	0	0	0	0	0	0	0	0	0	0	0	0
WHS382	0	0	0	0	0	0	0	0	0	0	0	0	0	0	0	0	0	0	0	0	0	0	0	0	0	0	0	0	0	0	0	0	0	0	0	0	0	0	0	0	0	0	0	0	0	0	0	0	0
WHS384	0	0	0	0	0	0	0	0	0	0	68	0	0	0	0	0	0	6508	10	0	0	0	0	0	0	0	0	0	0	0	0	0	0	0	0	0	0	0	0	0	0	155	0	0	0	0	0	0	0
WHS385	0	0	0	0	0	0	0	0	0	0	0	0	0	0	0	0	0	0	0	0	0	0	0	0	0	0	0	0	0	0	0	0	0	0	0	0	0	0	0	0	0	0	0	0	0	0	0	0	0
WHS386	0	0	0	0	0	0	0	0	0	0	0	0	0	0	0	0	0	2	0	0	0	0	0	25	0	0	0	0	0	0	0	0	0	0	0	0	0	0	0	0	0	0	0	0	0	0	0	0	0
WHS387	0	0	0	0	0	0	0	0	0	0	0	0	0	0	0	0	0	0	0	0	0	0	0	0	0	0	0	0	0	0	0	0	0	0	0	0	0	0	0	0	0	0	0	0	0	0	0	0	0
WHS388	0	0	0	0	0	65	0	0	0	0	0	0	0	0	0	0	0	0	0	0	0	0	0	0	48	0	0	0	0	0	3	0	0	0	0	0	0	0	0	0	0	0	0	0	0	0	0	0	0
WHS389A	3086	0	1	0	0	0	0	0	0	0	0	0	0	0	0	0	0	0	0	0	0	0	0	0	0	0	0	0	0	0	0	0	0	0	0	0	0	0	0	0	0	0	0	0	0	0	0	0	0
WHS390	0	0	0	0	0	0	0	0	0	0	0	0	0	0	0	0	0	0	0	0	0	0	7539	0	0	0	0	0	0	0	0	0	0	0	0	0	0	0	0	0	0	0	0	0	0	0	0	0	0
WHS392	0	0	0	0	0	0	0	0	0	0	25	0	0	0	0	0	0	0	0	0	0	0	0	0	0	4	0	0	0	0	0	0	0	0	0	0	0	0	0	0	0	0	0	0	0	0	4	0	0
WHS394	0	0	0	0	0	0	0	0	0	0	0	0	0	0	0	0	0	0	0	0	0	0	0	0	0	0	0	0	0	0	0	0	0	0	0	0	0	0	0	0	0	0	0	0	0	0	0	0	0
WHS395	737	0	4	0	0	0	0	0	0	0	0	0	0	0	0	0	0	0	0	0	0	0	0	0	0	0	0	0	0	0	0	0	0	0	0	0	0	0	0	1419	0	0	0	0	0	0	0	0	0
WHS396	0	0	0	0	0	0	0	0	0	0	0	0	0	0	0	0	0	0	0	0	0	0	0	0	0	0	0	0	0	0	0	0	0	0	0	0	0	0	0	0	0	0	0	0	0	0	0	0	0
WHS397	0	0	0	0	0	0	0	0	0	0	0	0	0	0	0	0	0	0	0	0	0	0	0	0	293	0	0	0	0	0	0	0	0	0	0	0	0	0	0	0	0	0	0	0	0	0	0	0	0
WHS400	0	0	0	0	0	0	0	0	0	0	0	0	0	0	0	2256	0	47	0	0	0	0	0	0	0	0	0	0	0	0	0	0	0	217	0	0	0	0	0	0	0	307	0	0	0	0	0	0	0
WHS401	0	0	0	0	0	0	0	0	0	0	0	0	0	0	0	0	0	0	0	0	0	0	0	0	0	0	0	0	0	0	0	0	0	0	0	0	0	0	0	0	0	0	0	0	0	0	0	0	0
WHS402	0	0	0	0	0	0	0	0	0	0	0	0	0	0	0	0	0	0	0	0	0	0	0	0	0	0	0	0	0	0	0	0	0	0	0	0	0	0	0	0	0	0	0	0	0	0	0	0	0
WHS404	1954	0	9	0	0	0	0	0	0	0	0	0	0	0	0	0	0	0	0	0	0	0	0	0	0	0	0	0	0	0	0	0	0	0	0	0	0	0	0	0	0	0	0	0	0	0	0	0	0
WHS406	349	0	3	0	0	0	0	0	0	0	0	0	0	0	0	0	0	0	0	0	0	0	0	1	0	0	0	0	0	0	0	0	0	0	0	0	0	0	0	0	0	0	0	0	0	0	0	0	0
WHS407	0	0	0	0	0	0	0	0	0	0	0	0	0	0	0	0	0	0	0	0	0	0	0	0	0	0	0	0	0	0	0	0	0	0	0	0	0	0	0	0	0	0	0	0	0	0	0	0	0
WHS408	0	0	7968	0	0	0	0	0	0	0	0	0	0	0	0	2979	0	0	0	0	0	0	0	0	0	0	0	0	0	0	0	0	0	0	0	0	0	0	0	0	0	0	0	0	0	0	5	0	0
WHS410	0	0	0	0	0	0	0	0	0	0	0	0	0	0	0	0	0	0	0	0	0	0	0	0	0	0	0	0	0	0	0	0	0	0	0	0	0	0	0	0	0	0	0	0	0	0	0	0	0
WHS412	6021	0	60	0	0	0	0	0	0	0	12	0	0	0	0	4	0	0	0	0	0	0	0	0	0	1	0	0	0	0	0	0	0	0	0	0	0	0	0	0	0	0	0	0	0	0	0	0	0
WHS413	0	0	0	0	0	0	0	0	0	0	0	14	0	0	0	0	0	0	0	0	0	0	0	0	0	0	0	0	0	0	0	0	0	0	0	0	0	0	0	0	0	0	0	0	0	0	0	0	0
WHS415	0	0	0	0	0	0	0	0	0	0	0	0	0	0	0	0	0	0	0	0	0	0	0	0	0	0	0	0	0	0	0	0	0	0	0	0	0	0	0	0	0	0	0	0	0	0	0	0	0
WHS416	0	0	0	0	0	0	0	0	0	0	0	0	0	0	0	0	0	0	0	0	0	0	0	0	0	0	0	0	0	0	0	0	0	0	0	0	0	0	0	0	0	0	0	0	0	0	0	0	0
WHS418	0	0	0	0	0	0	0	0	0	0	89	0	0	0	0	0	0	0	0	0	0	0	0	0	0	793	0	0	0	0	0	0	0	0	0	0	0	0	0	0	0	0	0	0	0	0	0	0	0
WHS419	0	0	0	0	0	0	0	0	0	0	0	0	0	0	0	0	0	0	0	0	0	0	0	0	0	0	0	0	0	0	0	0	0	0	0	0	0	0	0	0	0	0	0	0	0	0	0	0	0
WHS420	0	0	0	0	0	0	0	0	0	0	0	0	0	0	0	0	0	0	0	0	0	0	0	0	0	0	0	0	0	0	0	0	0	0	0	0	0	0	0	0	0	0	0	0	0	0	0	0	0
WHS421	0	0	0	0	0	0	0	0	0	0	0	0	0	0	0	0	0	0	0	0	0	0	0	0	0	0	0	0	0	0	0	0	0	0	0	0	0	0	0	0	0	0	0	0	0	0	0	0	0
WHS422	2238	0	9	0	0	0	0	0	0	1	15	0	0	0	0	0	0	0	0	0	0	0	0	0	0	0	0	0	0	0	0	0	0	0	0	0	0	0	0	0	0	0	0	0	0	0	0	0	0
WHS426	0	0	0	0	0	0	0	0	0	0	0	0	0	0	0	0	0	0	0	0	0	0	0	0	0	0	0	0	0	0	0	0	0	0	0	0	0	0	0	0	0	0	0	0	0	0	0	0	0
WHS427	0	0	0	0	0	727	0	0	0	0	0	0	0	0	0	0	0	0	0	0	0	0	0	0	0	0	0	0	0	0	0	0	0	0	0	0	0	0	0	0	0	0	0	0	0	0	2	0	0
WHS428	0	0	0	0	0	0	0	0	0	0	0	0	0	0	0	0	0	0	0	0	0	0	0	0	0	0	0	0	0	0	0	0	0	0	0	0	0	0	0	3142	0	0	0	0	0	0	0	0	0
WHS430	433	0	4	0	0	0	0	0	0	0	23	0	0	0	0	6	0	0	0	0	0	0	0	0	0	2	0	0	0	0	0	0	0	0	0	0	0	0	0	0	0	0	0	0	0	0	0	0	0
WHS431	0	0	0	0	0	0	0	0	0	0	0	0	0	0	0	3388	0	0	0	0	0	0	0	0	0	0	0	0	0	0	0	0	0	0	0	0	0	0	135	0	0	0	0	0	0	0	0	0	0
WHS432	0	0	0	0	0	0	0	0	0	0	0	0	0	0	0	9081	0	0	0	0	0	0	0	0	0	0	0	0	0	0	0	0	0	0	0	0	0	0	0	0	0	0	0	0	0	0	0	0	0
WHS433	0	0	0	0	0	0	0	0	0	0	14	0	0	0	0	0	0	2	0	0	0	0	0	0	0	0	0	0	0	0	0	1	0	0	0	0	0	0	0	0	0	0	0	0	0	0	0	0	0
WHS434	0	0	0	0	0	0	0	0	0	0	0	0	0	0	0	0	0	0	0	0	0	0	0	0	0	0	0	0	0	0	0	0	0	0	0	0	0	0	0	0	0	0	0	0	0	0	0	0	0
WHS435	2525	0	17	0	0	0	0	0	0	0	0	0	0	0	0	8	0	0	0	0	0	0	0	0	0	0	0	0	0	0	0	0	0	0	0	0	0	0	0	0	0	0	0	0	0	0	0	0	0
WHS436	3285	0	15	0	0	0	0	0	0	0	0	0	0	0	0	0	0	0	0	0	0	0	0	0	0	0	0	0	0	0	0	0	0	0	0	0	0	0	0	0	0	0	0	0	0	0	0	0	0
WHS437	0	0	0	0	0	0	0	0	0	0	0	0	0	8	0	0	0	1813	124	0	0	0	0	0	0	0	0	0	0	0	0	0	659	495	136	0	0	0	0	0	0	0	0	0	0	0	0	2752	0
WHS438	0	0	0	0	0	0	0	0	0	0	16	0	0	0	0	0	0	0	0	0	0	0	0	0	0	0	0	0	0	0	0	0	0	0	0	0	0	0	0	0	0	0	0	0	0	0	0	0	0
WHS439	81	0	2	0	0	0	0	0	0	0	185	0	0	0	0	0	0	0	213	0	0	0	0	0	0	0	0	0	0	0	0	0	0	0	0	0	0	0	0	0	0	0	0	0	0	0	4	0	0
WHS440	0	0	0	0	0	0	0	0	0	0	210	0	0	0	0	0	0	6393	0	0	0	0	0	0	0	155	0	0	0	0	2	0	0	5	0	0	0	0	0	0	0	0	0	0	0	0	0	0	0
WHS441	0	0	0	0	0	0	0	0	0	0	0	0	0	0	0	0	0	0	0	0	0	0	0	0	0	0	0	0	0	0	0	0	0	0	0	0	0	0	0	0	0	0	0	0	0	0	0	0	0
WHS442	0	0	0	0	0	322	0	0	0	0	0	0	0	0	0	0	0	0	0	0	0	0	0	0	0	0	0	0	0	0	0	0	0	0	0	0	0	0	0	0	0	0	0	0	0	0	30	0	0
WHS443	0	0	0	0	0	0	0	0	0	0	0	0	0	0	0	0	0	0	0	0	0	72	0	0	0	0	0	0	0	0	0	0	0	0	0	0	0	0	0	0	0	0	0	0	0	0	0	0	0
WHS444	0	0	0	0	0	0	0	0	0	0	0	0	0	0	0	0	0	56	0	0	0	4	0	0	0	0	0	0	0	0	0	0	0	0	0	0	29	0	0	0	0	0	0	0	0	0	0	0	0
WHS445A	0	0	0	0	0	0	0	0	0	0	0	0	0	0	0	0	0	0	0	0	0	0	0	0	0	0	0	0	0	0	0	0	0	0	0	0	0	0	0	0	0	0	0	0	0	0	0	0	0
WHS445B	0	0	0	0	0	0	0	0	0	0	0	202	0	0	0	0	0	7059	14	0	0	0	0	0	0	0	0	0	0	0	0	0	0	0	0	0	0	0	0	0	0	14	0	0	0	0	0	0	0
WHS447	0	0	0	0	0	0	0	0	0	0	0	0	0	0	0	0	0	0	0	0	0	0	0	0	0	0	0	0	0	0	0	0	0	0	0	0	0	0	0	0	0	0	0	0	0	0	0	0	0
WHS449	140	0	4	0	0	0	0	0	0	0	0	0	0	0	0	0	0	0	0	0	0	0	0	0	0	0	0	0	0	0	0	0	0	0	0	0	0	0	0	0	0	0	0	0	0	0	0	0	0
WHS450	0	0	0	0	0	9	0	0	0	0	0	0	0	0	0	0	2	0	0	0	0	0	0	0	0	4	0	0	0	0	0	0	0	1	0	0	0	0	0	0	0	0	0	0	0	0	0	0	0
WHS451	724	0	9	0	553	0	0	0	0	0	132	0	0	0	0	0	0	0	0	0	0	0	0	0	0	0	0	0	0	0	0	0	0	0	0	0	0	0	0	0	0	0	0	0	0	0	6	0	0
WHS452	0	0	0	0	0	0	0	0	0	0	0	0	0	0	0	1	0	0	0	0	0	0	0	0	0	0	0	0	0	0	0	0	0	0	0	0	0	0	0	0	0	0	0	0	0	0	0	0	0
WHS453	0	0	0	0	0	0	0	0	0	0	0	0	0	0	0	0	5	33	0	0	0	0	0	1	0	0	0	0	0	0	0	0	0	0	0	9	0	0	0	0	0	0	0	0	0	0	0	0	0
WHS455	1046	0	0	0	0	222	0	0	0	0	3	0	0	0	0	193	0	0	0	0	0	0	0	0	0	0	0	0	0	0	567	0	0	3	0	0	0	0	0	0	0	0	0	0	0	0	4	0	0
WHS456	0	0	0	0	0	0	0	0	0	0	0	0	0	0	0	0	0	0	0	0	0	0	0	0	0	0	0	0	0	0	0	0	0	0	0	0	0	0	0	0	0	0	0	0	0	0	0	0	0
WHS457	0	0	0	0	0	0	0	0	0	0	0	0	0	0	0	0	0	0	0	0	0	0	0	0	0	0	0	0	12	0	0	0	0	4	0	0	0	0	0	0	0	0	0	0	0	0	0	0	0
WHS460	0	0	0	0	0	0	0	0	0	0	0	0	0	0	0	0	0	0	0	0	0	0	0	81	0	0	0	0	0	0	0	0	0	0	0	0	0	0	0	0	0	33	0	0	0	0	0	0	0
WHS465	0	0	0	0	0	0	0	0	0	0	0	0	0	0	0	0	0	0	0	0	0	0	0	0	0	0	0	0	0	0	0	0	0	0	0	0	0	0	0	0	0	0	0	0	0	0	0	0	0
WHS467	0	0	0	0	0	0	0	0	0	0	0	0	0	0	0	0	0	0	0	0	0	0	0	0	0	0	0	0	0	0	0	0	0	0	0	0	0	0	0	0	0	0	0	0	0	0	0	0	0
WHS469	791	0	5	0	0	0	0	0	0	0	0	0	0	0	0	0	0	0	0	0	0	0	0	0	0	0	0	0	0	0	0	0	0	0	0	0	0	0	0	0	0	0	0	0	0	0	0	0	0
WHS470	2531	0	0	0	0	0	0	0	0	0	0	0	0	0	0	0	0	0	0	0	0	0	0	0	0	0	0	0	0	0	0	0	0	0	0	0	0	0	0	0	0	0	0	0	0	0	0	0	0
WHS472	0	0	0	0	0	0	0	0	0	0	0	0	0	0	0	0	0	0	5742	0	0	0	0	0	0	0	0	0	0	0	0	0	0	0	0	0	0	0	0	0	0	0	0	0	0	0	0	0	0
WHS474	0	0	0	0	0	0	0	0	0	0	0	0	0	0	0	0	0	0	0	0	0	0	0	0	0	0	0	0	0	0	0	0	0	0	0	0	0	0	0	0	0	0	0	0	0	0	0	0	0
WHS475	0	0	0	0	0	0	0	0	0	0	138	0	0	0	0	0	0	0	0	0	0	0	0	0	0	1358	0	0	0	0	0	0	0	0	0	0	0	0	0	0	0	0	0	0	0	0	0	0	0
WHS476A	0	0	0	0	0	0	0	0	0	0	144	0	0	0	0	0	0	0	0	0	0	0	0	21	0	0	557	0	0	0	0	0	0	0	0	0	0	0	0	0	0	0	0	0	0	0	0	0	0
WHS476B	0	0	0	0	0	0	0	0	0	0	8	0	0	0	0	6955	0	0	0	0	0	0	0	0	0	0	0	0	0	0	0	0	0	0	0	0	0	0	0	0	0	0	0	0	0	0	0	0	0
WHS477	447	0	8	0	0	0	0	0	0	0	0	0	0	0	0	0	0	0	0	0	0	0	0	0	0	0	0	0	0	0	0	0	0	0	0	0	0	0	0	0	0	26	0	0	0	0	0	0	0
WHS479	0	0	0	0	0	0	0	0	0	0	0	0	0	0	0	0	0	0	0	0	0	0	0	0	0	0	0	0	0	0	0	0	0	0	0	0	0	0	0	0	0	0	0	0	0	0	0	0	0
WHS482	0	0	0	0	0	0	0	0	0	0	0	0	0	0	0	0	0	0	0	0	0	0	0	0	16	0	0	0	0	0	0	31	0	0	0	0	0	0	0	0	0	0	0	0	0	0	0	0	0
WHS483	122	0	0	0	0	0	0	0	0	0	2	0	0	0	0	9894	0	0	0	0	0	0	0	0	0	0	0	0	0	0	0	0	0	0	0	0	0	0	0	0	0	0	0	0	0	0	0	0	0
WHS484	0	0	0	0	0	0	0	0	0	0	21	0	0	0	0	0	0	0	0	0	0	0	0	2	0	48	0	0	0	0	0	0	0	0	0	0	0	0	0	0	0	0	0	0	0	0	0	0	0
WHS485	0	0	0	0	0	0	0	0	0	0	159	0	0	0	0	1239	0	0	0	0	0	0	0	0	0	0	0	0	0	0	0	0	0	0	0	0	0	0	0	0	0	0	0	0	0	0	0	0	0
WHS486	502	0	2	0	0	0	0	0	0	3	2	0	0	0	0	0	0	3842	8	0	0	0	0	0	0	2	0	0	0	0	0	0	0	0	0	0	0	0	0	0	0	0	0	0	0	0	0	0	0
WHS487	0	0	0	0	0	0	0	0	0	0	0	0	0	0	0	0	0	0	0	0	0	0	0	1	0	0	0	0	0	0	0	0	0	0	0	0	0	0	0	0	0	0	0	0	0	0	0	0	0
WHS490	0	0	0	0	0	0	0	0	0	126	0	0	0	0	0	0	0	0	0	0	0	0	0	0	0	0	0	0	0	0	0	0	0	0	0	0	0	0	0	0	0	0	0	0	0	0	0	0	0
WHS492	0	0	0	0	0	0	0	0	0	0	0	0	0	0	0	0	0	0	0	0	0	0	0	0	0	0	0	0	0	0	0	0	0	0	0	0	0	0	0	0	0	0	0	0	0	0	0	0	0
WHS493	0	0	0	0	0	0	0	0	0	0	0	0	0	0	0	3100	0	0	0	0	0	0	0	0	0	0	0	0	0	0	0	0	0	0	0	0	0	0	0	0	0	0	0	0	0	0	0	0	0
WHS494	0	0	0	0	0	0	0	0	0	0	288	85	0	0	0	0	0	0	0	0	0	0	0	0	0	0	0	0	0	0	0	0	0	154	0	2	0	0	0	0	0	0	0	0	0	0	85	0	0
WHS495	0	0	0	0	0	0	0	0	0	0	0	63	0	0	0	0	0	0	0	0	0	0	0	0	0	0	0	0	0	0	28	0	0	7315	0	0	0	0	0	0	0	0	0	0	0	0	0	0	0
WHS501	0	0	0	0	0	0	0	0	0	0	0	0	0	0	0	0	0	0	0	0	0	0	0	0	0	0	0	0	0	0	0	0	0	0	0	0	0	0	0	0	0	0	0	0	0	0	0	0	0
WHS503	1570	0	1	0	0	0	0	0	0	0	1	0	0	0	0	0	0	0	0	0	0	0	0	0	0	1	0	14	0	0	0	405	0	0	0	0	0	0	0	0	0	0	0	0	0	0	0	0	0
WHS505	0	0	0	0	0	0	0	0	0	0	119	0	0	0	0	0	0	0	0	0	0	0	0	0	0	0	190	0	0	0	0	0	0	0	0	0	0	0	0	0	0	0	0	0	0	0	0	0	0
WHS506	0	0	0	0	0	0	0	0	0	0	4	0	0	0	0	0	0	0	0	0	0	0	0	0	0	0	0	0	0	0	0	0	0	0	0	0	0	0	0	0	0	0	0	0	0	0	0	0	0
WHS509	0	0	0	583	0	0	0	0	0	0	0	0	0	0	0	0	0	4600	6	0	0	0	0	0	0	0	0	0	0	0	0	0	0	0	0	0	0	0	0	0	0	0	0	0	0	0	0	0	0
WHS510	0	0	0	0	0	0	0	0	0	0	0	0	0	0	0	0	0	0	0	0	0	0	0	0	0	0	0	0	0	0	0	0	0	0	0	0	0	0	0	0	0	0	0	0	0	0	0	0	0
WHS512	8293	0	0	0	0	0	0	0	0	0	0	0	0	0	0	0	0	0	0	0	0	0	0	0	0	0	0	0	0	0	0	0	0	0	0	0	0	0	0	0	0	0	0	0	0	0	0	0	0
WHS513B	0	0	0	0	0	0	0	0	0	0	0	0	0	0	0	0	0	0	0	0	0	0	0	0	0	0	0	0	0	0	0	0	0	0	0	0	0	0	0	0	0	4	0	0	0	0	0	0	0
WHS514	376	0	0	0	0	0	0	0	0	0	0	0	0	0	0	0	0	0	0	0	0	0	0	0	0	0	0	0	0	0	0	0	0	0	0	0	0	0	0	0	0	0	0	0	0	0	0	0	0
WHS515	0	0	0	0	0	0	0	0	0	0	0	0	0	0	0	47	0	0	0	0	0	0	0	72	0	0	0	0	0	0	0	0	0	0	0	0	0	0	0	0	0	0	0	0	0	0	0	0	0
WHS516	0	0	0	0	0	0	0	0	0	0	0	0	0	0	0	0	0	0	0	0	0	0	0	0	0	0	0	0	0	0	0	0	0	0	0	0	0	0	0	0	0	0	0	0	0	0	0	0	0
WHS517	0	0	0	0	0	0	0	0	0	0	650	0	0	0	0	0	0	0	0	0	0	0	0	0	0	502	0	0	0	0	0	0	0	0	0	0	0	0	0	0	0	0	0	0	0	0	0	0	0
WHS520	1913	0	72	0	0	0	0	0	0	0	7	0	0	0	0	0	0	0	0	0	0	0	0	0	0	0	0	0	0	0	0	0	0	0	0	0	0	0	0	0	0	0	0	0	0	0	0	0	0
WHS521	0	0	0	0	0	0	0	0	0	0	0	0	0	0	0	0	0	200	0	0	0	0	0	0	0	0	0	0	0	0	0	0	0	0	0	0	0	0	0	0	0	0	0	0	0	0	0	0	0
WHS522	0	0	0	0	0	0	0	0	0	0	0	0	0	0	0	0	0	0	0	0	0	0	0	0	0	0	0	0	0	0	0	0	0	23	0	0	0	0	0	0	0	132	0	0	0	0	0	0	0
WHS523	0	0	0	0	0	0	0	0	0	0	0	0	0	0	0	0	0	0	0	0	0	0	0	0	0	0	0	0	0	0	0	0	0	0	0	0	0	0	0	0	0	0	0	0	0	0	0	0	0
WHS524A	0	0	0	0	0	0	0	0	0	0	0	0	0	0	0	0	0	0	0	0	0	0	0	0	0	0	0	0	0	0	0	0	556	0	0	0	0	0	0	0	0	0	0	0	0	0	0	0	0
WHS524B	0	0	0	199	0	0	0	0	0	0	0	0	0	0	0	13	231	0	0	0	0	0	0	0	0	0	0	0	0	0	1500	0	0	0	0	0	0	0	0	0	0	0	0	0	0	0	0	0	0
WHS525	0	0	0	0	0	0	0	0	0	0	0	0	0	0	0	0	0	0	0	0	0	0	0	0	0	0	0	0	0	0	0	0	0	0	0	0	0	0	0	0	0	30	0	0	0	0	0	0	0
WHS526	0	0	0	0	0	0	0	0	0	0	0	0	0	0	0	0	0	0	0	0	0	0	0	0	0	0	0	0	0	0	0	0	0	0	0	0	0	0	0	0	0	0	0	0	0	0	0	0	0
WHS527	0	0	0	0	0	0	0	0	0	0	0	0	0	0	0	9682	0	634	0	0	0	0	0	0	0	0	0	0	0	0	0	0	0	0	0	0	0	0	0	0	0	0	0	0	0	0	0	0	0
WHS532	0	0	0	0	0	0	0	0	0	0	0	0	0	0	0	1	0	0	0	0	0	0	0	0	0	0	0	0	0	0	0	0	0	0	0	0	0	0	0	0	0	0	0	0	0	0	0	0	0
WHS535	0	0	0	0	0	0	0	0	0	0	0	0	0	0	0	0	0	0	0	0	0	0	0	0	0	0	0	0	0	0	0	0	0	1	0	75	0	0	0	0	0	1	0	0	0	0	0	0	0
WHS538	3673	0	18	0	0	0	0	0	0	0	0	0	0	0	0	0	0	0	0	0	0	0	0	0	0	0	0	0	0	0	0	0	0	0	0	0	0	0	0	0	0	0	0	0	0	0	0	0	0
WHS539	0	0	0	0	0	0	0	0	0	0	0	0	0	0	0	0	0	0	0	0	0	0	0	0	0	0	0	0	0	0	0	0	0	0	0	0	0	0	0	0	0	0	0	0	0	0	0	0	0
WHS540	0	0	0	0	0	0	0	0	185	0	15	0	0	0	0	2	0	3439	230	0	0	2	0	0	0	0	0	0	4	0	0	0	0	0	0	0	0	0	0	0	0	0	0	0	0	0	1550	0	0
WHS541	0	0	0	0	0	0	0	0	0	0	0	0	0	0	0	0	2	0	0	0	0	0	0	296	0	0	0	0	0	0	0	0	0	0	0	0	0	0	0	0	0	0	0	0	0	0	0	0	0
WHS542	0	0	0	0	0	0	0	0	0	4	0	0	0	0	0	690	0	2600	34	0	0	0	0	0	0	0	0	0	0	0	0	0	0	0	0	0	0	0	0	0	0	0	0	0	0	0	0	0	0
WHS543	0	0	0	0	0	0	0	0	0	0	0	0	0	0	0	0	0	0	0	0	0	0	0	0	0	0	0	0	0	0	0	0	0	0	0	0	0	0	0	0	0	0	12	0	0	0	0	0	0
WHS544	0	0	0	0	0	8757	0	0	0	0	0	0	0	0	0	0	0	0	0	0	0	0	0	0	0	0	0	0	0	0	0	0	0	0	0	0	0	0	0	0	0	0	0	0	0	0	0	0	0
WHS545	0	0	0	0	0	0	0	0	0	0	0	0	0	0	0	1680	0	9858	1	0	0	0	0	0	0	0	0	0	0	0	0	0	0	0	0	0	0	0	0	0	0	0	0	0	0	0	0	0	0
WHS546	0	0	0	0	0	0	0	0	0	0	0	0	0	0	0	0	0	0	0	0	0	0	0	306	0	0	0	0	0	0	0	0	0	26	0	0	0	0	0	0	0	3	0	0	0	0	0	0	0
WHS550	0	0	0	0	0	154	0	0	0	0	0	0	0	0	0	0	0	33450	1096	0	0	0	0	0	0	0	0	0	0	0	1701	0	0	0	0	0	0	0	0	0	0	0	0	0	0	0	0	0	0
WHS552	0	0	0	0	0	0	0	0	0	0	7824	0	0	0	0	0	0	0	0	0	0	0	0	0	0	10	0	0	0	0	0	0	0	0	0	0	0	0	0	0	0	0	0	0	0	0	0	0	0
WHS554	0	0	0	0	0	0	0	0	0	0	2	0	0	0	0	0	0	0	0	0	0	0	0	0	0	113	0	0	0	0	0	0	0	0	0	0	0	0	0	0	0	377	0	0	0	0	0	0	0
WHS556	0	0	0	0	0	0	0	0	0	0	0	0	0	0	0	0	0	0	0	0	0	0	0	0	0	0	0	0	0	0	0	0	0	0	0	0	0	0	0	0	0	0	0	0	0	0	0	0	0
WHS663	0	0	0	0	0	0	0	0	0	0	0	0	0	0	0	0	0	5938	1	0	0	0	0	0	0	0	0	0	0	0	0	0	0	0	0	0	0	0	0	0	0	0	0	0	0	0	0	0	0
WHS665	0	0	0	0	0	0	0	0	0	0	0	0	0	0	0	0	0	0	0	0	0	0	0	0	0	0	0	0	0	0	0	0	0	0	0	0	0	0	0	0	0	9169	0	0	0	0	0	0	0
[truncated: 72 more columns]

## Sheet: rbcL_consensus_ID_percentage
rbcL DNA Metabarcoding data: read percentage
Sample	Acer.sp.	Aconitum.sp.	Aesculus.hippocastanum	Ailanthus.altissima	Allium.sp.	Apiaceae	Aquilegia.sp.	Arecaceae	Asparagus.sp.	Astelia.sp.	Asteraceae	Astilbe.Heuchera	Begonia.sp.	Berberis.sp.	Borago.officinalis	Brassica.sp.	Buddleja.Verbascum	Calluna.vulgaris	Camellia.sp.	Campanula.sp.	Campsis.sp.	Capsicum.sp.	Carex.sp.	Castanea.sativa	Ceanothus.sp.	Centaurea.sp.	Cirsium.Hypochaeris	Clematis.sp.	Convolvulus.Calystegia	Cordyline.australis	Cornus.sp.	Cotinus.coggygria	Cucumis.Cucurbita	Epilobium.Oenothera	Erica.sp.	Eucalyptus.sp.	Eucryphia.sp.	Euonymus.sp.	Euphorbiaceae	Fabaceae	Ficaria.sp.	Filipendula.sp.	Fragaria.sp.	Fraxinus.sp.	Galega.officinalis	Geranium.sp.	Hedera.helix	Helianthemum.Cistus	Helianthus.Rudbeckia
WHS001	4.56767	0	0.233694	0	0	0	0	0	0	0	4.65264	0	0	0	0	16.8048	0	0	0	0	0	0	0	0	0	0.148715	0	0.0424899	0	0	0	0	0	0	0	0	0	0	0	0	0	0	0	0	0	0	0.0637349	0	0
WHS002	28.9785	0	1.66667	0	0	0	0	0	0	0	5.94086	0	0	0	0	0	0	0	0	0	0	0	0	0	0	0	0	0	0	0	0	0	0	0	0	0	0	0	0	0.268817	0	0	0	0	0	0	0	0	0
WHS003	0	0	0	0	0	0	0	0	0	0	0	0	0	0	0	0.0231455	0	0	0	0	0	0	0	0	0.0462909	0	0	0	0	0	0	0.00578637	0	0	0	0	0	0	0	0	0	0	0	0	0	0	0	0	0
WHS004	0	0	0	0	0	0	0	0	0	0	0	0	0	0	0	0	0	0	0	0	0	0	0	0	0	0	0	0	0	0	0	0	0	0	0	0	0	1.93998	0	0	0	0	0	0	0	0	0	0	0
WHS005	0.713213	0	0	0	0	0	0	0	0	0	1.91441	0	0	0	0	66.9482	0	0	0	0	0	0	0	0	0	0	0	0	0	0	0	0	0	0	0	0	0	0	0	0	0	0	0	0	0	0	0	0	0
WHS006	10.6256	0	0.299312	0.0299312	0	0	0	0	0	0	0	0	0	0	0	5.86651	0.0598623	0	0	0	0	0	0	0	0	0	0	0	0	0	0	0	0	0	0	0	0	0	0	0	0	0	0	0	0	0	0	0	0
WHS007	29.7673	0	0.527704	0	0	0	0	0	0	0	0.743584	0	0	0	0	0	0	0	0	0	0	0	0	0	0	0	0	0	0	0	0	0	0	0	0	0	0	0	0	1.05541	0	0	0	0	0	0	0	0	0
WHS008	0	0	0	0	0	0	0	0	0	0	0	0	0	0	0	99.025	0	0	0	0	0	0	0	0	0	0	0	0	0	0	0	0	0	0	0	0	0	0	0	0	0	0	0	0	0	0	0	0	0
WHS009	9.21293	0	19.219	0	0	0	0	0	0	0	4.14887	0	0	0	0	0	0	0	0	0	0	0	0	0	0	0	1.64735	0	0	0.518609	0	0	0	0	0	0	0	0	0	0	0	0	0	0	0	0	0	0	0
WHS011	22.2204	0	2.78373	0	0	0	0	0	0	0	4.5462	0	0	0	0	0	0	0	0	0	0	0	0	0	0	0	0	0	0	0	0	0	0	0	0	0	0	0	0	0	0	0	0	0	0	0	0	0	0
WHS013	0	0	0	0	0	0	0	0	0	0	0	0	0	0	0	2.45749	0	0	0	0	0	0	0	0	0	0	0	0	0	0	0	0	0	0	0	0	0	0	0	0	0	0	0	0	0	0	0	0	0
WHS014	0	0	0	0	0	0	0	0	0	0	0	0	0	0	0	0	0	0	0	0	0	0	0	0	0	0	0	0	0	0	0	0	0	0	0	0	0	0	0	0	0	0	0	0	0	0	0	0	0
WHS015	0	0	0	0	0	0	0	0	0	0	0	0	0	0	0	9.70845	0	0	0	0	0	0	0	0	0	0	0	8.46939	0	0	0	0	0	0	0	0	0	0	0	0	0	0	0	0	0	0	0	0	0
WHS016	0	0	0	0	0	0	0	0	0	0	0	0	0	0	0	0	0	0	0	0	0	0	0	0	0	0	0	0	0	0	0	0	0	0	0	0	0	0	0	0	0	0	0	0	0	0	0	0	0
WHS017	0	0	1.81922	0	0	0	0	0	0	0	0.155699	0	0	0	0	0	0	0	0	0	0	0	0	0	0	0	0	0	0	0	0	0	0	0	0	0	0	0	0	0.106531	0	0	0	0	0	0	0	0	0
WHS018	14.0084	0	16.0992	0	0	0	0	0	0	0	0	0	0	0	0	0.776583	0	0	0	0	0	0	0	0	0	0	0	0	0	0	0	0	0	0	0	0	0	0	0	0	0	0	0	0	0	0	0	0	0
WHS019	0	0	0	0	0	0	0	0	0	0	0	0	0	0	0	11.6944	0	0	0	0	0	0	0	0	0	0	0	3.39516	0	0	0	0	0	0	0	0	0	0	0	0	0	0	0	0	0	0	0	0	0
WHS020	0	0	0	0	0	0	0	0	0	0	0.561798	0	0	0	0	7.86517	0	0	0	0	0	0	0	0	0	0	0	0	0	0	0	0	0	0	0	0	0	0	0	0.882825	0	0	0	0	0	0	0.24077	0	0
WHS021	0	0	0	0	0	0	0	0	1.81422	0	0	0	0	0	0	66.0861	0	0	0	0	0	0	0	0	0	0	0	0	0	0	0	0	0	0	0	0	0	0	0	0	0	0	0	0	0	0	0	0	0
WHS023	0	0	0	0	0	0	0	0	0	0	0.0998253	0	0	0	0	0	0	0	0	0	0	0	0	0	0	0	0	0	0	0	0	0	0	0	0	0	0	0	0	0	0	0	0	0	0	0	0.149738	0	0
WHS024	3.28583	0	0.0527844	0	0	0	0	0	0	0	7.71971	0	0	0	0	0	0	0	0	0	0	0	0	0	0	0	0	0	0	0	0	0	0	0	0	0	0	0	0	0.211138	0	0	0	0	0	0	0	0	0
WHS025	0	0	0	0	0	0	0	0	0	0	0	0	0	0	0	0	0	0	0	0	0	0	0	0	0	0	0	0	0	0	0	0	0	0	0	0	0	0	0	0	0	0	0	0	0	0	0	0	0
WHS026	20.0186	0	0.185644	0	0	0	0	0	0	0	3.24876	0	0	0	0	0	0	0	0	0	0	0	0	0	0	0	0	0	0	0	0	0	0	0	0	0	0	0	0	0.773515	0	1.85644	0	0	0	0	0	0	0
WHS027	0.270453	0	0	0.270453	0	0	0	0	0	0	0	0	0	0	0	0	0.135227	0	0	0	0	0	0	0	0	0	0	0	0	0	0	0	0	0	0	0	0	0	0	0	0	0	0	0	0	0	0	0	0
WHS028	0	0	0	0	0	0	0	0	0	0	0.556305	0	0	0	0	9.37289	0	0	0	0	0	0	0	0	0	0.0337154	4.33243	0	0	0	0	0	0	0	0	0	0	0	0	0	0	0	0.0168577	0	0	0	0	0	0
WHS029	0	0	0	0	0	4.27656	0	0	0	0	0	0	0	0	0	0	0	0	0	0	0	0	0	0	0	0	0	0	0	0	0	0	0	0	0	0	0	0	0	0	0	0	0.0447027	0	0	0	0	0	0
WHS030	0	0	0	0	0	0	0	0	0	0	0	0	0	0	0	0	0	0	0	0	0	0	0	0	0	0	0	0	0	0	0	0	0	0	0	0	0	0	0	0	0	0	0	0	0	0	0	0	0
WHS031	0	0	0	0	0	0	0	0	0	0	0	0	0	0	0	0.621222	0	0	0	0	0	0	0	0	0	0	0	0	0	0	0	0	0	0	0	0	0	0	0	0	0	0	0	0	0	0	0	0	0
WHS032	0	0	0	0	0	0	0	0	0	0	0	0	0	0	0	0	0	0	0	0	0	0	0	0	0	0	0	0	0	0	0	0	0	0	0	0	0	0	0	0	0	0	0	0	0	0	0	0	0
WHS033	0.225955	0	0	0.00982415	0	0	0	0	0	0	0	0	0	0	0	0	0	0	0	0.0196483	0	0	0	0	0	0	0	0	0	0	0	0.0196483	0	0	0	0	0	0	0	0	0	0	0	0	0	0	0	0	0
WHS034	0	0	0	0	0	0	0	0	0	0	0	0	0	0	0	0.733101	0	0	0	0	0	0	0	0	0	0	0	0	0	0	0	0	0	0	0	0	0	0	0	0	0	0	0	0	0	0	0	0	0
WHS035	0	0	0	0	0	0	0	0	0	0	0	0	0	0	0	0	0	0	0	0	0	100	0	0	0	0	0	0	0	0	0	0	0	0	0	0	0	0	0	0	0	0	0	0	0	0	0	0	0
WHS036	0.169062	0	4.31107	0	0	0	0	0	0	0	0	0	0	0	0	9.72105	0	0	0	0	0	0	0	0	0	0	0	0.169062	0	0	0	0	0	0	0	0	0	0	0	0	0	0	0	0	0	0	0	0	0
WHS037	0	0	0	0	0	0	0	0	0	0	0	0	0	0	0	0	0	0	0	0	0	0	0	0	0	0	0	0	0	0	0	0	0	0	0	0	0	0	0	0	0	0	0	0	0	0	0	0	0
WHS038	61.3767	0	1.59337	0	0	0	0	0	0	0	0	0	0	0	0	0	0	0	0	0	0	0	0	0	0	0	0	0	0	0	0	0	0	0	0	0	0	0	0	2.70873	0	0	0	0	0	0	0	0	0
WHS039	37.7998	0	0.0206782	0	0	0	0	0	0	0	0	0	0	0	0	40.4467	0	0	0	0	0	0	0	0	0	0	0	0	0	0	0	0	0	0	0	0	0	0	0	0	0	0	0	0	0	0	0	0	0
WHS040	0	0	0	0	0	0	0	0	0	0	0	0	0	0	0	53.8341	0	0	0	0	0	0	0	0	0	0	0	0	0	0	0	0	3.28638	0	0	0	0	0	0	0	0	0	0	0	0	0	0	0	0
WHS041	0	0	0	0	0	0	0	0	0	0	0.0318142	0	0	0	0	0	0	0	0	0	0	0	0	0	0	0.127257	0	0	0	0	0	0	0	0	0	0	0	0	0	0	0	0	0	0	0	0	0	0	0
WHS042	3.22743	0	0.151286	0	0	0	0	0	0	0	2.57186	0	0	0	0	0	0	0	0.907716	0	0	0	0	0	0.353001	0.100857	0.0504286	0.100857	0	0	0	0	0	0	0	0	0	0	0	0.151286	0	0	0	0	0	0	0.100857	0	0
WHS043	0	0	0	0	0	0	0	0	0	0	0	0	0	0	0	0	0	0	0	0	0	0	0	0	0.448676	0	0	0	0	0	0	0	0	0	0	0	0	0	0	0	0	0	0	0	0	0	0	0	0
WHS044	0.265001	0	0	0	0	0	0	0	0	0	0.0473216	0	0	0	0	1.41965	0	0	0	0	0	0	0	0	0	0.00946432	0	0	0	0	0	0	0	0	0	1.41965	0	0	0	0	0	0	0	0	0	0	0.028393	0	0
WHS045	0	0	0	20.3343	0	0.0696379	0	0	0	0	0	0	0	0	0	0	0.0696379	0	0.278552	0	0	0	0	0	0.139276	0	0	0.626741	0	0	0	0.417827	0	0	0	0	0	0	0	0	0	0	0	0	0	0	0	0	0
WHS046	52.6585	0	0.0787712	0	0	0	0	0	0	0	0	0	0	0	0	11.0083	0	0	0	0	0	0	0	0	0	0	0	0	0	0	0	0	0	0	0	0	0	0	0	0	0	0	0	0	0	0	0	0	0
WHS047	0	0	0	1.03701	0	0	0	0	0	0	0	0	0	0	0	0	0	0	0	0	0	0	0	0	0	0	0	0	0	0	0	0	0	0	0	0	0	0	0	0	0	0	0	0	0	0	0	0	0
WHS049	0	0	0	0	0	0	0	0	0	0	0	0	0	0	0	0.548926	0	0	0	0	0	0	0	0	0	0	0	0	0	0	0	0	0	0	0	0	0	0	4.55847	0	0	0	0	0	0	0	0	0	0
WHS050	0	0	0	0	0	0	0	0	0	0	0	0	0	0	0	0	0	0	0	0	0	0	0	0	0	0	0	0	0	0	0	0	0	0	0	0	0	0	0	0	0	0	0.0058682	0	0	0	0	0	0
WHS051	63.9826	0	3.27869	0	0	0	0	0	0	0	1.30183	0	0	0	0	0	0	0	0	0	0	0	0	0	0	0	0	0	0	0	0	0	0	0	0	0	0	0	0	0.24108	0	0	0	0	0	0	0.048216	0	0
WHS052	51.4499	0	0.513049	0	0	0	0	0	0	0	0	0	0	0	0	10.3614	0	0	0	0	0	0	0	0	0	0	0	0	0	0	0	0	0	0	0	0	0	0	0	0	0	0	0	0	0	0	0	0	0
WHS054	61.5829	0	2.04535	0	0	0	0	0	0	0	0.933748	0	0	0.266785	0	5.51356	0	0	0	0	0	0	0	0	0	0	0	0.400178	0	0	0	0	0	0	0	0	0	0	0	0.800356	0	0	0	0	0	0	0	0	0
WHS056	4.57027	0	0.203534	0	0	0	0	0	0	0	0.0185031	0	0	0	0	0	0	0	0	0	0	0	0	0	0	0	0	0	0	0	0	0	0	0	0	0	0	0	0	0	0	0	0	0	0	0	0	0	0
WHS057	0.199387	0	0.245399	0	0	0	0	0	0	0	0.644172	0	0	0	0	0	0	0	0	0	0	0	0	0	0	0.41411	0	0	0	0	0	0	0	0	0	0	0	0	0	0	0	0	0	0	0	0	0.0920245	0	0
WHS058	0.146238	0	0.00664717	0.0997075	0	0	0	0	0	0	1.10343	0	0	0	0	0	0	0	0	0	0	0	0	0	0	0	0	0	0	0	0	0	0	0	0	0	0	0	0	0	0	0	0	0	0.478596	0	0	0	0
WHS059	2.1146	0	0.0682128	7.16235	0	0	0	0	0	0	0	0	0	0	0	1.63711	0.47749	0	0	0	0	0	0	0	0.0682128	0	0	0	0	0	0	0.0682128	0	0	0	0.0682128	0	0	0	0	0	0	0	0	0	0	0	0	0
WHS060	0.120474	0	0	0	0	0	0.160632	0	0	0	0	0	0	0	0	98.0724	0	0	0	0	0	0	0	0	0	0	0	0	0	0	0	0	0	0	0	0	0	0	0	0	0	0	0	0	0	0	0	0	0
WHS061	0	0	0	0	0	0	0	0	0	0	0	0	0	0	0	0	0	0	0	0	0	0	0	0	0	0	0	0	0	0	0	0	0	0	0	0	0	0	0	0	0	0	0.0146177	0	0	0	0	0	0
WHS062	0	0	0	0	0	0	0	0	0	0	0	0	0	0	0	0	0	0	0	0	0	0	0	0	0	0	0	0	0	0	0	0	0	0	0	0	0	0	0	0	0	0	0	0	0	0	0	0	0
WHS063	0	0	0	0	0	0	0	0	0	0	0	0	0	0	0	0	0	0	0	0	0	0	0	0	0	0	0	0	0	0	0	0	0	0	0	0	0	0	0	0	0	0	0	0	0	0	0	0	0
WHS064	5.56808	0	0.244131	0	0	0	0	0	0	0	0	0	0	0	0	0	0	0	0	0	0	0	0	0	0	0	0	0	0	0	0	0	0	0	0	0	0	0	0	0	0	0	0	0	0	0	0	0	0
WHS065	3.15029	0	0.112066	0	0	0	0	0	0	0	0	0	0	0	0	0.0622587	0	0	0	0	0	0	0	0	0	0	0	0.361101	0	0	0	0	0	0	0	0	0	0	0	0	0	0	0	0	0	0	0	0	0
WHS066	2.98507	0	0.132998	0	0	0	0	0	0	0	0	0	0	0	0	1.07876	0	0	0.0147776	0	0	0	0	0	0	0	0	0	0	0	0	0	0	0	0	0	0	0	0	0	0	0	0	0	0	0	0	0	0
WHS067	8.06668	0	0	0	0	0	0	0	0	0	0	0	0	0	0	65.7642	0	0	0	0	0	0	0	0	0	0	0	0	0	0	0	0	0	0	0	0	0	0	0	0	0	0	0	0	0	0	0	0	0
WHS068	1.05467	0	0.00775494	0	0	0	0	0	0	0	0.0930593	0	0	0	0	1.03141	0	0	0	0	0	0	0	0	0.0542846	0.0465297	0	0	0	0	0	0	0	0	0	0	0	0	0	0	0	0	0	0	0	0	0	0	0
WHS069	1.73077	0	1.34615	0	0	0	0	0	0	0	0	0	0	0	0	0	0	0	0.384615	0	0	0	0	0	0	0	0	0	0	0	0	0	0	0	0	0	0	0	0.0961538	0	0	0	0	0	0	0	0	0	0
WHS070	0	0	0	0	0	0	0	0	0	0	0	0	0	0	0	0	0	0	0	0	0	0	0	0	0	0	0	0	0	0	0	0	0	0	0.0376861	0	0	0	0	0	0	0	0	0	0	0	0	0	0
WHS071	0	0	0	0	0	0	0	0	0	0	0	0	0	0	0	8.26391	0	0	0	0	0	0	0	0	0	0	0	0	0	0	0	0	0	0.0666445	0	0	0	0	0	0	0	0	0	0	0	0	0	0	0
WHS072	0	0	0	0	0	0	0	0	0	0	0	0	0	0	0	87.2477	0	0	0	0	0	0	0	0	0	0	0	0	0	0	0	0	0	0	0	0	0	0	0	0	0	0	0	0	0	0	0	0	0
WHS073	3.81906	0	0.0782595	0	0	0	0	0	0	0	0	0	0	0	0	21.3492	0	0	0	0	0	0	0	0	0.0469557	0	0	0	0	0	0	0	0	0	0	0	0	0	0	0	0	0	0	0	0	0	0	0	0
WHS074	22.2557	0	1.7491	0	0	0	0	0	0	0	0	0	0	0	0	0	0	0	0.482509	0	0	0	0	0	8.02171	0	0	0.0603136	0	0.180941	0	0	0	0	0	0	0	0	0	0	0	0	0	0	0	0	0	0	0
WHS075	20.9098	0	0.877893	0	0	0	0	0	0	0	7.34238	0	0	0	0	0	0	0	0	0	0	0	0	0	0	0	0	0	0	0	0	0	0	0	0	0	0	0	0	0	0	0	0	0	0	0	0	0	0
WHS076	1.13357	0	0.0682874	0	0	0	0	0	0	0	0.0136575	0	0	0	0	0.505326	0	0	0	0	0	0	0	0	0	0	0	0	0	0	0	0	0	0	0	0	0	0	0	0	0	0	0	0	0	0	0	0	0
WHS077	0	0	0	0	0	0	0	0	0	0	0	0	0	0	0	0	0	0	0	0	0	0	0	0	0	0	0	0	0	0	0	0	0	0	0	0	3.28185	0	0	0	0	0	0	0	0	0	0	0	0
WHS078	26.8023	0	0.749465	0	0	0	0	0	0	0	0.0356888	0	0	0	0	4.17559	0	0	0	0	0	0	0	0	0	0	0	6.17416	0	0	0	0	0	0	0	0	0	0	0	1.49893	0	0	0	0	0	0	0	0	0
WHS079	3.21272	0	0.113581	0	0	0	0	0	0	0	0.876197	0.0162259	0	0	0	0	0	0	0	0	0	0	0	0	0	0	0	0	0	0	0	0	0	0	0	0	0	0	0	0	0.0486776	0	0	0	0	0	0	0	0
WHS080	4.70993	0	1.34938	0	0	0	0	0	0	0	0	0	0	0	0	89.1706	0	0	0	0	0	0	0	0	0	0	0	0	0	0	0	0	0	0	0	0	0	0	0	0	0	0	0	0	0	0	0	0	0
WHS081	0.238265	0	0.214439	0.142959	0	0.0953062	0	0	0	0	0	0	0	0	0	3.33572	0	0	0	0	0	0	0	0	0	0	0	0	0	0	0	0	0	0	0	0	0	0	0	0	0	0	0	0	0	0.0238265	0	0	0
WHS082	1.1484	0	0.100346	0	0	0	0	0	0	0	0	0	0	0	0	0.0334485	0	0	0	0	0	0	0	0	0.0111495	0	0	0	0	0	0	0	0	0	0	0	0	0	0	0.178392	0	0	0.0111495	0	0	0	0	0	0
WHS083	40.7814	0	0.854701	0	0	0.0814001	0	0	0	0	0.3256	0	0	0	0	0.2849	0.0407	0	0	0	0	0	0	0	0	0.0407	0	0	0	0	0	0	0	0	0	0	0	0	0	0.691901	0	0	0	0	0	0	0	0	4.477
WHS084	0	0	0	0	0	0	0	0	0	0	0.00634961	0	0	0	0	0.292082	0	0	0	0	0	0	0	0	0	0.00634961	0	0	0	0	0.0126992	0	0	0	0	0	0	0	0	0	0	0	0	0	0	0	0	0	0
WHS085	1.85608	0	2.37007	0	0	0	0	0	0	0	0	0	0	0	0	76.2707	0	0	0	0	0	0	0	0	0	0	0	0	0	0	0	0	0	0	0	0	0	0	0	0	0	0	0	0	0	0	0	0	0
WHS086	0	0	0	0	0	0	0	0	0	0	0	0	0	0	0	81.9479	0	0	0	0	0	0	0	0	0	0	0	0	0	0	0	0	0	0	0	0	0	0	0.0460123	0	0	0	0	0	0	0	0	0	0
WHS087	20.954	0	0.883877	0	0.106675	0	0	0	0	0	0.0457178	0	0	0.0152393	0	0	0	0	0	0	0	0	0	0	0	0	0	0.060957	0	0	0	0	0	0	0	0	0	0	0	0.274307	0	0	0	0	0	0	0	0	0
WHS090	0	0	0	0	0	0	0	0	0	0	0	0	0	0	0	0	0	0	0	0	0	0	0	0	0	0	0	0	0	0	0	0	0	0	0	0	0	0	0	0	0	0	0	0	0	0	0	0	0
WHS091	0	0	0.880088	0	0	0	0	0	0	0	0	0	0	0	0	0	0	0	0	0	0	0	0	0	0	0	0	0	0	0	0	0	0	0	0	0	0	0	9.24092	0	0	0	0	0	0	0	0	0	0
WHS092	0	0	0	0.0791014	0	0	0	0	0	0	0.743553	0	0	0	0	0	0	0	0	0	0	0	0	0	0	0.0158203	0	0.0158203	0.0158203	0	0	0.0158203	0	0	0	0	0	0	0	0	0	0	0	0	0.759374	0	0.0316406	0	0
WHS093	3.42704	0	0.455154	0	0	0	0	0	0	0	0	0	0	0	0	0.294511	0	0	0	0	0	0	0	0	0	0	0	0	0	0	0	0	0	0	0	0	0	0	0	0	0	0	0	0	0	0	0	0	0
WHS094	57.7733	0	1.42566	0	2.3761	0	0	0	0	0	0.678887	0	0	0	0	6.17787	0	0	0	0	0	0	0	0	0	0.135777	0	0.271555	0	0	0	0	0	0	0	0	0	0	0	1.28988	0	0	0	0	0	0	0	0	0
WHS095	80.0107	0	2.22103	0	0.401391	0	0	0	0	0	0.107038	0	0	0.187316	0	0	0	0	0	0	0	0	0	0	0.0267594	0	0	0.160557	0	0	0	0	0	0	0	0	0	0	0	1.87316	0	0	0	0	0	0	0	0	0
WHS096	10.0596	0	10.338	0	0	0	0	0	0	0	0	0	0	0	0	28.6282	0	0	0	0	0	0	0	0	0	0	0	0	0	0	0	0	0	0	0	0	0	0	36.3817	0	0	0	0	0	0	0	0	0	0
WHS097	0	0	0	0	0	0	0	0	0	0	0	0	0	0	0	0	0	0	0	0	0	0	0	0	0	0	0	0	0	0	0	0	0	0	0	0	0	0	0	0	0	0	0.00236066	0	0	0	0	0	0
WHS098	36.0625	0	13.5893	0	0	0	0	0	0	0	3.12441	0	0	0	0	2.18332	0	0	0.376435	0	0	0	0	0	0	0.0564653	0	1.61867	0	0	0.0376435	0	0	0	0	0.0188218	0	0	0	0	0	0	0	0	0	0	0.263505	0	0
WHS099	0	0	0	0	0	0.350952	0	0	0	0	0	0	0	0	0	1.1085	0	0	0	0	0	0	0	0	0	0	0	0	0	0	0	0	0	0	0	0	0	0	0	0	0	0	0	0	0	0	0.0256794	0	0
WHS100	0	0	0	0	18.301	0	0	0	0	0	0	0	0	0	0	15.5131	0	0	0	0	0	0	0	3.65744	0	0	0	0	0	0	0	0	0	0	0	0	0	0	0	0	0	0	0	0	0	0	0	0	0
WHS101	0.831804	0	1.00306	0	0	0	0	0	0	0	0	0	0	0	0	87.5841	0	0	0	0	0	0	0	0	0	0	0	0.0244648	0	0	0	0	0	0	0	0	0	0	2.94801	0	0	0	0	0	0	0	0	0	0
WHS102	0	0	0	0	0	0	0	0	0	0	0	0	0	0	0	1.25414	0	0	0	0	0	0	0	0	0	0	0	0	0	0	0	0	0	0	0	0	0	0	0	0	0	0	0.00367782	0	0	0	0	0	0
WHS103	0	0	0	0	0	0	0	0	0	0	0	0	0	0	0	0	0	0	0	0	0	0	0	0	0	0	0	0	0	0	0	0	0	0	0	0	0	0	0	0	0	0	0	0	0	0	0	0	0
WHS104	0	0	0	0	0	0	0	0	0	0	0	0	0	0	0	0	3.46598	0	0	0	0	0	0	0.0350099	0	0	0	0	0	0	0	0	0	0	0	0	0	0	0	0	0	0	0	0	0	0	0	0	0
WHS105	19.3696	0	4.49892	0.0942888	0	0	0	0	0	0	0	0	0	0	0	0.0134698	0	0	0.296336	0	0	0	0	0	1.01024	0	0	0.080819	0	0.0134698	0	0.0134698	0	0	0	0	0	0	0	0	0	0	0	0	0	0	0	0	0
WHS106	6.99524	0	0.21322	0	0	0	0	0	0	0	0	0	0	0	0	0	0	0	0.0246023	0	0	0	0	0	0	0	0	0	0	0	0	0	0	0	0	0	0	0	0	0	0	0	0	0	0	0	0	0	0
WHS106A	0	0	0	0	0	0	0	0	0	0	0	0	0	0	0	0	0	0	0	0	0	0	0	0	0	0	0	0	0	0	0	0	0	0.0668673	0	0	0	0	0	0	0	0	0.00835841	0	0	0	0	0	0
WHS107	87.681	0	6.17339	0	0	0	0	0	0	0	0.194132	0	0	0.0110932	0	0	0	0	0	0	0	0	0	0	0	0	0	0	0	0	0	0	0	0	0	0	0	0	0	0	0	0	0	0	0	0	0	0	0
WHS108	5.41297	0	0.030553	0	0	0	0	0	0	0	0	0	0	0	0	89.0569	0	0	0	0	0	0	0	0	0	0	0	0	0	0	0	0	0	0	0	0	0	0	0	0	0	0	0	0	0	0	0	0	0
WHS110	0	0	0	0	0	0	0	0	0	0	0	0	0	0	0	15.4645	0	0	0	0	0	0	0	0	0	0	0	0	0	0	0	0	0	0.0425351	0	0	0	0	0	0	0	0	0	0	0	0	0	0	0
WHS112	0	0	0	0	0	0	0	0	0	0	0	0	0	0	0	0	0	0	0	0	0	0	0	0	0	0	0	0	0	0	0	0	0	0	0	0	0	0	0	0	0	0	0	0	0	0	0	0	0
WHS113	2.06417	0	0.201005	0	0	0	0	0	0	0	0.0231929	0	0	0.193274	0	80.2397	0	0	0	0	0	0	0	0	6.47082	0	0	0	0	0	0	0	0	0	0	0	0	0	0	0	0	0	0	0	0	0	0	0	0
WHS114	0.0918274	0	0.00966604	0	0	0.0773283	0	0	0	0	0.00966604	0	0	0	0	0	0	0	0	0	0	0	0	0	0	0.00483302	0.0386642	0	0	0	0	0	0	0	0	0	0	0	0	0	0	0	0.00966604	0	0	0	0.00483302	0	0
WHS115	0	0	0	0	0	0	0	0	0.236889	0	0	0	0	0	0	73.6563	0	0	0	0	0	0	0	0	0	0	0	0	0	0	0	0	0	0	0	0	0	0	0	0	0	0	0	0	0	0	0	0	0
WHS116	0	0	0	0	0.00818632	0.184192	0	0	0	0	0	0	0	0	0	0.757235	0	0	0	0	0	0	0	0	0	0	0	0	0	0	0	0	0	0	0	0	0	0	0	0	0	0	0	0	0	0	0.0163726	0	0
WHS117	0.0246184	0.0246184	0	0	0	4.24668	0	0	0	0	0	0	0	0	0	0.110783	0	0	0	0	0	0	0	0	0.0123092	0	0	0.0246184	0	0	0	7.54554	0	0	0	0	0	0	0	0	0	0	0	0	0	0	0.14771	0	0
WHS118	0.642723	0	0.0070629	0	0	0	0	0	0	0	0	0	0	0	0	8.61673	0	0	0	0	0	0	0	0	0	0	0	0	0	0	0	0	0	0	0	0	0	0	0	0	0	0.0141258	0.00353145	0	0	0	0	0	0
WHS119	2.14457	0	0.659868	0	0	0	0	0	0	0	0	0.044991	0	0	0	0	0	0	0.659868	0	0	0	0	0	1.85963	0	0	0.074985	0	13.9772	0	0.224955	0	0	0	0	0	0	0.044991	0	0	0	0.044991	0	0	0	0	0	0
WHS120	0	0	0	0	0	0	0	0	0	0	0	0	0	0	0	0	0	0	0	0	0	0	0	0	0	0	0	0	0	0	0	0	0	0	0	0	0	0	0	0	0	0	0	0	0	0	0	0	0
WHS121	14.0222	0	0.513113	0	0.13683	0	0	0	0	0	0	0	0	0	0	0.00570125	0	0	0	0	0	0	0	0	0	0	0	0	0	0	0	0	0	0	0	0	0	0	0	0	0	0	0	0	0	0	0	0	0
WHS122	0.370508	0	0.0741015	0.148203	0	0	0	0	0.0370508	0	0	0	0	0.0741015	0	5.113	0	0	0	0	0	0	0	0	0	0	0	0.0741015	0	0	0	0.629863	0	0	0	0	0	0	0	0	0	0	0	0	0	0.0370508	0	0	0
WHS123	90.3133	0	0.143241	0	7.41271	0	0	0	0	0	0	0	0	0	0	0.00895255	0	0	0	0	0	0	0	0	0	0	0	0	0	0	0	0	0	0	0	0	0	0	0	0.080573	0	0	0	0	0	0	0.00895255	0	0
WHS124	1.83983	0	0.17316	0	0	0.04329	0	0	0	0	0	0	0.17316	0	0	0	0	0	0	0	0	0	0	0	0	0	0	0	0	0	0.649351	0.021645	0	0.021645	0	0	0	0	0	0	0	0.021645	0	0	0	0	0	0	0
WHS126	0	0	0	0	0	0	0	0	0	0	0	0	0	0	0	0	0	0	0	0	0	0	0	0	0	0	0	0	0	0	0	0	0	0	0	0	0	0	0	0	0	0	0	0	0	0	0	0	0
WHS127	0.0551268	0	0.0367512	1.91106	0	0	0	0	0	0	0.0367512	0	0	0	0	0.147005	3.61999	0	0	0	0	0	0	0	0.0367512	0	0	0	0	0	0	0.202132	0	0	0	0	0	0	0	0	0	0	0	0	0	0	0	0	0
WHS128	0	0	0	2.36904	0	0	0	0	0	0	0	0	0	0	0	0	3.57989	0	0.0526454	0	0	0	0	0.0526454	0.0789681	0	0.0263227	0	0	0.0263227	0.368518	0	0	0	0	0	0	0	0	0	0	0	0	0	0	0	0	0	0
WHS129	0.0834939	0	0	0.0128452	0.0032113	0	0	0	0	0	0	0	0	0	0	0.446371	0.0160565	0	0.0128452	0	0	0	0	0	0.00963391	0	0	0	0	0	0	0.0289017	0	0	0	0	0	0	0	0	0	0	0	0	0	0	0	0	0
WHS130	0	0	0	0	0	0	0	0	0	0	0	0	0	0	0.021777	0	0	0	0	0	0	0	0	0	0	0	0	0	0	0	0	0	0	0	0	0	0	0	0	0	0	0	0	0	0	0	0	0	0
WHS131	1.58391	0	0	0	0	0	0	0	0	0	1.38158	0	0	0	0	0	0	0	0	0	0	0	0	0.00578068	0	0.242789	0	0	0	0	0	0	0	0	0	0	0	0	0	0	0.00578068	0	0	0	0	0	0	0	0
WHS131A	0	0	0	0	0	0	0	0	0	0	0	0	0	0	0	0	0	0	0	0	0	0	0	0	0	0	0	0	0	0	0	0	0	0	0	0	0	0	0	0.047599	0	0	0	0	0	0	0	0	0
WHS133	0	0	0	0	0	0	0	0	0	0	0.112443	0	0	0	0	0.173483	0	0	0	0	0	0	0	0	0	0.00642529	0	0	0	0	0	0	0	0.0514023	0	0	0	0	0	0	0	0.0514023	0	0	0	0	0	0	0
WHS134	0	0	0	0	0	0	0	0	0	0	4.0485	0	0	0	0	0	0	0	64.3487	0	0	0	0	0	0	0	0	0	0	0	0	0	0	0	0	0	0	0	0	0	0	0	0	0	0	0	0.47001	0	0
WHS135	0	0	0	0	0	0.0224625	0	0	0	0	0.375445	0	0	0	0	0	0	0	0	0	0	0	0	0	0	0.00320893	0	0	0	0	0	0	0	0	0	0	0	0	0	0	0	0	0.00641787	0	0	0	0	0	0
WHS136	0	0	0	0	0	0.0269711	0	0	0	0	0	0	0	0	0	0	0	0	0	0	0	0	0	0	0	0	0	0	0	0	0	0	0	0	0	0.0359615	0	0	0	0	0	0	0	0	0	0	0	0	0
WHS137	67.9143	0	28.5492	0	0	0	0	0	0	0	0	0	0	0	0	0	0	0	0	0	0	0	0	0	0	0	0	0	0	0	0	0	0	0	0	0	0	0	0	0	0	0	0	0	0	0	0	0	0
WHS138	4.104	0	0.0442388	0	0	0	0	0	0	0	0	0	0	0	0	0	0	0	0	0	0	0	0	0	0	0	0	0	0	0	0	0	0	0	0	0	0	0	0	0	0	0	0	0	0	0	0	0	0
WHS139	0	0	0	0	0	0	0	0	0	0	0.00316546	0	0	0	0	0	0	0	0	0	0	0	0	0	0	0.0126618	0	0	0	0	0	0	0	0	0	0	0	0	0	0	0	0	0	0	0	0	0	0	0
WHS140	3.57573	0	0.017191	0	0	0	0	0	0	0	0	0	0	0	0	19.8384	0	0	0	0	0	0	0	0	0	0	0	0	0	0	0	0	0	0	0	0	0	0	0	0	0	0	0	0	0	0	0	0	0
WHS141	0	0	0	0	0	0	0	0	0	0	0	0	0	0	0	0	0	0	0	0	0	0	0	0	0	0	0	0	0	0	0	0	0	0	0	0	0	0	0	0	0	0	0	0	0	0	0	0	0
WHS142	0	0	0	0	0	0	0	0.378578	0	0	0	0	0	0	0	0	0	0	0	0	0	0	0	0	0.0255221	0.00425369	0	0	0	0	0	0	0	0	0	0	0	0	0	0	0	0	0	0	0	0	0	0	0
WHS144	2.04384	0	0.0423594	0	0	0	0.206502	0	0	0	1.2496	0	0	0	0	0	0	0	0	0	0	0	0	0	0	0	0	0.0158848	0	0	0	0.540083	0	0	0	0	0	0	0	0.0211797	0	0	0	0	0	0	0.0582442	0	0
WHS145	0	0	0	0	0	0	0	0	0	0	0	0	0	0	0	0.394831	0	0	0	0	0	0	0	0	0	0	0	0	0.303465	0	0	0	0	0	0	0	0	0	0	0	0	0	0	0	0	0	0	0	0
WHS146	0	0	0	0	0	0	0	0	0	0	0	0	0	0	0	0	0	0	0	0	0	0	0	0.0105496	0	0	0	0	0	0	0	0	0	0	0	0	0	0	0	0	0	0	0	0	0	0	0	0	0
WHS148	0	0	0	0	0	0	0	0	0	0	0	0	0	1.96286	0	0	0	0	0	0	0	0	0	0	0	0	0	0	0	0	0	0	0	0	0	0	0	0	0	0	74.7186	0	0	0	0	0	0	0	0
WHS149	0	0	0	0	0	0	0	0	0	0	0.019073	0	0	0	0	0	0.572191	0	0	0	0	0	0	0	0	0	0	0	0	0	0	0	0	0.114438	0	0	0	0	0	0	0	0	0	0	0	0	0	0	0
WHS150	0	0	0	0	0	0	0	0	0	0	0	0	0	0	0	99.2484	0	0	0	0	0	0	0	0	0	0	0	0.0346914	0	0	0	0	0.038546	0	0	0	0	0	0	0	0	0.231276	0	0	0	0	0	0	0
WHS151	0	0	0	0	0	0	0	0	0	0	0	0	0	0	0	0	0	0	0	0	0	0	0	0	0	0	0	0	0	0	0	0	0	0	0	0	0	0	0	0	0	0	0	0	0	0	0	0	0
WHS152	0	0	0	0	0	0	0	0	0	0	0	0	0	0	0	3.62697	0	0	0	0	0	0	0	0	0	0	0	0	0	0	0	0	0	0	0	0	0	0	0	0	0	0	0	0	0	0	0	0	0
WHS153	0	0	0	0	0	0	0	0	0	0	0	0	0	0	0	0	0	0	0	0	0	0	0	0	0	0	0	0	0	0	0	0	0	0	0	0	0	0	0	0	0	0	0	0	0	0	0	0	0
WHS154	0.518993	0	0.0110424	0	0	0	0	0	0	0	0.0717756	0	0	0	0	0	0.557641	0	0	0	0	0	0	0	0.226369	0	0	0	0	0	0	0	0	0.082818	0	0	0	0	0	0	0	0	0	0	0	0	0	0	0
WHS155	0	0	0	0	0	0	0	0	0	0	0	0	0	0	0	0	0	0	0	0	0	0	0	0	0	0	0	0	0	0	0	0	0	0	0	0	0	0	0.0110742	0	0	0	0	0	0	0	0	0	0
WHS156	0	0	0	0	0	0	0	0	0	0	0	0	0	0	0	0	0	0	0	0	0	0	0	0	0	0	0	0	0	0	0	0	0	0	0	0	0	0	0	0	0	0	0	0	0	0	0	0	0
WHS158	0	0	0	0	0.0205878	0	0	0	65.1809	0	29.5126	0	0	0	0	0	0	0	0	0	0	0	0	0	0	0	0	0	0	0	0	0	0	0	0	0	0	0	0	0	0	0	0	0	0	0	0	0	0
WHS159	0	0	0	0	0	0	0	0	0	0	0	0	0	0	0	0	0	0	0	0	0	0	0	0	0	0	0	0	0	0	0	0	0	0	0	0	0	0	0	0	0	0	0	0	0	0	0	0	0
WHS160	2.11523	0	0.0233727	0	0.0116863	0	0	0	0	0	0	0	0	0	0	0	0	0	0.280472	0	0	0	0	0	0	0	0	1.95162	0	0	0	0	0	0	0	0	0	0	0	0	0	0	0	0	0	0	0	0	0
WHS161	0	0	0	0	0	0	0	0	0	0	0	0	0	0	0	2.08753	0	0	0	0	0	0	0	0	0	0	0	0	0	0	0	0	0	0	0	0	0	0	0	0	0	0	0	0	0	0	0	0	0
WHS162	0	0	0	0	0	0	0	0	0	0	0	0	0	0	0	0	0	0	0	0	0	0	0	0	0	0	0	0	0	0	0	0	0	0	0	0	0	0	0	0	0	0.00261732	0	0	0	0	0	0	0
WHS163	0	0	0	0	0	0	0	0	0	0	0	0	0	0	0	0	0	0	0	0	0	0	0	0	0	0	0	0	0	0	0	0	0	0	0	0	0	0	0	0	0	0	0	0	0	0	0	0	0
WHS164	36.0554	0	5.67018	0.201991	0	0	0	0	0	0	0.0865676	0.0288559	0	0.0288559	0	0	0	0	0.0721397	0	0	0	0	0	0.245275	0	0	0.0288559	0	0	0	0	0	0	0	0	0	0	0	0	0	0	0	0	0	0	0	0	0
WHS165	0.523357	0	0	0	0	0	0	0	0	0	0	0	0	0	0	0	0	0	0	0	0	0	0	0	0	0	0	0	0	0	0	0	0	0	0	0	0	0	0	0	0	0	0	0	0	0	0	0	0
WHS166	0	0	0	0	0	0	0	0	0	0	0	0	0	0	0	0.0184706	0	0	0	0	0	0	0	0	0	0	0	0	0	0	0	19.7174	0	0	0	0	0	0	0	0	0	0	0	0	0	0	0	0	0
WHS167	2.13506	0	0.0158153	0	0	0	0	0	0	0	1.21778	0	0	0	0	18.4248	0	0	0	0	0	0	0	0	0	0	0	0	0	0	0	0	0	0	0	0	0	0	0	1.20196	0	0	0	0	0	0	0	0	0
WHS168	0	0	0	0	0	0	0	0	0	0	0	0	0	0	0	0	0	0	0	0	0	0	0	0	0	0	0	0	0	0	0	0	0	0	0	0	0	0	0	0	0	0	0	0	0	0	0	0	0
WHS169	0.0373274	0	0.0149309	0	0	0	0	0	0	0	0	0	0	0	0	87.9097	0.0186637	0	0	0	0	0	0	0	0	0	0	0	0	0	0	0	0	0	0	0	0	0	0.0223964	0	0	0.12318	0	0	0	0	0	0	0
WHS171	0	0	0	0	0	0	0	0	0	0	0	0	0	0	0	0	0	0	0	0	0	0	0	0	0	0	0	0	0	0	0	0	0	0	0	0	0	0	0	0	0	0	0	0	0	0	0	0	0
WHS172	0	0	0	0	0	0	0	0	0	0	0	0	0	0	0	0	0	0	99.8677	0	0	0	0	0	0	0	0	0	0	0	0	0	0	0	0	0	0	0	0	0	0	0	0	0	0	0	0	0	0
WHS173	0.038656	0	0	0.0208147	0	0	0	0	0	0	0.00892061	0	0	0.00594707	0	0	0	0	0	0	0	0	0	0	0.0208147	0	0	0	0	0	0	0	0	0	0	0	0	0	0	0	0	0	0	0	0	0	0	0	0
WHS174	0.445923	0	0.0141563	0	0	0.00707814	0	0	0	0	0.00707814	0	0	0	0	7.60193	0	0	0	0	0	0	0	0	0	0	0.0141563	0.0353907	0	0	0	0	0	0	0	0	0	0	0	0	0	0.290204	0	0	0	0	0	0	0
WHS175	0	0	0	0	0	0.239562	0	0	0	0	0.00855578	0	0	0	0	0	0	0	0	0	0	0	0	0	0	0	0.188227	0	0	0	0	0	0	0	0	0	0	0	0	0	0	0	0	0	0	0	0.0256674	0	0
WHS176	0	0	0	0	0	0	0	0	0	0	0	0	0	0	0	0	0	0	0	0	0	0	0	0	0	0	0	0	0	0	0	0	0.237281	0	0	0	0	0	0	0	0	0	0	0	0	0	0	0	0
WHS177	0	0	0	0	0	0	0	0	0	0	0	0	0	0	0	0	0	0	0	0	0	0	0	0	0	0	0	0.255682	0	0	0	0	1.25947	0	0	0	0	0	0	0	0	0	0	0	0	0	0	0	0
WHS179	0	0	0	0	0	0	0	0	0	0	0	0	0	0	0	0	0	0	0	0	0	0	0	0	0	0	0	0	0	0	0	0	0	0	0	0	0	0	0	0	0	0	0	0	0	0	0	0	0
WHS180	6.08467	0	0.230724	0	0	0.00536567	0	0	0	0	0	0	0	0	0	0.193164	0.0107313	0	0	0	0	0	0	0	0	0	0	0.0536567	0	0	0	0	0	0	0	0	0	0	0	0.032194	0	0	0	0	0	0	0	0	0
WHS181	0	0	0	0	0	0	0	0	0	0	0	0	0	0	0	0	0	0	0	0	0	0	0	0	0	0	0	0	0	0	0	0	0	0	0	0	0	0	0	0	0	0	0	0	0	0	0	0	0
WHS182	0.0143885	0	0.0143885	0	0	0	0	0	0	0	0.201439	0	0	0	0	0.028777	0	0	0.230216	0	0	0	0	0	0	0.0863309	0	0	0	0	0	0	0	1.1223	0	0	0	0	0	0	0	25.2518	0.129496	0	0	0	0	0	0
WHS182A	0	0	0	0	0	0	0	0	0	0	0	0	0	0	0	0.505177	0	0	0	0	0	0	0	0	0	0	0	0	0	0	0	0	0	0.764028	0	0	0	0	0	0	0	0.379927	0	0	0	0	0	0	0
WHS183	0	0	0	0	0	0	0	0	0	0	0	0	0	0	0	0	1.00805	0	0	0	0	0	0	0	0	0	0	0	0	0	0	0	0	0	0	0	0	0	0	0	0	0	0	0	0	0	0	0	0
WHS184	0	0	0	0	0	0	0	0	0	0	0	0	0	0	0	0	0	0	0	0	0	0	0	0	0	0	0	0	0	0	0	0	0	0	0	0	0	0	0	0	0	0	0	0	0	0	0	0	0
WHS185	31.9376	0	0.936281	18.7646	0	0	0	0	0	0	0	0	0	0	0	0.637191	0	0	0	0	0	0	0	0	0.0390117	0	0	0	0	0	0	5.48765	0	0	0	0	0	0	0	0	0	0	0	0	0	0	0	0	0
WHS187	0	0	0	0	0	0	0	0	98.0134	0	0	0	0	0	0	0	0	0	0	0	0	0	0	0	0	0	0	0	0	0	0	0	0	0	0	0	0	0	0	0	0	0	0.035369	0	0	0	0	0	0
WHS188	36.5284	0	1.16834	0	0	0	0	0	0	0	1.02527	0	0	0	0	0.119218	0	0	0.0715308	0	0	0	0	0	0	0.0476872	0	0	0	0	0	0	0	0.0238436	0	0	0	0	0	0.190749	0	0.214592	0	0	0	0	0	0	0
WHS189	0	0	0	0	0	0	0	0	0	0	0	0	0	0	0	0	0	0	0	0	0	0	0	0	0	0	0	0	0	0	0	0	0	0	0	0	0	0	0	0	0	6.37344	0	0	0	0	0	0	0
WHS190	2.30051	0	0.0482625	0	0	0	0.820463	0	0	0	6.08108	0	0	0	0	2.02703	0	0	0	0	0	0	0	0	0.144788	0.611326	0	0	0	0	0	0	0	0	0	0	0	0	0	0	0	0	0	0	0	0	0	0	0
WHS192	0	0	0	0	0	0	0	0	0	0	0	0	0	0	0	0	0	0	0	0	0	0	0	0	0	0	0	0	0	0	0	0	0	0	0	0	0	0	0	0	0	0	0	0	0	0	0	0	0
WHS193	0.984252	0	0	0	0	0	0	0	0	0	0	0	0	0.403543	0	1.44685	0	0	0.0393701	0	0	0	0	0	0	0	0	0	0	0	0	0	0	0	0	0	0	0	0	0	0	0	0	0	0	0	0	0	0
WHS194	0	0	0	0	0	0	0	0	0	0	0	0	0	0	0	0	0	0	0	0	0	0	0	0	0	0	0	0	0	0	0	0	0	0	0	0	0	0	0	0	0	0	0	0	0	0	0	0	0
WHS194A	0	0	0	0	0	0	0	0	0	0	0.0597866	0	0	0	0	0	0	0	99.9264	0	0	0	0	0	0	0	0.0137969	0	0	0	0	0	0	0	0	0	0	0	0	0	0	0	0	0	0	0	0	0	0
WHS195	4.70456	0	0	0	0	95.2954	0	0	0	0	0	0	0	0	0	0	0	0	0	0	0	0	0	0	0	0	0	0	0	0	0	0	0	0	0	0	0	0	0	0	0	0	0	0	0	0	0	0	0
WHS196	0.222469	0	0	0	0	0	0	0	0	0	0.667408	0	0	0	0	0	0	0	0	0	0	0	0	0	0	0.305895	0	0	0	0	0	0	0	0	0	0	0	0	0	0.194661	0	0	0	0	0	0	0.0556174	0	0
WHS197	0	0	0	0	0	0	0	0	0	0	0	0	0	0	0	0	0	0	0	0	0	0	0	0	0	0	0	0	0	0	0	0	0	0	0	0	0	0	0	0	0	0	0	0	0	0	0	0	0
WHS198	59.3915	0	17.203	2.1065	0	0	0	0	0	0	0	0	0	0	0	0	0	0	0	0	0	0	0	0	0.409596	0	0	0	0	0	0	0.175541	0	0	0	0	0	0	0	0	0	0	0	0	0	0	0	0	0
WHS199	0.850364	0	0	0	0	0	0	0	0	0	0	0	0	0	0	1.97942	0	0	0	0	0	0	0	0	0.0142918	0	0	0.00714592	0	0	0	0	0	0	0	0	0	0	0	0	0	0	0	0	0	0	0	0	0
WHS200	0.00902242	0	0	0	0	0	0	0	0	0	0	0	0	0	0	0	0	0	0	0	0	0	0	0	0	0	0	0	0	0	0	0	0	0	0	0	0	0	0	0	0	0	0	0	0	0	0	0	0
WHS201	0	0	0	0	0	0	0	0	0	0	0	0	0	0	0	0	0	0	0	0	0	0	0	0	0	0	0	0	0	0	0	0	0	0	0	0	0	0	0	0	0	0	0	0	0	0	0	0	0
WHS203	0.0221582	0	0	0	0	0	0	0	0	0	0.0590886	0	0	0	0	13.2949	0	0	0	0	0	0	0	0	0	0	0	0	0	0	0	0	0	0	0	0	0	0	0	0	0	0	0	0	0	0	0	0	0
WHS205	0.375069	0	0.0441258	0.0110314	0	0	0	0	0	0	0	0	0	0	0	12.3331	0	0	0	0	0	0	0	0	0.143409	0	0	0	0	0	0	0	0	0	0	0	0	0	0	0	0	0	0	0	0	0	0	0	0
WHS206	0	0	0	0	0	0	0	0	0	0	0	0	0	0	0	0	0	0	0	0	0	0	0	0	0	0	0	0	0	0	0	0	0	0	0	0	0	0	0.192086	0	0	0	0	0	0	0	0	0	0
WHS207	45.0377	0	0.689743	0	0	0	0	0	0	0	0.0383191	0	0	0	0	0	0	0	0	0	0	0	0	0	0	0	0	0	0	0	0	0	0	0	0	0	0	0	0	0.332099	0	0	0	0	0	0	0	0	0
WHS208	0	0	0	0	0	0	0	0	0	0	0	0	0	0	0	0	0	0	0	0	0	0	0	0	0	0	0	0	0	0	0	0	0	0	0	0	0	0	0	0	0	0	0	0	0	0	0	0	0
WHS209	0	0	0	0	0	0	0	0	0	0	0	0	0	0	0	0	0	0	0	0	0	0	0	0	0	0	0	0	0	0	0	0	0	0	0	0	0	0	0	0	0	0	0	0	0	0	0	0	0
WHS210	0	0	0	0	0	0	0	0	15.2406	0	0	0	0	0	0	0.583374	0	0	0	0	0	0	0	0	0	0	0	0	0	0	0	0	0	0	0	0	0	0	0	0	0	0	0	0	0	0	0	0	0
WHS211	0	0	0	0	0	0	0	0	0	0	0	0	0	0	0	0	0	0	0	0	0	0	0	0	0	0	0	0	0	0	0	0	0	0	0	0	0	0	0	0	0	0	0	0	0	0	0	0	0
WHS212	3.37622	0	0.011805	0	0	0	0	0	0	0	0.0472199	0	0	0	0	0	0	0	0	0	0	0	0	0.0354149	0	0	0	0	0	0	0	0	0	0	0	0	0	0	0	0	0	2.82139	0	0	0	0	0	0	0
WHS213	0	0	0.0123885	0	0	0	0	0	0	0	0	0	0	0	0	62.5743	0	0	0	0	0	0	0	0	0	0	0	0	0	0	0	0	0	0	0	0	0	0	0	0	0	0	0	0	0	0	0	0	0
WHS214	0.269884	0	0.587395	0	0	0	0	0	0	0	1.84156	0	0	0	0	0.158755	0	0	0	0	0	0	0	0	0	1.28592	0	0	0	0	0	0	0	0	0	0	0	0	0.0317511	0	0	0	0	0	0	0	0	0	0
WHS215A	11.0117	0	0.249027	0	0	0	0	0	0	0	0	0	0	0	0	0	0	0	0	0	0	0	0	0	0	0	0	0	0	0	0	0	0	0	0	0	0	0	0	0.178988	0	0	0	0	0	0	0	0	0
WHS215B	19.2624	0	0.589391	0	0	0	0	0	0	0	0	0	0	0	0	0	0	0	0.00893017	0	0	0	0	0	0	0	0	0	0	0	0	0	0	0	0	0	0	0	0	0.258975	0	0	0	0	0	0	0	0	0
WHS215C	34.8505	0	1.40149	0	0	0	0	0	0	0	0	0	0	0	0	0	0	0	0.0133476	0	0	0	0	0	0	0	0	0.0133476	0	0	0	0	0	0	0	0	0	0	0	0.373732	0	0	0	0	0	0	0	0	0
WHS216	0	0	0	0	0	0	0	0	0	0	0	0	0	0	0	0	0	0	0	0	0	0	0	0	0	0	0	0	0	0	0	0	0	0	0	0	0	0	0	0	0	0	0	0	0	0	0	0	0
WHS217	0	0	0	0	0	0.0243013	0	0	0	0	0	0	0	0	0	0	0	0	0	0	0	0	0	0.0121507	0	0	0	0	0	0	0	0	0	0	0	0	0	0	0	0	0	4.5322	0	0	0	0	0	0	0
WHS218	0	0	0	0	0	0	0	0	0	0	0	0	0	0	0	0	0	0	0	0	0	0	0	0	0	0	0	27.686	0	0	0	0	0	0	0	0	6.83696	0	0	0	0	2.38542	0	0	0	0	0	0	0
WHS219	11.0043	0	0.51207	0	0	0	0	0	0	0	0	0	0	0	0	0	0	0	0	0	0	0	0	0	0.0209008	0	0	0.0731529	0	0	0	0	0	0	0	0	0	0	0	0.198558	0	0	0	0	0	0	0	0	0
WHS222	0.452576	0	0.00962927	0	0	0	0	0	0	0	0.414059	0	0	0	0	0	0	0	0	0	0	0	0	0	0	0.00962927	0	0	0	0	0	0	0	0	0	0	0	0	0	0	0	0	0	0	0	0	0	0	0
WHS223	0.274474	0	0	0.0228728	0	0	0	0	0	0	0	0	0	0	0	0	0	0	0	0	0	0	0	0.571821	0	0	0	0	0	0	0	0	0	0	0	0.0228728	0	0	0	0	0	0	0	0	0	0	0	0	0
WHS225	0	0	0	0	0	0	0	0	0	0	0	0	0	0	0	0	0	0	0	0	0	0	0	0	0	0	0	0	0	0	0	0	0	0	0	0	0	0	0	0	0	0	0	0	0	0	0	0	0
WHS226	0	0	0	0	0	0	0	0	0	0	0	0	0	0	0	1.09311	0	0	0	0	0	0	0	0	0	0	0	0	0	0	0	0	0	0	0	0	0	0	0	0	0	0	0	0	0	0	0	0	0
WHS227	0.308512	0	0.0280466	0	0	0	0	0	0	0	0	0	0	0	0	1.73889	0	0	0	0	0	0	0	0	0.518861	0	0	0	0	0	0	0	0	0	0	0.0701164	0	0	0	0	0	0	0	0	0	0	2.00533	0	0
WHS228	0	0	0	0	0	0	0	0	0	0	0	0	0	0	0	0	0	0	0.36143	0	0	0	0	0	0	0	0	0	0	0	0	0	0	0	0	0	0	0	0	0	0	0	0	0	0	0	0	0	0
WHS230	34.951	0	0.468284	0	0	0	0	0	0	0	0	0	0	0	0	35.547	0	0	0	0	0	0	0	0	0	0	0	0.255428	0	0	0	0	0	0	0	0	0	0	0	0	0	0	0	0	0	0	0	0	0
WHS231	1.51932	0	0.0144697	0	0	0	0	0	0	0	0	0	0	0	0	0	0.0144697	0	0	0	0	0	0	0	0.491969	0	0	0	0	0	0	0	0	0	0	0	0	0	0	0.361742	0	0	0	0	0	0	0	0	0
WHS232	46.3592	0	0	0	0	0	0	0	0	0	0	0	0	0	0	0	0	0	0	0	0	0	0	0	0	0	0	0	0	0	0	0	0	0	0	32.2816	0	0	0	0	0	0	0	0	0	0	0	0	0
WHS233	0	0	0	0	0	0	0	0	0	0	0	0	0	0	0	11.4188	0	0	0	0	70.5169	0	0	0.0263713	0	0	0	0	0	0	0	0	0	8.46519	0	0	0	0	0	0	0	0	0	0	0	0	0	0	0
WHS234	0	0	0	0	0	0	0	0	0	0	0	0	0	0	0	1.717	0	0	0.0482692	0	0	0	0	0	0	0	0	0	0	0	0	0	0	0	0	0	0	0	0	0	0	0	0	0	0	0	0	0	0
WHS235	4.74667	0	0.586667	0	0	0	0	0	0	0	1.92	0	0	0	0	0	0	0	0	0	0	0	0	0	0	0.266667	0	0	0	0	0	0	0	0	0	0	0	0	0	0	0	0	0	0	0	0	0	0	0
WHS236	1.55268	0	0	0	0	0	0.0897505	0	0	0	0.0269251	0	0	0	0	0	0.0807754	0	0	0	0	0	0	0.152576	0.0448752	0.0179501	0	0	0	0	0	0.00897505	0.0448752	0	0	0	0	0	0	0	0	0	0	0	0	0	0	0	0
WHS237	1.27237	0	4.13519	21.8688	0	0	0	0	0	0	0.0795229	0	0	0	0	0	0	0	0.0397614	0	0	0	0	0	0.0397614	0	0	0	0	0	0	2.42545	0	0	0	0.0397614	0	0	0	0	0	0	0	0	0	0	0	0	0
WHS238	0.172396	0	0	0	0	0	0	0	0	0	0	0	0	0	0	20.8802	0	0	0	0	0	0	0	0	0	0	0	0	0	0	0	0	0	0	0	0	0	0	0	0	0	0	0	0	0	0	0	0	0
WHS239	0	0	0	0	0	0	0	0	0	0	0.387597	0	0	0	0	0	0	0	0	0	0	0	0	0.219638	0	0.0904393	0	0	0	0	0	0	0.219638	3.08786	0	0	0	0	0	0	0	0	0	0	0	0	0	0	0
WHS240	0	0	0	0	0	0	0	0	0	0	0	0	0	0	0	0	0	0	0	0	0	0	0	0.79721	0	0	0	0	0	0	0	0	0	0	0	0	0	0	0	0	0	0	0	0	0	0	0	0	0
WHS242	0	0	0	0	0	0	0	0	0	0	0	0	0	0	0	0	0	0	0	0	0	0	0	0	0	0	0	0	0	0	0	0	0	0	0	0	0	0	0	0	0	0	0	0	0	0	0	0	0
WHS243	0	0	0	0	0	0	0	0	0	0	0	0	0.587894	0	0	0	0	0	0	0	0	0	0	0	0	0	0	0	0	0	0	0	0	0	0	0	0	0	0	0	0	0	0	0	0	0	0	0	0
WHS245	0	0	0	0	0	0	0	0	0	0	1.2222	0	0	0	0	0	0	0	0	0	0	0	0	0	0	0.146663	0	0	0	0	0	0	0	0.831093	0	53.2144	0	0	0	0	0	0	0	0	0	0	0	0	0
WHS246	0	0	0	0	0	0	0	0	0	0	0	0	0	0	0	0	0	0	0	0	0	0	0	0	0	0	0	0	0	0	0	0	0	0	0	0	0	0	0	0	0	0	0	0	0	0	0	0	0
WHS247A	0.215913	0	0	0	0	0	0	0	0	0	0.0107956	0	0	0	0	90.1976	0	0	0	0	0	0	0	0	0	0	0	0	0	0	0	0	0	0	0	0	0	0	0	0	0	0	0	0	0	0	0	0	0
WHS247B	0	0	0	0	0	0	0	0	0	0	0	0	0	0	0	95.0412	0	0	0	0	0	0	0	0	0	0	0	0	0	0	0	0.484366	0	0	0	0	0	0	0	0	0	0	0	0	0	0	0	0	0
WHS247C	0	0	0	0	0	0	0	0	0	0	0	0	0	0	0	0	0	0	0	0	0	0	0	0	0	0	0	0	0	0	0	0	0	0	0	0	0	0	0	0	0	0	0	0	0	0	0	0	0
WHS250	0	0	0	0	0	0	0	0	0	0	0.229606	0	0	0	0	1.87736	0	0	0	0	0	0	0	0	0.0270124	0.0270124	0	0	0	0	0	0	0	0	0	0	0	0	0	0.121556	0	0	0	0	0	0	0	0	0
WHS250A	0	0	0	0	0	0	0	0	0	0	0.272131	0	0	0	0	2.35313	0	0	0.240115	0	0	0	0	0	0	0.0800384	0	0	0	0	0	0	0	0	0	0	0	0	0	0	0	0	0	0	0	0	0	0	0
WHS251	0	0	0	0	0	0	0	0	0	0	0	0	0	0	0	0.0133663	0	0	0	0	0	0	0	0	0	0	0	0	0	0	0	0	0	0	0	0	0	0	0	0	0	0.260643	0	0	0	0	0	0	0
WHS252	0	0	0	0	0	0	0	0	0	0	1.99009	0	0	0	0	0	0	0	0	0	0	0	0	0	0	0	3.34984	0	0	0	0	0	0	0	0	0	0	0	27.7533	0	0	0	0	0	0	0	0	0	0
WHS253	0	0	0	0	0	0	0	0	0	0	0	0	0	0	0	50.0762	0	0	0	0	0	0	0	0	0	0	0	0	0	0	0	0	0	0	0	5.28092	0	0	0	0	0	0	0	0	0	0	0	0	0
WHS254	0	0	5.30726	0	0	0	0	0	0	0	0	0	0	0	0	0.0139665	0	0	0	0	0	0	0	0	0.223464	0	0	0	0	0	0	0	0	0	0	0	0	0	93.1145	0.0418994	0	0	0	0	0	0	0	0	0
WHS256	0	0	0	0.469361	0	0	0	0	0	0	0	0	0	0	0	0	0.0260756	0	3.83312	0	0	0	0	0	0	0	0	0	0	0	0	0	0	0	0	0.0260756	0	0	0	0	0	0	0	0	0	0	0	0	0
WHS260	0	0	0	0	0	0	0	0	0	0	0	0	0	0	0	0	0	0	0	0	0	0	0	0	0	0	0	0	0	0	0	0	0	0	0	0	0	0	0	0	0	0	0	0	0	0	0	0	0
WHS262	0	0	0	0	0	0	0	0	0	0	5.49732	0	0	0	0	0	0	0	0	0	0	0	0	0	0	0	0	0	0	0	0	0	0	0	0	0	0	0	0	0	0	0	0	0	0	0	0	0	0
WHS263	0	0	0.0516262	0	0	0	0	0	0	0	0	0	0	0	0	0	0	0	0	0	0	0	0	0	0	0	0	0	0	0	0	0	0	0	0	0.206505	0	0	0	0	0	0	0	0	0	0	0	0	0
WHS265	0.498034	0	0	0	0	0	0	0	0	0	0.760157	0	0	0	0	0	0	0	0	0	0	0	0	0	0	0	0	0	0	0	0	0	28.7025	0	0	0.655308	0	0	0	0	0	0	0	0	0	0	0	0	0
WHS267	0	0	0	0	0	0	0	0	0	0	0.280741	0	0	0	0	12.7035	0	0	0	0	0	0	0	0	0	0.0842223	0	0	0	0	0	0	0	0	0	0	0	0	0	0	0	0	0	0	0	0	0	0	0
WHS269	0	0	0	0	0	0	0	0	0	0	2.07634	0	0	0	0	0	0	0	0	0	0	0	0	0	0	0	7.81425	0	0	0	0	0	0	0	0.739774	0	0	0	0	0	0	0	0	0	0	0	0	0	0
WHS270	0	0	0	0	0	0	0	0	0	0	0	0	0	0	0	0	0	0	0	0	0	0	0	0	0	0	0	0	0	0	0	0	0	0	0	0	0	0	0	0	0	0	0	0	0	0	0	0	0
WHS271	0	0	0.417718	0	0	0	0	0	0	0	0	0	0	0	0	0	0	0	0	0	0	0	0	0	0	0	0	0	0	0	0	0	0	0	0	0	0	0	98.1794	0	0	0	0	0	0	0	0	0	0
WHS272	0	0	0	0	0	0	0	0	0	0	0	0	0	0	0	0	0	0	0	0	0	0	0	0	0	0	0	0	0	0	0	0	0	0	0	0	0	0	0	0	0	0	0	0	0	0	0	0	0
WHS273	0.146628	0	0	0	0	0	0	0	0	0	0	0	0	0	0	0	0	0	0	0	0	0	0	0	0	0	0	1.7441	0	0	0	0	0	0	0	0	0	0	0	0	0	0	0	0	0	0	0	0	0
WHS275	0	0	0	0	0	0	0	0	0	0	0	0	0	0	0	0	0	0	0	0	0	0	0	0	0	0	0	0	0	0	0	0	0	0	0	0	0	0	0	0	0	0	0	0	0	0	0	0	0
WHS276	0	0	0	0	0	0	0	0	0	0	0	0	0	0	0	0	0	0	0	0	0	0	0	0	0	0	0	0	0	0	0	0	0	0	0	0	0	0	0	0	0	0	0	0	0	0	0	0	0
WHS277	0	0	0	0	0	0	0	0	0	0	0	0	0	0	0	0.15949	0	0	0	0	0	0	0	0	0	0	0	0	0	0	0	0	0	0	0	0.0318979	0	0	0	0	0	0	0	0	0	0	0	0	0
WHS278	0	0	0	0	0	0	0	0	0	0	0	0	0	0	0	0	0	0	0	0	0	0	0	0	0	0	0	0	0	0	0	0	0	3.62081	0	0	0	0	0	0	0	0	0	0	0	0	0	0	0
WHS285	72.5987	0	10.4474	0	0	0	0	0	0	0	0	0	0	0	0	0	0	0	0.0154548	0	0	0	0	0	0	0	0	0.316823	0	0	0	0	0	0	0	0	0	0	0	1.46047	0	0	0	0	0	0	0	0	0
WHS286	23.9616	0	30.6395	0	0	0	0	0	0	0	0.0188377	0	0	0	0	0	0	0	0.395592	0	0	0	0	0	0	0	0	0.65932	0	0	0	0	0	0	0	0	0	0	0	0.612226	0	0	0	0	0	0	0	0	0
WHS287	3.867	0	0.0216841	0	0	0	0	0	0	0	3.6863	0	0	0.0289122	0	0.0650524	0	0	0	0	0	0	0	0	0	0	0	0	0	0	0	0	0	0	0	0	0	0	0	0	0	0	0	0	0	0	0	0	0
WHS288	0	0	0	0	0	1.24169	0	0	0	0	0	0	0	0	0	0	0	0	0	0	0	0	0	0	0	0	0	0	0	0	0	0	0	0.045728	0	0	0	0	0	0	0	0	0	0	0	0	0.0914559	0	0
WHS289	13.4177	0	0.0638937	0	0	0	0	0	0	0	1.68679	0	0	0	0	1.45039	0	0	0	0	0	0	0	0	0	0	0	0	0	0	0	0	0	0	0	0	0	0	0	0	0	0	0	0	0	0	0	0	0
WHS290	0	0	0	0	0	0	0	0	0	0	0.21575	0	0	0	0	0	0	13.9159	0.0196136	0	0	0	0	1.89271	0	0.00980681	0	0	0	0	0	0	0.500147	0	0	0	0	0	0	0	0	1.62793	0	0	0	0	0	0	0
WHS291	35.8499	0	0.0154392	0	0	0	0	0	0	0	0.555813	0	0	0.185271	0	0	0	0	0	0	0	0	0	0	0	0	0	0.355103	0	0	0	0	0	0	0	0	0	0	0	0	0	0	0	0	0	0	0	0	0
WHS292	0	0	0	0	0	0	0	0	0	0	0	0	0	0	0	0	0	0	0	0	0	0	0	0	0	0	0	0	0	0	0	0	0	0	0	0	0	0	0	0.0645474	0	0	0	0	0	0	0	0	0
WHS295	0	0	0	0	0	0	0	0	0	0	0.419536	0	0	0	0	0	0	0	0	0	0	0	0	0	0	0.177847	0	0	0	0	0	0	0	0	0	0	0	0	0	0	0	0	0	0	0	0	0	0	0
WHS296	0	0	0	0	0	0	3.43323	0	0	0	0	0	0	0	0	18.5785	0	0	0	0	0	0	0	0	0.275577	0	0	0	0	0	0	0	0.0114824	0	0	0.114824	0	0	0	0	0	0	0	0	0	0	0	0	0
WHS298	0	0	0	0	0	0	0	0	0	0	0	0	0	0	0	0	0	0	0	0	0	0	0	0	0	0	0	0	0	0	0	0	0	0	0	0	0	0	0	0	0	0	0	0	0	0	0	0	0
WHS299	0	0	0	0	0	0	0	0	0	0	0.0440956	0	0	0	0	0	0	3.5056	0.10142	0	0	0	0	0	0	0	0	0	0	0	0	0	0	0	0	0	0	0	0	0	0	0.0926008	0	0	0	0	0	0	0
WHS300	0	0	0	0	0	0	0.0372717	0	0	0	0	0	0	0	0	2.12449	0	0	0	0	0	0	0	0	0	0	0	0	0	0	0	0	0	0	0	0.0372717	0	0	0	0	0	0	0	0	0	0	0	0	0
WHS301	0.0577968	0	0.219628	0.0288984	0	0	0	0	0	0	0.0115594	0	0	0	0	0.271645	1.33511	0	0	0	0	0	0	0.00577968	0	0	0	0	0.00577968	0	0	0	0	0.190729	0	0	0	0	0	0	0	0	0	0	0	0	0	0	0
WHS302	0	0	0	0	0	0	0	0	0	0	2.02327	0	0	0	0	63.6256	0	0	0	0	0	0	0	0	0	0.0222338	0.0444675	0	0	0	0	0	0	0.0148225	0	0	0	0	0	0.133403	0	0	0	0	0	0	0	0	0
WHS304	0	0	0	0	3.24551	0	0	0	1.43811	0	0	0	0	0	0	0	0	0	0	0	0	0	0	0	0	0	0	0	0	0	0	0	0	0	0	0	0	0	0	0	0	0	0	0	0	0	0	0	0
WHS305	0	0	0	0	0	0	0	0	0	0	0	0	0	0	0	0	3.12686	0	0	0	0	0.0237784	0	0.0118892	6.91951	0	0	0	0	0	0	0	0	0	0	0	0	0	0	0	0	0	0	0	0	0	0	0	0
WHS306	0	0	0	0	0	0	0	0	0	0	0	0	0	0	0	0	0	0	0	0	0	0	0	0	0	0	0	0	0	0	0	0	0	0	0	0	0	0	0	0	0	0	0	0	0	0	0	0	0
WHS307	0.0605449	0	0	0	0	0	0	0	0	0	0	0	0	0	0	0.094181	0.982173	0	0	0	0	0	0	0	0	0	0	0	0	0	0	0	0	0	0	1.29835	0	0	0	0	0	0	0	0	0	0	0	0	0
WHS308	0	0	0	0	0	0	0	0	0	0	0	0	0	0	0	82.3599	0	0	0	0	0	0	0	0	0	0	0	0	0	0	0	0	0.0589971	0	0	0	0	0	0	0	0	0	0	0	0	0	0	0	0
WHS310	0.0108992	0	0	0	0	0	0	0	0	0	0	0	0	0	0	0	0	0	0	0	0	0	0	0	0	0	0	0	0	0	0	0	0	0	0	0	0	0	0	0	0	0	0	0	0	0	0	0	0
WHS312A	0	0	0	0	0	0	0	0	0	0	0	0	0	0	0	0	0.533944	0	0	0	0	0	0	0.171625	0	0	0	0	0	0	0	0	0	0	0	0	0	0	0	0	0	0	0	0	0	0	0	0	0
WHS312B	0	0	0	1.09569	0	0	0	0	0	0	0	0	0	0	0	0	0	0	0	0	0	0	0	70.9277	0	0	0	0	0	0	0	0	0	0	0	0	0	0	0	0	0	0	0	0	0	0	0	0	0
WHS316	0	0	0	0	0	0	0	0	0	0	0.0602582	0	0	0	0	0	0	0	0	0	0	0	0	0	0	0	0	0	0	0	0	0	0	0	0	0	0	0	0	0	0	0	0	0	0	0	0	0	0
WHS318	84.7946	0	5.35698	0	0	0	0	0	0	0	0	0	0	0	0	0	0	0	0	0	0	0	0	0	0	0	0	0	0	0	0	0	0	0	0	0	0	0	0	0.0467858	0	0	0	0	0	0	0	0	0
WHS319	0.917958	0	0	0	0	0	0	0	0	0	14.0132	0	0	0	0	0	0	38.6116	0.0286862	0	0	0	0	0	0	0.0143431	0	0	0	0	0.0430293	0	0	1.37694	0.114745	0	0	0	0	0.55938	0	0.588067	0	0	0	0	0	0	0
WHS320	0	0	0	0	0	0	0	0	0	0	0	0	0	0	0	0.62464	0	0	0	0	0	0	0	0	0	0	0	0	0	0	0	0	0	0	0	39.4921	0	0	0	0	0	0	0	0	0	0	0	0	0
WHS322	0	0	0	0	0	0	0	0	0	0	0.073442	0	0	0	0	0	0	0	0	0	0	0	0	0	0	0.00699447	0.0384696	0	0	0	0	0	0	0	0	0.143387	0	0	0	0	0	0	0	0	0	0	0	0	0
WHS325	0	0	0	0	0	0	0	0	15.9156	0	2.83579	0	0	0	0	0	0	0	0	0	0	0	0	0	0	0	0	16.3333	0.109914	0	0	0	0.417674	0	0	19.7406	0	0	0	0	0	0	0	0	0	0	0	0	0
WHS326	0	0	0	0	0	58.7613	0	0	0	0	1.74876	0	0	0	0	0	0	0	0	0	0	0	0	0	0	0.0851831	0	0	0	0	0	0	0	0.160345	0	0	0	0	0	0	0	0	30.0847	0	0	0	0.415894	0	0
WHS327	0	0	0	0.155844	0.571429	0	0	0	0	0	0.883117	0	22.4416	0	0	0	0.363636	0	0	0	0	0	0	0	0	0	0.207792	0.25974	0	0	0	0	0	0.571429	0	0.155844	0	0	0	0	0	0.25974	0.415584	0	0	0	0.363636	0	0
WHS328	67.9853	0	1.25619	0	0	0	0	0	0	0	0	0	0	0	0	0	0	0.0785119	0	0	0	0	0	0	0	0	0	0	0	0	0	0	0	0	0	0	0	0	0	0.38652	0	0	0	0	0	0	0	0	0
WHS329	0	0	0	0	0	0	0	0	0	0	0	0	0	0	0	0	0	0	0	0	0	0	0	0	0	0	0	0	0	0	0	0	0	0	0	0	0	0	0	0.0751948	0	0	0	0	0	0	0	0	0
WHS330	5.00491	0	0.0654236	0	69.578	0	0	0	0	0	0	0	0	0	0	0	0	0	0	0	0	0	0	0	0	0	0	0	0	0	0	0	0	0	0	0	0	0	0	0	0	0	0	0	0	0	0.0327118	0	0
WHS331	0	0	0	0	0	0	0	0	0	0	11.7852	0	0	0	0	0	0	60.8203	0.15851	0	0	0	0	0	0	0.0752923	0	0	0	0	0	0	0	0	0	0	0	0	0	0.772736	0	0	0	0	0	0	0	0	0
WHS332	17.4214	0	0.0981978	0	0	0	0	0	0	0	0	0	0	0	0	0	0	0	0	0	0	0	0	0	0	0	0	0	0	0	0	0	0	0	0	0	0	0	0	0	0	0	0	0	0	0	0	0	0
WHS333	0	0	0	0	0	0	0	0	0	0	0	0	0	0	0	0	0	34.8286	0	0	0	0	0	0	0	0	0	0	0	0	0.0977083	0	0	1.55445	1.31462	0	0	0	0	0.86161	0	3.96163	0	0	0	0	0	0	0
WHS334	55.8615	0	2.00043	0	0	0	0	0	0	0	0	0	0	0	0	0	0	0	0.02151	0	0	0	0	0	0	0	0	0	0	0	0	0	0	0	0	0	0	0	0	0.45171	0	0	0	0.08604	0	0	0	0	0
WHS335	0.0636943	0	0	0	0	0	0	0	0	0	1.42251	0	0	0	0	0	0	0	0	0	0	0	0	0	0	0	0	0	0	0	0	0	0	0	0	0	0	0	0	0	0	3.20594	0	0	0	0	0	0	0
WHS336	0.239384	0	0	0	0	0	0	0	0	0	0.296381	0	0	0	0	1.77258	0	0	0	0	0	0	0	0	0	0.245084	0	0	0	0	0	0	0	0	0	0	0	0	0	0	0	0.980336	0	0	0	0	0	0	0
WHS337	0	0	0	0	0	0	0	0	0	0	0	0	0	0	0	0	0	100	0	0	0	0	0	0	0	0	0	0	0	0	0	0	0	0	0	0	0	0	0	0	0	0	0	0	0	0	0	0	0
WHS338	0	0	0	0	0	0	0	0	0	0	0	0	0	0	0	0	0	0	0	0	0	0	0	0	0	0	0	0	0	0	0	0	0	0	0	0	0	0	0	0	0	0	0	0	0	0	0	0	0
WHS339	3.18701	0	0	0.0300661	0	0	0	0	0	0	0.360794	0	0	0	0	0	0.0601323	0	0	0	0	0	0	0	0.39086	0	0	11.5153	0	0	0	0	1.26278	0.0601323	0	0	0	0	0	0	0	0	0.571257	0	0	0	13.2892	0	0
WHS340	0	0	0	0	0	0	0	0	0	0	0	0	0	0	0	18.7315	0	0	0	0	0	0	0	0	0	0	0	0	0	0	0	0	0	0	0	0	0	0	0	0	0	0	0	0	0	0	0	0	0
WHS344	0	0	0	0	0	0	0	0	0	0	0	0	0	0	0	0.0697371	0	0	0	0	0	0	0	0	0	0	0	0	0	0	0	0	0	0	0	0	0	0	0	0	0	0	0	0	0	0	0	0	0
WHS345	0	0	0	0	0	0	0	0	0	0	0	0	0	0	0	0	0	0	0	0	0	0	0	0	0	0	0	0	0	0	0	0	0	0	0	0	0	0	0	0	0	0.0433107	0	0	0	0	0	0	0
WHS346	0	0	0	0	0	0	0	0	0	0	0.145678	0	0	0.469408	0	0	0	0	0	0	0	0	0	0	0	0	0	0	0	0	0	0	0	0	0	6.32891	0	0	0	0	0	0	0	0	0	0	0	0	0
WHS347	15.753	0	0.012062	0	0	0	0	0	0	0	0	0	0	0	0	10.8136	0	0	0	0	0	0	0	0	0.084434	0	0	0	0	0	0	0	0	0	0	0	0	0	0	0.018093	0	0	0	0	0	0	0	0	0
WHS348	1.09549	0	0	0	0	0	0	0	0	0	0	0	0	0	0	0	0	0	0	0	0	0	0	0	0	0	0	0	0	0	0	0	0	0	0	0	0	0	0	0.0284878	0	0	0	0	0	0	0	0	0
WHS349	68.7493	0	13.1177	0	0	0	0	0	0	0	0.0210726	0	0	0	0	0	0	0	0	0	0	0	0	0	0	0	0	0	0	0	0	0	0	0	0	0	0	0	0	0.0737541	0	0	0	0	0	0	0	0	0
WHS350	0	0	0	0	0	0	0	0	0	0	0	0	0	0	0	0	0	0	0	0	0	0	0	0	0	0	0	0	0	0	0	0	0	0	0	0	0	0	0	0	0	0	0	0	0	0	0	0	0
WHS352	0	0	0	0	0	0	0	0	0	0	0	0	0	0	0	0	0	0	0	0	0	0	0	0	0	0	0	0	0	0	0	0	0	0	0	0	0	0	63.2718	0.154999	0	0	0	0	0	0	0	0	0
WHS353	0	0	0	0	0	0	0	0	0	0	0.0139412	0	0	0	0	0.0278823	0	0.00697058	0	0	0	0	0	0	0	0	0.0139412	0	0.662205	0	0.0139412	0	0	0	0	0	0	0	0	0	0	0	0.0139412	0	0	0	0	0	0
WHS354	0	0	0	0	0	0	0	0	0	0	0	0	0	0	0	0	0	100	0	0	0	0	0	0	0	0	0	0	0	0	0	0	0	0	0	0	0	0	0	0	0	0	0	0	0	0	0	0	0
WHS355	0	0	0	0	0	0	0	0	0	0	0.00382175	0	0	0	0	0	0	0	0	0	0	0	0	0	0	0	0	0	0	0	0	0	0	34.969	0	45.8496	0	0	0	0	0	18.9253	0	0	0	0	0	0	0
WHS358	0	0	0	0	0	0	0	0	0	0	0	0	0	0	0	8.93414	0	54.8139	0.248171	0	0	0	0	0	0	0	0	0	0	0	0	0	0	0	0	0	0	0	0	1.50175	0	0	0	0	0	0	0	0	0
WHS359	0	0	0	0	0	0	0	0	0	0	0	0	0	0	0	0	0	0	0	0	0	0	0	0	0	0	0	0	0	0	0	0	0	0	0	0	0	0	0	0	0	0	0	0	0	0	0	0	0
WHS360	0.922462	0	0.00425098	0	0	0	0	0	0	0	0	0	0	0	0	0	0	0	0	0	0	0	0	0	0	0	0	0	1.78116	0	0	0	0	0	0	0	0	0	0	0	0	0	0	0	0	0	0	0	0
WHS361	0	0	0	0	0	0	0	0	0	0	0.0117206	0	0	0	0	0.0468823	0	0	0	0	0	3.16456	0	0	0	0.0117206	0	0	0.363338	0	0	0	8.06376	0	0	0	0	0	0	0	0	0	0	0	0	0	0	0	0
WHS362	0.406814	0	0	0	0	0	0	0	0	0	1.58912	0	0	1.34757	0	0	0	0	0	0	0	0	0	0	0	0	0	0	0	0	0	0	0	0	0	0	0	0	0	0	0	0	0	0	0	0	0	0	0
WHS363	9.50991	0	0.0153633	0	0	0	0	0	0	0	9.725	0	0	0	0	0	0	0	0	0	0.0153633	0	0	0	0	0	0	6.94423	0	0	0	0	0	0	0	0.0153633	0	0	0	0	0	0	0	0	0	0	0	0	0
WHS365	0	0	0	0	0	0	0	0	0	0	0	0	0	0	0	0	4.1805	0	0	0	0	0	0	0	0	0	0	0	0	0	0	0	0	0	0	3.83817	0.0622407	0	0	0.0622407	0	0	0	0	0	0	0	0	0
WHS367	0.0429606	0	1.06788	0	0	0	0	0	0	0	0.00613723	0	0	0	0	91.4815	0	0	0	0	0	0	0	0	0	0	0	0.11047	0	0	0	0	0	0	0	0	0	0	0	0	0	0	0	0	0	0	0	0	0
WHS368	0	0	0	0	0	0	0	0	0	0	0	0	0	0	0	0	0	0	0	0	0	0	0	0	0	0	0	0	0	0	0	0	0	0	0	0	0	0	0	0	0	0	0	0	0	0	0	0	0
WHS369	0	0	0	0	0	0	0	0	0	0	0.632205	0	0	0	0	0	0	35.5151	0.123962	0	0	0	0	0.471055	0	0.123962	0	0	0	0	0	0	0.334697	0	0	0	0	0	0	0	0	0	0	0	0	0	0	0	0
WHS370	0	0	0	0	0	0	0	0	0	0	0	0	0	0	0	0	0	0	0	0	0	0	0	0	0	0	0	0	55.7995	0	0	0	0	0	0	0	0	0	0	0	0	0	0	0	0	0	0	0	0
WHS373	0	0	0	0	0	0	0	0	0	0	0	0	0	0	0	0	0	0	0	0	0	0	0	0	0	0	0	0	0	0	0	0	0	0	0	0	0	0	0	0	0	0	0	0	0	0	0	0	0
WHS374	0	0	0	0	0	0	0	0	0	0	0	0	0	0	0	0.0940112	0	0	0	0	0	0	0	0	99.5503	0	0	0	0	0	0	0	0	0	0	0	0	0	0	0	0	0	0	0	0	0	0	0	0
WHS375	0	0	0	0	0	0	0	0	0	0	0	0	0	0	0	2.29191	0	0	0	0	0	0	0	0	0	0	0	0	0	0	0	0	0	0	0	0	0	0	0	0.634023	0	0	0	0	0	0	0	0	0
WHS377	0	0	0	0	0	0	0	0	0	0	6.38013	0	0	0	0	9.49714	0	0.52356	0	0	0	0	0	0	0	1.16888	0	0	0	0	0	0	0	0	0	0.730549	0	0	0	0	0	0	0	0	0	0	0	0	0
WHS379	0	0	0	0	0	0	0	0	0	0	7.63572	0	0	0	0	0	0	7.30744	0	0	0	0	0	0	0	0	80.0717	0	0	0	0	0	1.7691	0	0	0	0	0	0	0	0	0	0	0	0	0	0	0	0
WHS380	0	0	0	0	0	0	0	0	0	0	0	0	0	0	0	0	0	0	0	0	0	0	0	0	0	0	0	0	0	0	0	0	0	0	0	0	0	0	0	0	0	0	0	0	0	0	0	0	0
WHS382	0	0	0	0	0	0	0	0	0	0	0	0	0	0	0	0	0	0	0	0	0	0	0	0	0	0	0	0	0	0	0	0	0	0	0	0	0	0	0	0	0	0	0	0	0	0	0	0	0
WHS384	0	0	0	0	0	0	0	0	0	0	0.843254	0	0	0	0	0	0	80.7044	0.124008	0	0	0	0	0	0	0	0	0	0	0	0	0	0	0	0	0	0	0	0	0	0	1.92212	0	0	0	0	0	0	0
WHS385	0	0	0	0	0	0	0	0	0	0	0	0	0	0	0	0	0	0	0	0	0	0	0	0	0	0	0	0	0	0	0	0	0	0	0	0	0	0	0	0	0	0	0	0	0	0	0	0	0
WHS386	0	0	0	0	0	0	0	0	0	0	0	0	0	0	0	0	0	0.0378286	0	0	0	0	0	0.472858	0	0	0	0	0	0	0	0	0	0	0	0	0	0	0	0	0	0	0	0	0	0	0	0	0
WHS387	0	0	0	0	0	0	0	0	0	0	0	0	0	0	0	0	0	0	0	0	0	0	0	0	0	0	0	0	0	0	0	0	0	0	0	0	0	0	0	0	0	0	0	0	0	0	0	0	0
WHS388	0	0	0	0	0	2.06612	0	0	0	0	0	0	0	0	0	0	0	0	0	0	0	0	0	0	1.52575	0	0	0	0	0	0.0953592	0	0	0	0	0	0	0	0	0	0	0	0	0	0	0	0	0	0
WHS389A	20.3912	0	0.00660764	0	0	0	0	0	0	0	0	0	0	0	0	0	0	0	0	0	0	0	0	0	0	0	0	0	0	0	0	0	0	0	0	0	0	0	0	0	0	0	0	0	0	0	0	0	0
WHS390	0	0	0	0	0	0	0	0	0	0	0	0	0	0	0	0	0	0	0	0	0	0	72.2819	0	0	0	0	0	0	0	0	0	0	0	0	0	0	0	0	0	0	0	0	0	0	0	0	0	0
WHS392	0	0	0	0	0	0	0	0	0	0	1.33905	0	0	0	0	0	0	0	0	0	0	0	0	0	0	0.214247	0	0	0	0	0	0	0	0	0	0	0	0	0	0	0	0	0	0	0	0	0.214247	0	0
WHS394	0	0	0	0	0	0	0	0	0	0	0	0	0	0	0	0	0	0	0	0	0	0	0	0	0	0	0	0	0	0	0	0	0	0	0	0	0	0	0	0	0	0	0	0	0	0	0	0	0
WHS395	14.3135	0	0.077685	0	0	0	0	0	0	0	0	0	0	0	0	0	0	0	0	0	0	0	0	0	0	0	0	0	0	0	0	0	0	0	0	0	0	0	0	27.5587	0	0	0	0	0	0	0	0	0
WHS396	0	0	0	0	0	0	0	0	0	0	0	0	0	0	0	0	0	0	0	0	0	0	0	0	0	0	0	0	0	0	0	0	0	0	0	0	0	0	0	0	0	0	0	0	0	0	0	0	0
WHS397	0	0	0	0	0	0	0	0	0	0	0	0	0	0	0	0	0	0	0	0	0	0	0	0	72.5248	0	0	0	0	0	0	0	0	0	0	0	0	0	0	0	0	0	0	0	0	0	0	0	0
WHS400	0	0	0	0	0	0	0	0	0	0	0	0	0	0	0	68.3222	0	1.42338	0	0	0	0	0	0	0	0	0	0	0	0	0	0	0	6.57177	0	0	0	0	0	0	0	9.2974	0	0	0	0	0	0	0
WHS401	0	0	0	0	0	0	0	0	0	0	0	0	0	0	0	0	0	0	0	0	0	0	0	0	0	0	0	0	0	0	0	0	0	0	0	0	0	0	0	0	0	0	0	0	0	0	0	0	0
WHS402	0	0	0	0	0	0	0	0	0	0	0	0	0	0	0	0	0	0	0	0	0	0	0	0	0	0	0	0	0	0	0	0	0	0	0	0	0	0	0	0	0	0	0	0	0	0	0	0	0
WHS404	99.5415	0	0.458482	0	0	0	0	0	0	0	0	0	0	0	0	0	0	0	0	0	0	0	0	0	0	0	0	0	0	0	0	0	0	0	0	0	0	0	0	0	0	0	0	0	0	0	0	0	0
WHS406	5.48139	0	0.047118	0	0	0	0	0	0	0	0	0	0	0	0	0	0	0	0	0	0	0	0	0.015706	0	0	0	0	0	0	0	0	0	0	0	0	0	0	0	0	0	0	0	0	0	0	0	0	0
WHS407	0	0	0	0	0	0	0	0	0	0	0	0	0	0	0	0	0	0	0	0	0	0	0	0	0	0	0	0	0	0	0	0	0	0	0	0	0	0	0	0	0	0	0	0	0	0	0	0	0
WHS408	0	0	72.7538	0	0	0	0	0	0	0	0	0	0	0	0	27.2005	0	0	0	0	0	0	0	0	0	0	0	0	0	0	0	0	0	0	0	0	0	0	0	0	0	0	0	0	0	0	0.0456538	0	0
WHS410	0	0	0	0	0	0	0	0	0	0	0	0	0	0	0	0	0	0	0	0	0	0	0	0	0	0	0	0	0	0	0	0	0	0	0	0	0	0	0	0	0	0	0	0	0	0	0	0	0
WHS412	94.5064	0	0.941767	0	0	0	0	0	0	0	0.188353	0	0	0	0	0.0627845	0	0	0	0	0	0	0	0	0	0.0156961	0	0	0	0	0	0	0	0	0	0	0	0	0	0	0	0	0	0	0	0	0	0	0
WHS413	0	0	0	0	0	0	0	0	0	0	0	0.127007	0	0	0	0	0	0	0	0	0	0	0	0	0	0	0	0	0	0	0	0	0	0	0	0	0	0	0	0	0	0	0	0	0	0	0	0	0
WHS415	0	0	0	0	0	0	0	0	0	0	0	0	0	0	0	0	0	0	0	0	0	0	0	0	0	0	0	0	0	0	0	0	0	0	0	0	0	0	0	0	0	0	0	0	0	0	0	0	0
WHS416	0	0	0	0	0	0	0	0	0	0	0	0	0	0	0	0	0	0	0	0	0	0	0	0	0	0	0	0	0	0	0	0	0	0	0	0	0	0	0	0	0	0	0	0	0	0	0	0	0
WHS418	0	0	0	0	0	0	0	0	0	0	6.75266	0	0	0	0	0	0	0	0	0	0	0	0	0	0	60.1669	0	0	0	0	0	0	0	0	0	0	0	0	0	0	0	0	0	0	0	0	0	0	0
WHS419	0	0	0	0	0	0	0	0	0	0	0	0	0	0	0	0	0	0	0	0	0	0	0	0	0	0	0	0	0	0	0	0	0	0	0	0	0	0	0	0	0	0	0	0	0	0	0	0	0
WHS420	0	0	0	0	0	0	0	0	0	0	0	0	0	0	0	0	0	0	0	0	0	0	0	0	0	0	0	0	0	0	0	0	0	0	0	0	0	0	0	0	0	0	0	0	0	0	0	0	0
WHS421	0	0	0	0	0	0	0	0	0	0	0	0	0	0	0	0	0	0	0	0	0	0	0	0	0	0	0	0	0	0	0	0	0	0	0	0	0	0	0	0	0	0	0	0	0	0	0	0	0
WHS422	75.5061	0	0.303644	0	0	0	0	0	0	0.0337382	0.506073	0	0	0	0	0	0	0	0	0	0	0	0	0	0	0	0	0	0	0	0	0	0	0	0	0	0	0	0	0	0	0	0	0	0	0	0	0	0
WHS426	0	0	0	0	0	0	0	0	0	0	0	0	0	0	0	0	0	0	0	0	0	0	0	0	0	0	0	0	0	0	0	0	0	0	0	0	0	0	0	0	0	0	0	0	0	0	0	0	0
WHS427	0	0	0	0	0	19.0065	0	0	0	0	0	0	0	0	0	0	0	0	0	0	0	0	0	0	0	0	0	0	0	0	0	0	0	0	0	0	0	0	0	0	0	0	0	0	0	0	0.0522876	0	0
WHS428	0	0	0	0	0	0	0	0	0	0	0	0	0	0	0	0	0	0	0	0	0	0	0	0	0	0	0	0	0	0	0	0	0	0	0	0	0	0	0	41.3748	0	0	0	0	0	0	0	0	0
WHS430	22.2622	0	0.205656	0	0	0	0	0	0	0	1.18252	0	0	0	0	0.308483	0	0	0	0	0	0	0	0	0	0.102828	0	0	0	0	0	0	0	0	0	0	0	0	0	0	0	0	0	0	0	0	0	0	0
WHS431	0	0	0	0	0	0	0	0	0	0	0	0	0	0	0	29.8871	0	0	0	0	0	0	0	0	0	0	0	0	0	0	0	0	0	0	0	0	0	0	1.1909	0	0	0	0	0	0	0	0	0	0
WHS432	0	0	0	0	0	0	0	0	0	0	0	0	0	0	0	96.473	0	0	0	0	0	0	0	0	0	0	0	0	0	0	0	0	0	0	0	0	0	0	0	0	0	0	0	0	0	0	0	0	0
WHS433	0	0	0	0	0	0	0	0	0	0	1.19048	0	0	0	0	0	0	0.170068	0	0	0	0	0	0	0	0	0	0	0	0	0	0.085034	0	0	0	0	0	0	0	0	0	0	0	0	0	0	0	0	0
WHS434	0	0	0	0	0	0	0	0	0	0	0	0	0	0	0	0	0	0	0	0	0	0	0	0	0	0	0	0	0	0	0	0	0	0	0	0	0	0	0	0	0	0	0	0	0	0	0	0	0
WHS435	83.3608	0	0.561241	0	0	0	0	0	0	0	0	0	0	0	0	0.264114	0	0	0	0	0	0	0	0	0	0	0	0	0	0	0	0	0	0	0	0	0	0	0	0	0	0	0	0	0	0	0	0	0
WHS436	99.5455	0	0.454545	0	0	0	0	0	0	0	0	0	0	0	0	0	0	0	0	0	0	0	0	0	0	0	0	0	0	0	0	0	0	0	0	0	0	0	0	0	0	0	0	0	0	0	0	0	0
WHS437	0	0	0	0	0	0	0	0	0	0	0	0	0	0.0999001	0	0	0	22.6399	1.54845	0	0	0	0	0	0	0	0	0	0	0	0	0	8.22927	6.18132	1.6983	0	0	0	0	0	0	0	0	0	0	0	0	34.3656	0
WHS438	0	0	0	0	0	0	0	0	0	0	0.132582	0	0	0	0	0	0	0	0	0	0	0	0	0	0	0	0	0	0	0	0	0	0	0	0	0	0	0	0	0	0	0	0	0	0	0	0	0	0
WHS439	2.06791	0	0.0510595	0	0	0	0	0	0	0	4.723	0	0	0	0	0	0	0	5.43784	0	0	0	0	0	0	0	0	0	0	0	0	0	0	0	0	0	0	0	0	0	0	0	0	0	0	0	0.102119	0	0
WHS440	0	0	0	0	0	0	0	0	0	0	2.27568	0	0	0	0	0	0	69.2783	0	0	0	0	0	0	0	1.67967	0	0	0	0	0.0216732	0	0	0.0541829	0	0	0	0	0	0	0	0	0	0	0	0	0	0	0
WHS441	0	0	0	0	0	0	0	0	0	0	0	0	0	0	0	0	0	0	0	0	0	0	0	0	0	0	0	0	0	0	0	0	0	0	0	0	0	0	0	0	0	0	0	0	0	0	0	0	0
WHS442	0	0	0	0	0	7.01984	0	0	0	0	0	0	0	0	0	0	0	0	0	0	0	0	0	0	0	0	0	0	0	0	0	0	0	0	0	0	0	0	0	0	0	0	0	0	0	0	0.654022	0	0
WHS443	0	0	0	0	0	0	0	0	0	0	0	0	0	0	0	0	0	0	0	0	0	0.672143	0	0	0	0	0	0	0	0	0	0	0	0	0	0	0	0	0	0	0	0	0	0	0	0	0	0	0
WHS444	0	0	0	0	0	0	0	0	0	0	0	0	0	0	0	0	0	3.73582	0	0	0	0.266845	0	0	0	0	0	0	0	0	0	0	0	0	0	0	1.93462	0	0	0	0	0	0	0	0	0	0	0	0
WHS445A	0	0	0	0	0	0	0	0	0	0	0	0	0	0	0	0	0	0	0	0	0	0	0	0	0	0	0	0	0	0	0	0	0	0	0	0	0	0	0	0	0	0	0	0	0	0	0	0	0
WHS445B	0	0	0	0	0	0	0	0	0	0	0	2.67373	0	0	0	0	0	93.4348	0.185308	0	0	0	0	0	0	0	0	0	0	0	0	0	0	0	0	0	0	0	0	0	0	0.185308	0	0	0	0	0	0	0
WHS447	0	0	0	0	0	0	0	0	0	0	0	0	0	0	0	0	0	0	0	0	0	0	0	0	0	0	0	0	0	0	0	0	0	0	0	0	0	0	0	0	0	0	0	0	0	0	0	0	0
WHS449	1.7387	0	0.0496771	0	0	0	0	0	0	0	0	0	0	0	0	0	0	0	0	0	0	0	0	0	0	0	0	0	0	0	0	0	0	0	0	0	0	0	0	0	0	0	0	0	0	0	0	0	0
WHS450	0	0	0	0	0	3.8961	0	0	0	0	0	0	0	0	0	0	0.865801	0	0	0	0	0	0	0	0	1.7316	0	0	0	0	0	0	0	0.4329	0	0	0	0	0	0	0	0	0	0	0	0	0	0	0
WHS451	18.2736	0	0.227158	0	13.9576	0	0	0	0	0	3.33165	0	0	0	0	0	0	0	0	0	0	0	0	0	0	0	0	0	0	0	0	0	0	0	0	0	0	0	0	0	0	0	0	0	0	0	0.151439	0	0
WHS452	0	0	0	0	0	0	0	0	0	0	0	0	0	0	0	0.190114	0	0	0	0	0	0	0	0	0	0	0	0	0	0	0	0	0	0	0	0	0	0	0	0	0	0	0	0	0	0	0	0	0
WHS453	0	0	0	0	0	0	0	0	0	0	0	0	0	0	0	0	0.14979	0.988616	0	0	0	0	0	0.0299581	0	0	0	0	0	0	0	0	0	0	0	0.269623	0	0	0	0	0	0	0	0	0	0	0	0	0
WHS455	43.6015	0	0	0	0	9.25386	0	0	0	0	0.125052	0	0	0	0	8.04502	0	0	0	0	0	0	0	0	0	0	0	0	0	0	23.6348	0	0	0.125052	0	0	0	0	0	0	0	0	0	0	0	0	0.166736	0	0
WHS456	0	0	0	0	0	0	0	0	0	0	0	0	0	0	0	0	0	0	0	0	0	0	0	0	0	0	0	0	0	0	0	0	0	0	0	0	0	0	0	0	0	0	0	0	0	0	0	0	0
WHS457	0	0	0	0	0	0	0	0	0	0	0	0	0	0	0	0	0	0	0	0	0	0	0	0	0	0	0	0	0.397878	0	0	0	0	0.132626	0	0	0	0	0	0	0	0	0	0	0	0	0	0	0
WHS460	0	0	0	0	0	0	0	0	0	0	0	0	0	0	0	0	0	0	0	0	0	0	0	2.66272	0	0	0	0	0	0	0	0	0	0	0	0	0	0	0	0	0	1.08481	0	0	0	0	0	0	0
WHS465	0	0	0	0	0	0	0	0	0	0	0	0	0	0	0	0	0	0	0	0	0	0	0	0	0	0	0	0	0	0	0	0	0	0	0	0	0	0	0	0	0	0	0	0	0	0	0	0	0
WHS467	0	0	0	0	0	0	0	0	0	0	0	0	0	0	0	0	0	0	0	0	0	0	0	0	0	0	0	0	0	0	0	0	0	0	0	0	0	0	0	0	0	0	0	0	0	0	0	0	0
WHS469	8.40684	0	0.0531406	0	0	0	0	0	0	0	0	0	0	0	0	0	0	0	0	0	0	0	0	0	0	0	0	0	0	0	0	0	0	0	0	0	0	0	0	0	0	0	0	0	0	0	0	0	0
WHS470	17.3309	0	0	0	0	0	0	0	0	0	0	0	0	0	0	0	0	0	0	0	0	0	0	0	0	0	0	0	0	0	0	0	0	0	0	0	0	0	0	0	0	0	0	0	0	0	0	0	0
WHS472	0	0	0	0	0	0	0	0	0	0	0	0	0	0	0	0	0	0	100	0	0	0	0	0	0	0	0	0	0	0	0	0	0	0	0	0	0	0	0	0	0	0	0	0	0	0	0	0	0
WHS474	0	0	0	0	0	0	0	0	0	0	0	0	0	0	0	0	0	0	0	0	0	0	0	0	0	0	0	0	0	0	0	0	0	0	0	0	0	0	0	0	0	0	0	0	0	0	0	0	0
WHS475	0	0	0	0	0	0	0	0	0	0	1.8521	0	0	0	0	0	0	0	0	0	0	0	0	0	0	18.2257	0	0	0	0	0	0	0	0	0	0	0	0	0	0	0	0	0	0	0	0	0	0	0
WHS476A	0	0	0	0	0	0	0	0	0	0	0.63963	0	0	0	0	0	0	0	0	0	0	0	0	0.0932794	0	0	2.47413	0	0	0	0	0	0	0	0	0	0	0	0	0	0	0	0	0	0	0	0	0	0
WHS476B	0	0	0	0	0	0	0	0	0	0	0.0539374	0	0	0	0	46.8919	0	0	0	0	0	0	0	0	0	0	0	0	0	0	0	0	0	0	0	0	0	0	0	0	0	0	0	0	0	0	0	0	0
WHS477	3.37129	0	0.0603364	0	0	0	0	0	0	0	0	0	0	0	0	0	0	0	0	0	0	0	0	0	0	0	0	0	0	0	0	0	0	0	0	0	0	0	0	0	0	0.196093	0	0	0	0	0	0	0
WHS479	0	0	0	0	0	0	0	0	0	0	0	0	0	0	0	0	0	0	0	0	0	0	0	0	0	0	0	0	0	0	0	0	0	0	0	0	0	0	0	0	0	0	0	0	0	0	0	0	0
WHS482	0	0	0	0	0	0	0	0	0	0	0	0	0	0	0	0	0	0	0	0	0	0	0	0	0.11132	0	0	0	0	0	0	0.215682	0	0	0	0	0	0	0	0	0	0	0	0	0	0	0	0	0
WHS483	0.946617	0	0	0	0	0	0	0	0	0	0.0155183	0	0	0	0	76.7691	0	0	0	0	0	0	0	0	0	0	0	0	0	0	0	0	0	0	0	0	0	0	0	0	0	0	0	0	0	0	0	0	0
WHS484	0	0	0	0	0	0	0	0	0	0	0.550892	0	0	0	0	0	0	0	0	0	0	0	0	0.0524659	0	1.25918	0	0	0	0	0	0	0	0	0	0	0	0	0	0	0	0	0	0	0	0	0	0	0
WHS485	0	0	0	0	0	0	0	0	0	0	3.07663	0	0	0	0	23.9745	0	0	0	0	0	0	0	0	0	0	0	0	0	0	0	0	0	0	0	0	0	0	0	0	0	0	0	0	0	0	0	0	0
WHS486	8.19458	0	0.0326477	0	0	0	0	0	0	0.0489716	0.0326477	0	0	0	0	0	0	62.7163	0.130591	0	0	0	0	0	0	0.0326477	0	0	0	0	0	0	0	0	0	0	0	0	0	0	0	0	0	0	0	0	0	0	0
WHS487	0	0	0	0	0	0	0	0	0	0	0	0	0	0	0	0	0	0	0	0	0	0	0	0.00759763	0	0	0	0	0	0	0	0	0	0	0	0	0	0	0	0	0	0	0	0	0	0	0	0	0
WHS490	0	0	0	0	0	0	0	0	0	0.925994	0	0	0	0	0	0	0	0	0	0	0	0	0	0	0	0	0	0	0	0	0	0	0	0	0	0	0	0	0	0	0	0	0	0	0	0	0	0	0
WHS492	0	0	0	0	0	0	0	0	0	0	0	0	0	0	0	0	0	0	0	0	0	0	0	0	0	0	0	0	0	0	0	0	0	0	0	0	0	0	0	0	0	0	0	0	0	0	0	0	0
WHS493	0	0	0	0	0	0	0	0	0	0	0	0	0	0	0	25.5018	0	0	0	0	0	0	0	0	0	0	0	0	0	0	0	0	0	0	0	0	0	0	0	0	0	0	0	0	0	0	0	0	0
WHS494	0	0	0	0	0	0	0	0	0	0	3.06025	0.903198	0	0	0	0	0	0	0	0	0	0	0	0	0	0	0	0	0	0	0	0	0	1.63638	0	0.0212517	0	0	0	0	0	0	0	0	0	0	0.903198	0	0
WHS495	0	0	0	0	0	0	0	0	0	0	0	0.521221	0	0	0	0	0	0	0	0	0	0	0	0	0	0	0	0	0	0	0.231654	0	0	60.5196	0	0	0	0	0	0	0	0	0	0	0	0	0	0	0
WHS501	0	0	0	0	0	0	0	0	0	0	0	0	0	0	0	0	0	0	0	0	0	0	0	0	0	0	0	0	0	0	0	0	0	0	0	0	0	0	0	0	0	0	0	0	0	0	0	0	0
WHS503	19.8986	0	0.0126743	0	0	0	0	0	0	0	0.0126743	0	0	0	0	0	0	0	0	0	0	0	0	0	0	0.0126743	0	0.17744	0	0	0	5.13308	0	0	0	0	0	0	0	0	0	0	0	0	0	0	0	0	0
WHS505	0	0	0	0	0	0	0	0	0	0	0.918281	0	0	0	0	0	0	0	0	0	0	0	0	0	0	0	1.46616	0	0	0	0	0	0	0	0	0	0	0	0	0	0	0	0	0	0	0	0	0	0
WHS506	0	0	0	0	0	0	0	0	0	0	0.0302526	0	0	0	0	0	0	0	0	0	0	0	0	0	0	0	0	0	0	0	0	0	0	0	0	0	0	0	0	0	0	0	0	0	0	0	0	0	0
WHS509	0	0	0	10.8505	0	0	0	0	0	0	0	0	0	0	0	0	0	85.6133	0.111669	0	0	0	0	0	0	0	0	0	0	0	0	0	0	0	0	0	0	0	0	0	0	0	0	0	0	0	0	0	0
WHS510	0	0	0	0	0	0	0	0	0	0	0	0	0	0	0	0	0	0	0	0	0	0	0	0	0	0	0	0	0	0	0	0	0	0	0	0	0	0	0	0	0	0	0	0	0	0	0	0	0
WHS512	100	0	0	0	0	0	0	0	0	0	0	0	0	0	0	0	0	0	0	0	0	0	0	0	0	0	0	0	0	0	0	0	0	0	0	0	0	0	0	0	0	0	0	0	0	0	0	0	0
WHS513B	0	0	0	0	0	0	0	0	0	0	0	0	0	0	0	0	0	0	0	0	0	0	0	0	0	0	0	0	0	0	0	0	0	0	0	0	0	0	0	0	0	0.0122771	0	0	0	0	0	0	0
WHS514	4.0526	0	0	0	0	0	0	0	0	0	0	0	0	0	0	0	0	0	0	0	0	0	0	0	0	0	0	0	0	0	0	0	0	0	0	0	0	0	0	0	0	0	0	0	0	0	0	0	0
WHS515	0	0	0	0	0	0	0	0	0	0	0	0	0	0	0	0.338349	0	0	0	0	0	0	0	0.518321	0	0	0	0	0	0	0	0	0	0	0	0	0	0	0	0	0	0	0	0	0	0	0	0	0
WHS516	0	0	0	0	0	0	0	0	0	0	0	0	0	0	0	0	0	0	0	0	0	0	0	0	0	0	0	0	0	0	0	0	0	0	0	0	0	0	0	0	0	0	0	0	0	0	0	0	0
WHS517	0	0	0	0	0	0	0	0	0	0	7.78723	0	0	0	0	0	0	0	0	0	0	0	0	0	0	6.01414	0	0	0	0	0	0	0	0	0	0	0	0	0	0	0	0	0	0	0	0	0	0	0
WHS520	39.763	0	1.49657	0	0	0	0	0	0	0	0.1455	0	0	0	0	0	0	0	0	0	0	0	0	0	0	0	0	0	0	0	0	0	0	0	0	0	0	0	0	0	0	0	0	0	0	0	0	0	0
WHS521	0	0	0	0	0	0	0	0	0	0	0	0	0	0	0	0	0	2.43161	0	0	0	0	0	0	0	0	0	0	0	0	0	0	0	0	0	0	0	0	0	0	0	0	0	0	0	0	0	0	0
WHS522	0	0	0	0	0	0	0	0	0	0	0	0	0	0	0	0	0	0	0	0	0	0	0	0	0	0	0	0	0	0	0	0	0	0.0615368	0	0	0	0	0	0	0	0.353168	0	0	0	0	0	0	0
WHS523	0	0	0	0	0	0	0	0	0	0	0	0	0	0	0	0	0	0	0	0	0	0	0	0	0	0	0	0	0	0	0	0	0	0	0	0	0	0	0	0	0	0	0	0	0	0	0	0	0
WHS524A	0	0	0	0	0	0	0	0	0	0	0	0	0	0	0	0	0	0	0	0	0	0	0	0	0	0	0	0	0	0	0	0	19.6397	0	0	0	0	0	0	0	0	0	0	0	0	0	0	0	0
WHS524B	0	0	0	4.25486	0	0	0	0	0	0	0	0	0	0	0	0.277956	4.93906	0	0	0	0	0	0	0	0	0	0	0	0	0	32.0718	0	0	0	0	0	0	0	0	0	0	0	0	0	0	0	0	0	0
WHS525	0	0	0	0	0	0	0	0	0	0	0	0	0	0	0	0	0	0	0	0	0	0	0	0	0	0	0	0	0	0	0	0	0	0	0	0	0	0	0	0	0	0.349406	0	0	0	0	0	0	0
WHS526	0	0	0	0	0	0	0	0	0	0	0	0	0	0	0	0	0	0	0	0	0	0	0	0	0	0	0	0	0	0	0	0	0	0	0	0	0	0	0	0	0	0	0	0	0	0	0	0	0
WHS527	0	0	0	0	0	0	0	0	0	0	0	0	0	0	0	64.3579	0	4.2143	0	0	0	0	0	0	0	0	0	0	0	0	0	0	0	0	0	0	0	0	0	0	0	0	0	0	0	0	0	0	0
WHS532	0	0	0	0	0	0	0	0	0	0	0	0	0	0	0	0.00518753	0	0	0	0	0	0	0	0	0	0	0	0	0	0	0	0	0	0	0	0	0	0	0	0	0	0	0	0	0	0	0	0	0
WHS535	0	0	0	0	0	0	0	0	0	0	0	0	0	0	0	0	0	0	0	0	0	0	0	0	0	0	0	0	0	0	0	0	0	0.00326552	0	0.244914	0	0	0	0	0	0.00326552	0	0	0	0	0	0	0
WHS538	99.5123	0	0.487673	0	0	0	0	0	0	0	0	0	0	0	0	0	0	0	0	0	0	0	0	0	0	0	0	0	0	0	0	0	0	0	0	0	0	0	0	0	0	0	0	0	0	0	0	0	0
WHS539	0	0	0	0	0	0	0	0	0	0	0	0	0	0	0	0	0	0	0	0	0	0	0	0	0	0	0	0	0	0	0	0	0	0	0	0	0	0	0	0	0	0	0	0	0	0	0	0	0
WHS540	0	0	0	0	0	0	0	0	3.26394	0	0.264644	0	0	0	0	0.0352858	0	60.674	4.05787	0	0	0.0352858	0	0	0	0	0	0	0.0705716	0	0	0	0	0	0	0	0	0	0	0	0	0	0	0	0	0	27.3465	0	0
WHS541	0	0	0	0	0	0	0	0	0	0	0	0	0	0	0	0	0.0329435	0	0	0	0	0	0	4.87564	0	0	0	0	0	0	0	0	0	0	0	0	0	0	0	0	0	0	0	0	0	0	0	0	0
WHS542	0	0	0	0	0	0	0	0	0	0.0460035	0	0	0	0	0	7.9356	0	29.9022	0.391029	0	0	0	0	0	0	0	0	0	0	0	0	0	0	0	0	0	0	0	0	0	0	0	0	0	0	0	0	0	0
WHS543	0	0	0	0	0	0	0	0	0	0	0	0	0	0	0	0	0	0	0	0	0	0	0	0	0	0	0	0	0	0	0	0	0	0	0	0	0	0	0	0	0	0	0.127497	0	0	0	0	0	0
WHS544	0	0	0	0	0	100	0	0	0	0	0	0	0	0	0	0	0	0	0	0	0	0	0	0	0	0	0	0	0	0	0	0	0	0	0	0	0	0	0	0	0	0	0	0	0	0	0	0	0
WHS545	0	0	0	0	0	0	0	0	0	0	0	0	0	0	0	11.6368	0	68.2829	0.00692665	0	0	0	0	0	0	0	0	0	0	0	0	0	0	0	0	0	0	0	0	0	0	0	0	0	0	0	0	0	0
WHS546	0	0	0	0	0	0	0	0	0	0	0	0	0	0	0	0	0	0	0	0	0	0	0	3.15269	0	0	0	0	0	0	0	0	0	0.267876	0	0	0	0	0	0	0	0.0309087	0	0	0	0	0	0	0
WHS550	0	0	0	0	0	0.41731	0	0	0	0	0	0	0	0	0	0	0	90.643	2.96995	0	0	0	0	0	0	0	0	0	0	0	4.60938	0	0	0	0	0	0	0	0	0	0	0	0	0	0	0	0	0	0
WHS552	0	0	0	0	0	0	0	0	0	0	40.5809	0	0	0	0	0	0	0	0	0	0	0	0	0	0	0.0518672	0	0	0	0	0	0	0	0	0	0	0	0	0	0	0	0	0	0	0	0	0	0	0
WHS554	0	0	0	0	0	0	0	0	0	0	0.406504	0	0	0	0	0	0	0	0	0	0	0	0	0	0	22.9675	0	0	0	0	0	0	0	0	0	0	0	0	0	0	0	76.626	0	0	0	0	0	0	0
WHS556	0	0	0	0	0	0	0	0	0	0	0	0	0	0	0	0	0	0	0	0	0	0	0	0	0	0	0	0	0	0	0	0	0	0	0	0	0	0	0	0	0	0	0	0	0	0	0	0	0
WHS663	0	0	0	0	0	0	0	0	0	0	0	0	0	0	0	0	0	30.7032	0.00517063	0	0	0	0	0	0	0	0	0	0	0	0	0	0	0	0	0	0	0	0	0	0	0	0	0	0	0	0	0	0
WHS665	0	0	0	0	0	0	0	0	0	0	0	0	0	0	0	0	0	0	0	0	0	0	0	0	0	0	0	0	0	0	0	0	0	0	0	0	0	0	0	0	0	29.5393	0	0	0	0	0	0	0
[truncated: 72 more columns]

## Sheet: ITS_consensus_ID_read_counts
ITS2 DNA Metabarcoding data: read counts
Sample	Acer.sp.	Allium.sp.	Alnus.sp.	Anacardiaceae	Anethum.graveolens	Angelica.sylvestris	Anthoxanthum.odoratum	Apiaceae	Artemisia.sp.	Asparagus.sp.	Asteraceae	Berberis.sp.	Betula.sp.	Boraginaceae	Borago.officinalis	Brassica.sp.	Calluna.vulgaris	Cardamine.sp.	Ceanothus.sp.	Cirsium.Hypochaeris	Coriandrum.sativum	Crepis.sp.	Deutzia.sp.	Digitalis.sp.	Elaeagnus.sp.	Epilobium.Oenothera	Erica.sp.	Ericaceae	Erysimum.sp.	Eucalyptus.sp.	Fabaceae	Filipendula.sp.	Galega.officinalis	Hedera.helix	Helianthus.Rudbeckia	Helminthotheca.Picris	Heracleum.sphondylium	Hesperis.matronalis	Hydrangea.sp.	Hypericum.sp.	Ilex.sp.	Impatiens.glandulifera	Juglans.regia	Ligustrum.sp.	Limnanthes.douglasii	Lotus.sp.	Mallotus.sp.	Medicago.sp.	Melilotus.sp.
WHS001	30	0	0	0	0	0	0	0	0	0	0	0	0	0	0	2566	0	0	0	0	0	0	0	0	0	0	0	0	0	0	0	0	0	0	0	0	0	0	0	0	2	0	0	0	0	0	0	0	0
WHS002	97	3	0	0	0	0	0	0	0	0	0	7	0	1	0	0	0	0	0	0	0	0	0	0	0	0	0	0	0	0	0	0	0	0	0	0	0	0	0	0	0	0	0	0	0	0	0	0	0
WHS003	0	0	0	0	0	0	0	0	0	0	0	0	0	0	0	2	0	0	0	0	0	0	0	0	0	0	0	0	0	0	0	0	0	0	0	0	0	0	0	0	0	0	0	1	0	0	0	0	0
WHS004	0	0	0	0	0	0	0	0	0	0	0	0	0	0	0	174	0	0	1	0	0	0	0	0	0	0	0	0	0	0	0	0	0	0	0	0	0	0	0	0	0	0	0	0	0	0	0	0	0
WHS005	2	0	0	0	0	0	0	0	0	0	0	0	0	0	0	8664	0	0	0	0	0	0	0	0	0	0	0	0	0	0	0	0	0	0	0	0	0	0	0	0	0	0	0	0	0	0	0	0	0
WHS006	1	0	0	0	0	0	0	0	0	0	0	0	0	0	0	0	0	0	0	0	0	0	0	0	0	0	0	0	0	0	0	0	0	0	0	0	0	0	0	0	0	0	0	0	0	0	0	0	0
WHS007	1285	0	0	0	0	0	0	0	0	0	0	0	0	0	0	0	0	0	0	0	0	0	0	0	0	0	0	0	0	0	0	0	0	0	0	0	0	0	0	0	0	0	0	0	0	0	0	0	0
WHS008	0	0	0	0	0	0	0	0	0	0	0	0	0	0	0	3402	0	0	0	0	0	0	0	0	0	0	0	0	0	0	0	0	0	0	0	0	0	0	0	0	0	0	0	0	0	0	0	0	0
WHS009	0	0	0	0	0	0	0	37	0	0	0	0	0	0	0	3113	0	0	0	0	0	0	0	0	0	0	0	0	0	0	0	0	0	0	0	0	0	0	0	0	0	0	0	0	4	0	0	0	0
WHS011	905	0	0	0	0	0	0	0	0	0	0	0	0	0	0	516	0	0	0	0	0	0	0	0	0	0	0	0	0	0	0	0	0	0	0	0	0	0	0	0	0	0	0	0	0	0	0	0	0
WHS013	0	0	0	0	0	0	0	0	0	0	0	0	0	0	0	5009	0	0	0	0	0	0	0	0	0	0	0	0	0	0	0	0	0	0	0	0	0	0	0	0	0	0	0	0	0	0	0	0	0
WHS014	0	0	0	0	0	0	0	0	0	0	0	0	0	0	0	13010	0	0	0	0	0	0	0	0	0	0	0	0	0	0	0	0	0	0	0	0	0	0	0	0	0	0	0	0	0	0	0	0	0
WHS015	0	0	0	0	0	0	0	0	0	0	0	0	0	0	0	15072	0	0	0	0	0	0	0	0	0	0	0	0	0	0	0	0	0	0	0	0	0	0	0	0	0	0	0	0	0	0	0	0	0
WHS016	0	0	0	0	0	0	0	0	0	0	0	0	0	0	0	8266	0	0	0	0	0	0	0	0	0	0	0	0	0	0	0	0	0	0	0	0	0	0	0	0	0	0	0	0	0	0	0	0	0
WHS017	0	0	0	0	0	0	0	0	0	0	0	0	0	0	0	18683	0	0	0	0	0	0	0	0	0	0	0	0	0	0	0	0	0	0	0	0	0	0	0	0	0	0	0	0	0	0	0	0	0
WHS018	0	0	0	0	0	0	0	0	0	0	0	0	0	0	0	4366	0	0	0	0	0	0	0	0	0	0	0	0	0	0	0	0	0	0	0	0	0	0	0	0	0	0	0	0	0	0	0	0	0
WHS019	0	0	0	0	0	0	0	0	0	0	0	0	0	0	0	4916	0	0	0	0	0	0	0	0	0	0	0	0	0	0	0	0	0	0	0	0	0	0	0	0	0	0	0	0	0	0	0	0	0
WHS020	0	0	0	0	0	0	0	0	0	0	0	0	0	0	0	10607	0	0	0	0	0	0	0	0	0	0	0	0	0	0	0	0	0	0	0	0	0	0	0	0	0	0	0	0	0	0	0	0	0
WHS021	0	0	0	0	0	0	0	0	0	0	0	0	0	0	0	8039	0	0	0	0	0	0	0	0	0	0	0	0	0	0	0	0	0	0	0	0	0	0	0	0	0	0	0	0	0	0	0	0	0
WHS023	108	0	0	0	0	0	0	0	0	0	0	0	0	0	0	0	0	0	0	0	0	0	0	0	0	0	0	0	0	0	2	0	0	0	0	0	0	0	0	0	0	8	0	0	0	0	0	0	0
WHS024	1	0	0	0	0	0	0	0	0	0	0	18	0	0	0	16	0	0	0	0	0	0	0	0	0	0	0	0	0	0	0	0	0	0	0	0	0	0	0	0	64	0	0	0	0	0	0	0	0
WHS025	0	0	0	0	0	0	0	0	0	0	0	0	0	0	0	0	0	0	0	0	0	0	0	0	0	0	0	0	0	0	0	24	0	0	0	0	0	0	0	0	0	0	0	0	0	0	0	0	0
WHS026	20	0	0	0	0	0	0	0	0	0	0	0	0	0	0	31	0	0	0	0	0	0	0	0	0	0	0	0	0	0	0	305	0	0	0	0	0	0	0	0	0	0	0	0	0	0	0	0	0
WHS027	0	0	0	0	0	0	0	0	0	0	0	0	0	0	0	0	0	0	0	0	0	0	0	0	0	0	0	0	0	0	0	0	0	0	0	0	0	0	0	0	0	0	0	8	0	0	0	0	0
WHS028	0	0	0	0	0	0	0	0	0	0	0	0	0	0	0	43	0	0	0	0	0	0	0	0	0	0	0	0	0	0	0	0	0	0	0	0	0	0	0	0	1	0	0	0	0	0	0	0	0
WHS029	0	0	0	0	0	0	0	0	0	0	0	0	0	0	0	0	0	0	0	0	0	0	0	0	0	0	0	0	0	0	1	0	0	0	0	0	202	0	0	0	0	0	0	0	0	0	0	0	0
WHS030	0	0	7650	0	0	0	0	0	0	0	0	0	0	0	0	0	0	0	0	0	0	0	0	0	0	0	0	0	0	0	0	0	0	0	0	0	0	0	0	0	0	0	0	0	0	0	0	0	0
WHS031	0	0	0	0	0	0	0	0	0	0	0	0	0	0	0	1	0	0	0	0	0	0	0	0	0	0	0	0	0	0	0	0	0	0	0	0	1	0	0	0	0	0	0	0	0	0	0	0	0
WHS032	0	0	0	0	0	0	0	0	0	0	0	0	0	0	0	0	0	0	0	0	0	0	0	0	0	0	0	0	0	0	0	0	0	0	0	0	0	0	0	0	0	0	0	0	0	0	0	0	0
WHS033	0	4	0	0	0	0	0	0	0	0	0	0	0	0	0	0	0	0	0	0	0	0	0	0	0	0	0	0	0	0	0	0	0	0	0	0	0	0	0	0	0	0	0	0	0	0	0	0	0
WHS034	16	0	0	0	0	0	0	0	0	0	0	0	0	0	0	17544	0	0	0	0	0	0	0	0	0	0	0	0	0	0	0	0	0	0	0	0	0	0	0	0	0	0	0	0	0	0	0	0	0
WHS035	0	0	0	0	0	0	0	0	0	0	0	0	0	0	0	12525	0	0	0	0	0	0	0	0	0	0	0	0	0	0	0	0	0	0	0	0	0	0	0	0	0	0	0	0	0	0	0	0	0
WHS036	0	0	0	0	0	0	0	0	0	0	0	0	0	0	0	5486	0	0	0	0	0	0	0	0	0	0	0	0	0	0	0	0	0	0	0	0	0	0	0	0	0	0	0	0	0	0	0	0	0
WHS037	0	0	0	0	0	0	0	0	0	0	0	0	0	0	0	0	0	0	0	0	0	0	0	0	0	0	0	0	0	0	0	0	0	0	0	0	0	0	0	0	0	0	0	0	0	0	0	0	0
WHS038	15	0	0	0	0	0	0	0	0	0	0	0	0	0	0	0	0	0	0	0	0	0	0	0	0	0	0	0	0	0	0	1	0	0	0	0	0	0	0	0	0	0	0	0	395	0	0	0	0
WHS039	1	0	0	0	0	0	0	0	0	0	0	0	0	0	0	8530	0	0	0	0	0	0	0	0	0	0	0	0	0	0	0	0	0	0	0	0	0	0	0	0	0	0	0	0	0	0	0	0	0
WHS040	0	0	0	0	0	0	0	0	0	0	0	0	0	0	0	7858	0	0	0	0	0	0	0	0	0	0	0	0	0	0	0	0	0	0	0	0	0	0	0	0	0	0	0	0	0	0	0	0	0
WHS041	0	0	0	0	0	0	0	0	0	0	0	0	0	0	0	0	0	0	0	0	0	0	0	0	0	0	28	0	0	0	0	0	0	0	0	0	0	0	0	0	0	0	0	0	0	0	0	0	0
WHS042	2	0	0	0	0	0	0	2	0	0	0	0	0	0	0	0	0	0	35	0	0	0	0	0	0	0	0	0	0	0	0	0	0	0	0	0	0	0	0	0	7	0	0	0	0	0	0	0	0
WHS043	0	0	0	0	0	0	0	0	0	0	0	0	0	0	0	0	0	0	0	0	0	0	0	0	0	0	0	0	0	0	0	0	0	0	0	0	0	0	0	0	0	0	0	0	0	0	0	0	0
WHS044	0	0	0	0	0	0	0	0	0	0	0	0	0	0	0	42	0	0	0	0	0	0	0	0	0	0	0	0	0	212	0	0	0	0	0	0	0	0	0	0	0	0	0	0	0	0	0	0	0
WHS045	0	0	0	0	0	0	0	0	0	0	0	0	0	0	0	0	0	0	1	0	0	0	0	0	0	0	0	0	0	0	0	0	0	0	0	0	0	0	0	0	0	0	0	0	0	0	0	0	0
WHS046	1	0	0	0	0	0	0	0	0	0	0	0	0	0	0	7712	0	0	0	0	0	0	0	0	0	0	0	0	0	0	0	0	0	0	0	0	0	0	0	0	1	0	0	0	0	0	0	0	0
WHS047	0	0	0	0	0	0	0	0	0	0	0	0	0	0	0	879	0	0	0	0	0	0	0	0	0	0	0	0	0	0	0	0	0	0	0	0	0	0	0	0	0	0	0	0	0	0	0	0	315
WHS049	0	0	0	0	0	0	0	0	0	0	0	0	0	0	0	12	0	0	0	0	0	0	0	0	0	0	0	0	0	0	3	0	0	0	0	0	1	0	0	0	0	0	0	0	0	0	0	0	0
WHS050	0	0	0	0	0	0	0	0	0	0	0	0	0	0	0	0	0	0	0	0	0	0	0	0	0	0	0	0	0	0	0	0	0	0	0	0	0	0	0	0	0	0	0	0	0	0	0	0	0
WHS051	184	0	14	0	0	0	0	1	0	0	0	1	0	0	0	0	0	0	0	0	0	0	0	0	0	0	0	0	0	0	0	0	0	0	0	0	0	0	0	0	48	0	0	0	0	0	0	0	0
WHS052	0	0	0	0	0	0	0	0	0	0	0	0	0	0	0	3143	0	0	0	0	0	0	0	0	0	0	0	0	0	0	0	0	0	0	0	0	0	0	0	0	0	0	0	0	0	0	0	0	0
WHS054	30	0	0	0	0	0	0	0	0	0	0	32	0	0	0	1887	0	0	0	0	0	0	0	0	0	0	0	0	0	0	0	0	0	0	0	0	0	0	0	0	0	0	0	0	0	0	0	0	0
WHS056	1	0	0	0	0	0	0	0	0	0	0	0	0	0	0	0	0	0	0	0	0	0	0	0	0	0	0	0	0	0	0	0	0	0	0	0	0	0	0	0	0	0	0	0	0	0	0	0	0
WHS057	4	0	0	0	0	0	0	0	0	0	0	0	0	0	0	3473	0	0	0	0	0	0	0	0	0	0	0	0	0	0	0	46	0	0	0	0	0	0	0	0	0	0	0	0	0	0	0	0	0
WHS058	0	0	0	0	0	0	0	0	0	0	0	0	0	0	0	6	0	0	0	0	0	0	0	0	0	0	0	0	0	0	0	0	38	0	0	0	1	0	0	0	0	0	0	0	0	0	0	0	0
WHS059	5	0	0	0	0	0	0	0	0	0	0	0	0	0	0	257	0	0	0	0	0	0	0	0	0	0	0	0	0	0	0	0	0	0	0	0	0	0	0	0	0	1	0	10	0	0	0	0	0
WHS060	0	0	0	0	0	0	0	0	0	0	0	0	0	0	0	8893	0	0	0	0	0	0	0	0	0	0	0	0	0	0	0	0	0	0	0	0	0	0	0	0	0	0	0	0	0	0	0	0	0
WHS061	0	0	0	0	0	0	0	0	0	0	0	0	0	0	0	0	0	0	0	0	0	0	0	0	0	0	0	0	0	0	0	0	0	0	0	0	0	0	0	0	0	0	0	0	0	0	0	0	0
WHS062	0	0	0	0	0	0	0	0	0	0	0	0	0	0	0	0	0	0	0	0	0	0	0	0	0	0	0	0	0	0	0	0	0	0	0	0	0	0	0	0	0	0	0	0	0	0	0	0	0
WHS063	0	0	0	0	0	0	0	0	0	0	0	0	0	0	0	0	0	0	0	0	0	0	0	0	0	0	0	0	0	0	0	0	0	0	0	0	0	0	0	0	0	0	0	0	0	0	0	0	0
WHS064	0	0	0	0	0	0	0	0	0	0	0	0	0	0	0	2200	0	0	0	0	0	0	0	0	0	0	0	0	0	0	0	0	0	0	0	0	0	0	0	0	0	0	0	0	0	0	0	0	0
WHS065	0	0	0	0	0	0	0	0	0	0	0	0	0	0	0	1	0	0	0	0	0	0	0	0	0	0	0	0	0	0	0	0	0	0	0	0	0	0	0	0	0	0	0	0	0	1	0	0	0
WHS066	0	0	0	0	0	0	0	0	0	0	0	0	0	0	0	1	0	0	0	0	0	0	0	0	0	0	0	0	0	0	0	0	0	0	0	0	0	0	0	0	0	0	0	0	0	2	0	0	0
WHS067	0	0	0	0	0	0	0	0	0	0	0	0	0	0	0	10329	0	0	0	0	0	0	0	0	0	0	0	0	0	0	0	0	0	0	0	0	0	0	0	0	0	0	0	0	0	0	0	0	0
WHS068	0	0	0	0	0	0	0	0	0	0	0	0	0	0	1	52	0	0	0	0	0	0	0	0	0	0	0	0	0	0	0	0	0	0	0	0	0	0	0	0	0	0	0	0	0	0	0	0	0
WHS069	0	1	0	0	0	0	0	2	0	0	0	0	0	0	0	0	0	0	0	0	0	0	0	0	0	0	0	0	0	0	0	0	0	0	0	0	0	0	0	0	20	0	0	1	0	0	0	0	0
WHS070	0	0	0	0	0	0	0	0	0	0	0	0	0	0	0	0	0	0	0	0	0	0	0	0	0	0	19	0	0	0	0	0	0	0	0	0	0	0	0	0	0	0	0	0	0	5	0	0	0
WHS071	0	0	0	0	0	0	0	0	0	0	0	0	0	0	0	1	0	0	0	0	0	0	0	0	0	0	0	0	0	0	1	0	0	0	0	0	0	0	0	0	0	0	0	0	0	0	0	0	0
WHS072	0	0	0	0	0	0	0	0	0	0	0	0	0	0	0	47	0	0	0	0	0	0	0	0	0	0	0	0	0	0	1	0	0	0	0	0	0	0	0	0	0	0	14	0	0	0	0	0	0
WHS073	0	0	0	0	0	0	0	0	0	0	0	0	0	0	0	9133	0	0	0	0	0	0	0	0	0	0	0	0	0	0	0	0	0	0	0	0	0	0	0	0	0	0	0	0	0	0	0	0	0
WHS074	19	0	0	0	0	0	0	0	0	0	0	0	0	8	0	1	0	0	20	0	0	0	0	0	0	0	0	0	0	0	0	0	0	0	0	0	0	0	0	0	3	0	0	0	31	0	0	0	0
WHS075	453	0	0	0	0	0	0	0	0	0	0	0	0	0	0	0	0	0	0	0	0	0	0	0	0	0	0	0	0	0	0	0	0	0	0	0	0	0	0	0	3	0	0	0	0	0	0	0	0
WHS076	0	0	0	0	0	0	0	0	0	0	0	0	0	0	0	0	0	0	0	0	0	0	0	0	0	0	0	0	0	0	0	0	0	0	0	0	0	0	0	0	0	0	0	0	0	0	0	0	0
WHS077	0	0	0	0	0	0	0	0	0	0	0	0	0	0	0	8	0	0	0	0	0	0	0	0	0	0	0	0	0	0	0	0	0	0	0	0	0	0	0	0	0	7994	0	0	0	0	0	0	0
WHS078	1	0	0	0	0	0	0	0	0	0	0	0	0	0	0	10032	0	0	0	0	0	0	0	0	0	0	0	0	0	0	0	0	0	0	0	0	0	0	0	0	0	0	0	0	0	0	0	0	0
WHS079	1	0	0	0	0	0	0	1	0	0	0	1	0	0	0	0	0	0	2	0	0	0	0	0	0	0	0	0	0	0	0	0	0	0	0	0	0	0	0	0	0	0	0	2	0	0	0	0	0
WHS080	0	0	0	0	0	0	0	0	0	0	0	0	0	0	0	10464	0	0	0	0	0	0	0	0	0	0	0	0	0	0	0	0	0	0	0	0	0	0	0	0	0	0	0	0	0	0	0	0	0
WHS081	0	0	0	0	0	0	0	0	0	0	0	0	0	0	0	59	0	0	0	0	0	0	0	0	0	0	0	0	0	0	0	0	0	0	0	0	0	0	0	0	0	0	0	1	0	0	0	0	0
WHS082	0	0	0	0	0	0	0	0	0	0	0	0	0	0	0	117	0	0	0	0	0	0	0	0	0	0	0	0	0	0	0	0	0	0	0	0	0	0	0	0	0	0	0	0	0	0	0	0	0
WHS083	32	16	0	0	0	0	0	1	0	0	0	0	0	0	0	0	0	0	0	0	0	0	0	0	0	0	0	0	0	0	0	0	0	0	1	0	0	0	0	0	1	0	0	0	0	0	0	0	0
WHS084	0	0	0	0	0	0	0	0	0	0	0	0	0	0	0	901	0	0	0	0	0	0	0	0	0	0	0	0	0	0	1	0	0	0	0	0	0	0	0	0	0	0	0	0	0	0	0	0	0
WHS085	0	0	0	0	0	0	0	0	0	0	0	0	0	0	0	12860	0	0	0	0	0	0	0	0	0	0	0	0	0	0	0	0	0	0	0	0	0	0	0	0	0	0	0	0	0	0	0	0	0
WHS086	0	0	0	0	0	0	0	0	0	0	0	0	0	0	0	3932	0	0	0	0	0	0	0	0	0	0	0	0	0	0	0	0	0	0	0	0	0	0	0	0	0	0	0	0	0	0	0	0	0
WHS087	12	225	0	0	0	0	0	1	0	0	0	3	0	0	0	0	0	0	0	0	0	0	0	0	0	0	0	0	0	0	0	0	0	0	0	0	0	0	0	0	0	0	0	0	0	0	0	0	0
WHS090	0	0	0	0	0	0	0	0	0	0	0	0	0	0	0	0	0	0	0	0	0	0	0	0	0	0	0	0	0	0	0	0	0	0	0	0	0	0	0	0	0	0	0	0	0	0	0	0	0
WHS091	0	0	0	0	0	0	0	0	0	0	0	0	0	0	2	0	0	0	0	0	0	0	0	0	0	0	0	0	0	0	29	61	0	0	0	0	0	0	0	0	0	0	0	0	0	0	0	0	0
WHS092	0	0	0	0	0	0	0	0	0	0	0	0	0	0	0	1	0	0	0	0	0	0	0	0	0	0	0	0	0	0	0	0	4	0	0	0	0	0	0	0	0	0	0	0	0	233	0	0	0
WHS093	2	0	0	0	0	0	0	0	0	0	0	0	0	0	0	401	0	0	0	0	0	0	0	0	0	0	0	0	0	0	0	0	0	0	0	0	0	0	0	0	0	0	0	0	0	0	0	0	0
WHS094	12	359	0	0	0	0	0	0	0	0	0	1	0	0	0	322	0	0	0	0	0	0	0	0	0	0	0	0	0	0	0	0	0	0	0	0	0	0	0	0	0	0	0	0	0	0	0	0	0
WHS095	49	1002	0	0	0	0	0	0	0	0	0	5	0	0	0	0	0	0	0	0	0	0	0	0	0	0	0	0	0	0	0	0	0	0	0	0	0	0	0	0	0	0	0	0	0	0	0	0	0
WHS096	0	0	0	0	0	0	0	0	0	0	0	0	0	0	0	9429	0	0	0	0	0	0	0	0	0	0	0	0	0	0	0	0	0	0	0	0	0	0	0	0	0	0	0	0	0	0	0	0	0
WHS097	0	0	0	0	0	0	0	0	0	0	0	0	0	0	0	626	0	0	0	0	0	0	0	0	0	0	0	0	0	0	0	0	0	0	0	0	0	0	0	0	0	0	0	0	0	0	0	0	0
WHS098	20	0	0	0	0	0	0	0	0	0	0	0	0	0	0	9245	0	0	0	0	0	0	0	0	0	0	0	0	0	0	0	0	0	0	0	0	0	0	0	0	0	0	0	0	0	0	0	0	0
WHS099	0	0	0	0	0	0	0	2	0	0	0	0	0	0	0	23	0	0	0	0	0	0	0	0	0	0	0	0	0	0	0	0	0	0	0	0	0	0	0	0	0	0	0	0	0	0	0	0	0
WHS100	0	143	0	0	0	0	0	0	0	0	0	0	0	0	0	2196	0	0	0	0	0	0	0	0	0	0	0	0	0	0	0	0	0	0	0	0	0	0	0	0	0	2398	0	0	0	0	0	0	0
WHS101	0	0	0	0	0	0	0	0	0	0	0	0	0	0	0	18186	0	0	0	0	0	0	0	0	0	0	0	0	0	0	0	0	0	0	0	0	0	0	0	0	0	0	0	0	0	0	0	0	0
WHS102	0	0	0	0	0	0	0	0	0	0	0	0	0	0	0	2062	0	0	0	0	0	0	0	0	0	0	0	0	0	0	3	0	0	0	0	0	0	0	0	0	0	0	0	0	0	0	0	0	14
WHS103	0	0	0	0	0	0	0	0	0	0	0	0	0	0	0	203	0	0	0	0	0	0	0	0	0	0	0	0	0	0	0	0	0	0	0	0	0	0	0	0	0	0	0	0	0	0	0	0	0
WHS104	0	0	0	0	0	0	0	0	0	0	0	0	0	0	0	4421	0	0	0	0	0	0	0	0	0	0	0	0	0	0	1	0	0	0	0	0	0	0	0	0	0	0	0	0	0	0	0	0	0
WHS105	6	0	0	0	0	0	0	0	0	0	0	0	0	8	0	0	0	0	9	0	0	0	0	0	0	0	0	0	0	0	0	0	0	0	0	0	0	0	0	0	2	0	0	0	0	0	0	0	0
WHS106	38	4	0	0	0	0	0	0	0	0	0	0	0	0	0	0	0	0	0	0	0	0	0	0	0	0	0	0	0	0	0	0	0	0	0	0	0	0	0	0	0	0	0	0	0	0	0	0	0
WHS106A	0	0	0	0	0	0	0	0	0	0	0	0	0	0	0	0	0	0	0	0	0	0	0	0	0	0	0	0	0	0	0	0	0	0	0	0	0	0	0	0	0	1	0	0	0	0	0	0	0
WHS107	3852	0	0	0	0	0	0	0	0	0	0	7	0	0	0	2	0	0	0	0	0	0	0	0	0	0	0	0	0	0	0	0	0	0	0	0	0	0	0	0	18	0	0	0	0	0	0	0	0
WHS108	1	0	0	0	0	0	0	0	0	0	0	0	0	0	0	18866	0	0	0	0	0	0	0	0	0	0	0	0	0	0	0	0	0	0	0	0	0	0	0	0	0	0	0	0	0	0	0	0	0
WHS110	2	0	0	0	0	0	0	0	0	0	0	0	0	0	0	5369	0	0	0	0	0	0	0	0	0	0	0	0	0	0	0	0	0	0	0	0	0	0	0	0	0	0	0	0	0	0	0	0	0
WHS112	0	0	0	0	0	0	0	0	0	0	0	0	0	0	0	0	0	0	0	0	0	0	0	0	0	0	0	0	0	0	0	0	0	0	0	0	0	0	0	0	0	0	0	0	0	0	0	0	0
WHS113	0	0	0	0	0	0	0	0	0	0	0	0	0	0	0	25167	0	0	0	0	0	0	0	0	0	0	0	0	0	0	0	0	0	0	0	0	0	0	0	0	0	0	0	0	0	0	0	0	0
WHS114	0	0	0	0	0	0	0	0	0	0	0	0	0	0	0	6	0	0	0	0	0	0	0	0	0	0	0	0	0	0	0	0	0	0	0	0	0	0	0	0	0	0	0	0	0	0	0	0	0
WHS115	0	0	0	0	0	0	0	0	0	0	0	0	0	0	0	3896	0	0	0	0	0	0	0	0	0	0	0	0	0	0	0	0	0	0	0	0	0	0	0	0	0	0	0	0	0	0	0	0	0
WHS116	0	0	0	0	0	0	0	0	0	0	0	0	0	0	0	1	0	0	0	0	0	0	0	0	0	0	0	0	0	0	0	8	0	0	0	0	0	0	0	0	0	0	0	0	0	3	0	0	0
WHS117	0	0	0	3	0	0	0	0	0	0	0	0	0	0	0	2266	0	0	1	0	0	0	0	0	0	0	0	0	0	0	0	0	0	0	0	0	0	0	0	0	0	0	0	0	0	0	0	0	0
WHS118	0	0	0	0	0	0	0	0	0	0	0	0	0	0	0	191	0	0	0	0	0	0	0	0	0	0	0	0	0	0	0	1	0	0	0	0	0	0	0	0	0	0	0	0	0	0	0	0	0
WHS119	17	0	0	0	0	0	0	0	0	0	0	0	0	12	1	0	0	0	418	0	0	0	0	0	0	0	0	0	0	0	2	0	0	0	0	0	0	0	0	0	5	0	0	0	0	0	0	0	0
WHS120	0	0	0	0	0	0	0	0	0	0	0	0	0	0	0	84	0	0	0	0	0	0	0	0	0	0	0	0	0	0	0	0	0	0	0	0	0	0	0	0	0	0	0	0	0	0	0	0	0
WHS121	15	3511	0	0	0	0	0	0	0	0	0	0	0	0	0	2834	0	0	0	0	0	0	0	0	0	0	0	0	0	0	0	0	0	0	0	0	0	0	0	0	0	0	0	0	0	0	0	0	0
WHS122	0	0	0	0	0	0	0	0	0	0	0	0	0	0	2	5093	0	0	0	0	0	0	0	0	0	0	0	0	0	0	17	0	0	0	0	0	0	0	0	0	0	0	0	0	0	0	0	0	0
WHS123	18	16704	0	0	0	0	0	0	0	0	0	0	0	0	0	0	0	0	0	0	0	0	0	0	0	0	0	0	0	0	0	0	0	0	0	0	0	0	0	0	0	0	0	0	0	0	0	0	0
WHS124	0	0	0	0	0	0	0	0	0	0	0	0	0	0	0	0	0	0	0	0	0	0	0	0	0	0	0	0	0	0	0	1	0	0	0	0	95	0	2	0	0	405	0	86	4	0	0	0	0
WHS126	0	0	0	0	0	0	0	0	0	0	0	0	0	0	0	0	0	0	0	0	0	0	0	0	0	0	0	0	0	0	2	0	0	0	0	0	0	0	0	0	0	0	0	0	0	0	0	0	0
WHS127	0	0	0	1	0	0	0	0	0	0	0	0	0	0	0	0	0	0	0	0	0	0	0	0	0	0	0	0	0	0	0	0	0	0	0	0	0	0	1	0	0	0	0	35	0	0	0	0	0
WHS128	0	0	0	0	0	0	0	0	0	0	0	0	0	0	0	0	0	0	0	0	0	0	0	0	0	0	0	0	0	0	0	0	0	0	0	0	0	0	203	0	0	0	0	36	0	0	0	0	0
WHS129	1	0	0	0	0	0	0	0	0	0	0	0	0	0	0	14	0	0	0	0	0	0	0	0	0	0	0	0	0	0	0	0	0	0	0	0	0	0	0	0	0	0	0	0	0	0	0	0	0
WHS130	0	0	0	0	0	0	0	0	0	0	0	0	0	298	0	0	0	0	0	0	0	0	0	0	0	0	0	0	0	0	0	0	0	0	0	0	0	0	0	0	0	0	0	0	0	0	0	0	0
WHS131	1	0	0	0	0	0	0	0	0	0	0	0	0	0	0	44	0	0	0	0	0	0	0	0	0	0	0	0	0	0	0	0	0	0	0	0	0	0	0	0	0	0	0	0	0	0	0	0	12
WHS131A	0	0	0	0	0	0	0	0	0	0	0	0	0	0	0	0	0	0	0	0	0	0	0	0	0	0	0	0	0	0	4	0	0	0	0	0	0	0	0	0	0	0	0	0	0	0	0	0	481
WHS133	0	0	0	0	0	0	0	0	0	0	0	0	0	0	0	0	0	0	0	0	0	0	0	0	0	0	0	0	0	0	0	24	0	0	0	0	0	0	0	0	0	0	0	0	0	0	0	0	0
WHS134	0	0	0	0	0	0	0	0	0	0	0	0	0	0	0	0	0	0	0	0	0	0	0	0	0	0	0	0	0	0	0	49	0	0	0	0	0	0	0	0	0	81	0	0	0	0	0	0	0
WHS135	0	0	0	0	0	0	0	0	0	0	0	0	0	0	0	60	0	0	0	0	0	0	0	0	0	0	0	0	0	0	0	0	0	0	0	0	0	0	0	0	0	0	0	0	0	0	0	0	0
WHS136	0	0	0	0	375	0	0	0	0	0	0	0	0	0	0	30	0	0	0	0	0	0	0	0	0	0	0	0	0	0	0	0	0	0	0	0	0	0	0	0	0	0	0	0	0	0	0	0	0
WHS137	0	0	0	0	0	0	0	0	0	0	0	0	0	0	0	21222	0	0	0	0	0	0	0	0	0	0	0	0	0	0	0	0	0	0	0	0	0	0	0	0	0	0	0	0	0	0	0	0	0
WHS138	0	0	0	0	0	0	0	0	0	0	0	0	0	0	0	0	0	0	0	0	0	0	0	0	0	0	0	0	0	2	0	0	37	0	0	0	0	0	0	0	0	0	0	0	0	46	0	0	0
WHS139	0	0	0	0	0	0	0	0	0	0	0	0	0	0	0	0	0	0	0	0	0	0	0	0	0	0	0	0	0	0	0	0	0	0	0	0	0	0	0	0	0	0	0	0	0	0	0	0	0
WHS140	0	0	0	0	0	0	0	0	0	0	0	0	0	0	0	21515	0	0	0	0	0	0	0	0	0	0	0	0	0	0	0	0	0	0	0	0	0	0	0	0	0	0	0	0	0	0	0	0	0
WHS141	0	0	0	0	0	0	0	0	0	0	0	0	0	0	0	6178	0	0	0	0	0	0	0	0	0	0	0	0	0	0	0	0	0	0	0	0	0	0	0	0	0	0	0	0	0	0	0	0	0
WHS142	0	0	0	0	0	0	0	0	0	0	0	0	0	0	0	0	0	0	0	0	0	0	0	0	0	0	0	0	0	0	0	0	0	0	0	0	0	0	0	0	0	0	0	0	0	0	0	0	0
WHS144	0	0	0	3	0	0	0	0	0	0	0	0	0	0	0	21	0	0	0	0	0	0	0	0	0	0	0	0	0	0	0	0	0	0	0	0	0	0	0	0	0	0	0	5	0	0	0	0	0
WHS145	0	0	0	0	0	0	0	0	0	0	0	0	0	0	0	0	0	0	0	0	0	0	0	0	0	0	0	0	0	0	0	0	0	0	0	0	0	0	0	0	0	0	0	0	0	0	0	0	0
WHS146	0	0	0	0	0	0	0	0	0	0	0	0	0	0	0	660	0	0	0	0	0	0	0	0	0	0	0	0	0	0	0	0	0	0	0	0	0	0	0	0	0	0	0	0	0	0	0	0	0
WHS148	0	0	0	0	0	0	0	0	0	0	0	0	0	0	0	5125	0	0	0	0	0	0	0	0	0	0	0	0	0	0	0	0	0	0	0	0	0	0	0	0	0	0	0	0	0	0	0	0	0
WHS149	0	0	0	0	0	0	0	0	0	0	0	0	0	0	0	0	0	0	0	0	0	0	0	0	0	0	0	0	0	0	0	38	0	0	0	0	0	0	0	0	0	1900	0	0	0	3	0	0	0
WHS150	0	0	0	0	0	0	0	0	0	0	0	0	0	0	0	9271	0	0	0	0	0	0	0	0	0	0	0	0	0	0	0	41	0	0	0	0	0	0	0	0	0	0	0	0	0	0	0	0	0
WHS151	0	0	0	0	0	0	0	0	0	0	0	0	0	0	0	0	0	0	0	0	0	0	0	0	0	0	0	0	0	0	0	0	0	0	0	0	0	0	0	0	0	0	0	0	0	25	0	0	0
WHS152	0	0	0	0	0	0	0	0	0	0	0	0	0	0	0	0	0	0	0	0	0	0	0	0	0	0	0	0	0	0	0	0	0	0	0	0	0	0	0	0	0	0	0	0	0	0	0	0	0
WHS153	0	0	0	0	0	0	0	0	0	0	0	0	0	0	0	49	0	0	0	0	0	0	0	0	0	0	0	0	0	0	0	0	0	0	0	0	0	0	0	0	0	0	0	0	0	0	0	0	0
WHS154	0	0	0	0	0	0	0	0	0	0	0	0	0	0	0	91	0	0	1	0	0	0	0	0	0	3	0	0	0	0	0	0	4	0	0	0	0	0	0	0	0	0	0	2	0	0	0	0	1
WHS155	0	0	0	0	0	0	0	0	0	0	0	0	0	0	0	0	0	0	0	0	0	0	0	0	0	0	0	0	0	0	0	0	0	0	0	0	0	0	0	0	0	0	0	1	0	5	0	0	0
WHS156	0	0	0	0	0	0	0	0	0	0	0	0	0	0	0	0	0	0	0	0	0	0	0	0	0	0	0	0	0	0	0	11	0	0	0	0	0	0	0	0	0	0	0	0	0	0	0	0	0
WHS158	0	0	0	0	0	0	0	0	0	0	0	0	0	0	0	322	0	0	0	45	0	0	0	0	0	0	0	0	0	0	0	0	0	0	0	0	0	0	0	0	0	0	0	0	0	0	0	0	34
WHS159	0	0	0	0	0	0	0	0	0	0	0	0	0	0	0	1435	0	0	0	0	0	0	0	0	0	0	0	0	0	0	0	0	0	0	0	0	0	0	0	0	0	0	0	0	0	0	0	0	0
WHS160	4	0	0	0	0	0	0	0	0	0	0	0	0	0	0	17	0	0	0	0	0	0	0	0	0	0	0	0	0	0	0	0	0	0	0	0	0	0	0	0	0	0	0	8	0	0	0	0	22
WHS161	0	0	0	0	0	0	0	0	0	0	0	0	0	0	0	15240	0	0	0	0	0	0	0	0	0	0	0	0	0	0	0	0	0	0	0	0	0	0	0	0	0	0	0	0	0	0	0	0	0
WHS162	0	0	0	0	0	0	0	0	0	0	0	0	0	0	0	0	0	0	0	0	0	0	0	0	0	0	0	0	0	0	0	0	0	0	0	0	0	0	0	0	0	0	0	0	0	0	0	0	0
WHS163	0	0	0	0	0	0	0	0	0	0	0	0	0	0	0	4261	0	0	0	0	0	0	0	0	0	0	0	0	0	0	0	0	0	0	0	0	0	0	0	0	0	0	0	0	0	0	0	0	0
WHS164	105	2	0	0	0	0	0	0	0	0	0	0	0	17	0	0	0	0	3	0	0	0	0	0	0	0	0	0	0	0	0	0	0	0	0	0	0	0	0	0	1	0	0	0	0	0	0	0	0
WHS165	0	0	0	0	0	0	0	0	0	0	0	0	0	0	0	0	0	0	0	0	0	0	0	0	0	0	0	0	0	0	0	0	0	0	0	0	0	0	0	0	0	0	0	0	0	0	0	0	0
WHS166	0	83	0	0	0	0	0	0	0	0	0	0	0	0	0	550	0	0	0	0	0	0	0	0	0	0	0	0	0	0	0	0	0	0	0	0	0	0	0	0	0	0	0	0	0	0	0	0	0
WHS167	0	0	0	0	0	0	0	0	0	0	0	0	0	0	0	4483	0	0	0	0	0	0	0	0	0	0	0	0	0	0	0	0	0	0	0	0	0	0	0	0	0	0	0	0	0	0	0	0	0
WHS168	0	0	0	0	0	0	0	0	0	0	0	0	0	0	0	0	0	0	0	0	0	0	0	0	0	0	0	0	0	0	0	0	0	0	0	0	0	0	0	0	0	0	0	32	0	0	0	0	0
WHS169	0	0	0	0	0	0	0	0	0	0	0	0	0	0	0	7830	0	0	0	0	0	0	0	0	0	0	0	0	0	0	0	7	0	0	0	0	0	0	0	0	0	0	0	0	0	0	0	0	0
WHS171	0	0	0	0	0	0	0	0	0	0	0	0	0	0	0	9553	0	0	0	0	0	0	0	0	0	0	0	0	0	0	0	0	0	0	0	0	0	0	0	0	0	0	0	0	0	0	0	0	0
WHS172	0	0	0	0	0	0	0	0	0	0	0	0	0	0	0	0	0	0	0	0	0	0	0	0	0	0	0	0	0	0	0	0	0	0	0	0	0	0	0	0	0	0	0	0	0	0	0	0	0
WHS173	0	0	0	0	0	0	0	0	0	0	0	0	0	0	17	0	0	0	0	0	0	0	0	0	0	0	0	0	0	0	0	0	0	0	0	0	0	0	0	0	0	0	0	0	0	0	0	0	0
WHS174	0	0	0	0	0	0	0	0	0	0	0	0	0	0	0	78	0	0	0	0	0	0	0	0	0	0	0	0	0	0	0	27	0	0	0	0	0	0	0	0	0	0	0	0	0	0	0	0	0
WHS175	0	0	0	0	0	0	0	6	0	0	0	0	0	0	0	0	0	0	0	0	0	0	0	0	0	0	0	0	0	0	1	0	0	0	0	0	0	0	0	0	0	0	0	0	0	0	0	0	0
WHS176	0	0	0	0	0	0	0	0	0	0	0	0	0	0	0	0	0	0	0	0	0	0	0	0	0	0	0	0	0	0	0	0	0	0	0	0	0	0	0	0	0	0	0	1	0	0	0	0	0
WHS177	0	443	0	0	0	0	0	0	0	0	0	0	0	0	0	1945	0	0	0	0	0	0	0	0	0	0	0	0	0	0	0	0	0	0	0	0	0	0	0	0	0	0	0	0	0	0	0	0	0
WHS179	0	0	0	0	0	0	0	0	0	0	0	0	0	0	2555	0	0	0	0	0	0	0	0	0	0	0	0	0	0	0	0	0	0	0	0	0	0	0	0	0	0	0	0	0	0	0	0	0	0
WHS180	27	0	0	0	0	0	0	0	0	0	0	0	0	0	0	75	0	0	0	0	0	0	0	0	0	0	0	0	0	0	0	0	0	0	0	0	6	0	0	0	0	0	0	1	0	0	0	0	0
WHS181	0	0	0	0	0	0	0	0	0	0	0	0	0	0	0	503	0	0	0	0	0	0	0	0	0	0	0	0	0	0	0	0	0	0	0	0	0	0	0	0	0	0	0	0	0	0	0	0	0
WHS182	0	0	0	0	0	0	0	0	0	0	0	0	0	0	0	7	0	0	0	0	0	0	0	0	0	0	0	0	0	0	0	2328	0	0	0	0	0	0	0	0	0	0	0	0	0	0	0	0	0
WHS182A	0	0	0	0	0	0	0	0	0	0	0	0	0	0	0	0	0	0	0	0	0	0	0	0	0	0	0	0	0	0	0	655	0	0	0	0	0	0	0	0	0	0	0	0	0	0	0	0	0
WHS183	0	0	0	0	0	0	0	0	0	0	0	0	0	0	0	0	0	0	0	0	0	0	0	0	0	0	0	0	0	0	1	0	0	0	0	0	0	0	0	0	0	20	0	0	0	6	0	0	0
WHS184	0	0	0	0	0	0	0	0	0	0	0	0	0	0	2666	196	0	0	0	0	0	0	0	0	0	0	0	0	0	12	0	33	0	0	0	0	0	0	0	0	0	0	0	0	0	0	0	0	0
WHS185	0	0	0	0	0	0	0	0	0	0	0	0	0	1	0	0	0	0	0	0	0	0	0	0	0	0	0	0	0	0	0	0	0	0	0	0	0	0	0	0	1	0	0	1	0	0	0	0	0
WHS187	0	0	0	0	0	0	0	0	0	389	0	0	0	0	795	0	0	0	0	0	0	0	0	0	0	0	0	0	0	0	0	0	0	0	0	0	0	0	0	0	0	0	0	0	0	0	0	0	0
WHS188	2	0	0	0	0	0	0	1	0	0	0	0	0	0	0	1	0	0	0	0	0	0	0	0	0	0	0	0	0	0	0	4	0	0	0	0	1	0	0	0	0	13112	0	0	0	0	0	0	0
WHS189	0	0	0	0	0	0	0	0	0	0	0	0	0	0	0	0	0	0	0	0	0	0	0	0	0	0	0	0	0	0	0	194	0	0	0	0	0	0	0	0	0	0	0	0	0	0	0	0	0
WHS190	0	0	0	0	0	0	0	0	0	0	0	0	0	0	0	11997	0	0	0	0	0	0	0	0	0	0	0	0	0	0	0	0	0	0	0	0	0	0	0	0	0	0	0	0	0	0	0	0	0
WHS192	0	0	0	0	0	0	0	0	0	0	0	0	0	0	0	3520	0	0	0	0	0	0	0	0	0	0	0	0	0	0	0	4	0	0	0	0	0	0	0	0	0	0	0	0	0	0	0	0	0
WHS193	0	0	0	0	0	0	0	0	0	0	0	0	0	0	0	6661	0	0	0	0	0	0	0	0	0	0	0	0	0	0	0	0	0	0	0	0	0	0	0	0	0	0	0	0	0	0	0	0	0
WHS194	0	0	0	0	0	0	0	0	0	0	0	0	0	0	0	0	0	0	0	0	0	0	0	0	0	0	0	0	0	0	0	0	0	0	0	0	0	0	0	0	0	0	0	0	0	0	0	0	0
WHS194A	0	0	0	0	0	0	0	0	0	0	0	0	0	0	0	0	0	0	0	0	0	0	0	0	0	0	0	0	0	0	1	0	0	0	0	0	0	0	0	0	0	0	0	0	0	0	0	0	116
WHS195	0	0	0	0	0	0	0	0	0	0	0	0	0	0	0	0	0	0	0	0	0	0	0	0	0	0	0	0	0	0	0	0	893	0	0	0	0	0	0	0	0	0	0	0	0	0	0	0	0
WHS196	0	0	0	0	0	0	0	0	0	0	0	0	0	0	0	71	0	0	0	0	0	0	0	0	0	0	0	0	0	0	3	0	23	0	0	0	0	0	0	0	0	0	0	0	0	8	0	0	0
WHS197	0	0	0	0	0	0	0	0	0	0	0	0	0	0	0	0	0	0	0	0	0	0	0	0	0	0	0	0	0	0	2	0	0	0	0	0	0	0	0	0	0	0	0	0	0	24	0	0	0
WHS198	15	0	0	0	0	0	0	0	0	0	0	0	0	1	0	0	0	0	0	0	0	0	0	0	0	0	0	0	0	0	0	0	0	0	0	0	0	0	0	0	1	0	0	0	0	0	0	0	0
WHS199	1	0	0	0	0	0	0	0	0	0	0	0	0	0	0	6789	0	0	0	0	0	0	0	0	0	0	0	0	0	0	0	0	0	0	0	0	0	0	0	0	1	0	0	0	0	0	0	0	0
WHS200	0	0	0	0	0	0	0	0	0	0	0	0	0	0	0	0	0	0	0	0	0	0	0	0	0	0	0	0	0	0	0	0	0	0	0	0	0	0	0	0	0	0	0	2	0	0	0	0	0
WHS201	0	0	0	0	0	0	0	0	0	0	0	0	0	0	0	0	0	0	0	0	0	0	0	0	0	0	0	0	0	0	2	0	0	0	0	0	0	0	0	0	0	0	0	0	0	0	0	0	0
WHS203	0	0	0	0	0	0	0	0	0	0	0	0	0	0	0	160	0	0	0	1	0	0	0	0	0	0	0	0	0	0	0	0	0	0	0	0	0	0	0	0	0	0	0	0	0	0	0	0	0
WHS205	0	0	0	0	0	0	0	0	0	0	0	0	0	0	0	8422	0	0	1	0	0	0	0	0	0	0	0	0	0	0	0	0	0	0	0	0	0	0	0	0	0	0	0	0	0	0	0	0	1
WHS206	0	0	0	0	0	0	0	0	0	0	0	0	0	0	0	0	0	0	0	75	0	0	0	0	0	0	0	0	0	0	47	0	0	0	0	0	0	0	0	0	0	0	0	0	0	0	0	0	0
WHS207	810	0	0	0	0	0	0	0	0	0	0	0	0	0	0	0	0	0	0	0	0	0	0	0	0	0	0	0	0	0	0	0	0	0	0	0	0	0	0	0	9	2	0	0	0	0	0	0	0
WHS208	0	0	0	0	0	0	0	0	0	0	0	0	0	0	0	0	0	0	0	0	0	0	0	0	0	0	0	0	0	0	0	0	0	0	0	0	0	0	0	0	0	0	0	0	0	0	0	0	0
WHS209	0	0	0	0	0	0	0	0	0	0	0	0	0	0	0	0	0	0	0	0	0	0	0	0	0	0	0	0	0	0	0	0	0	0	0	0	0	0	0	0	0	0	0	0	0	0	0	0	0
WHS210	0	0	0	0	0	0	0	0	0	0	0	0	0	0	0	4	0	0	0	3	0	0	0	0	0	0	0	0	0	0	0	0	0	0	0	0	0	0	0	0	0	0	0	0	0	0	0	0	0
WHS211	0	0	0	0	0	0	0	0	0	0	0	0	0	0	0	0	0	0	0	0	0	0	0	0	0	0	0	0	0	0	0	0	0	0	0	0	0	0	0	0	0	0	0	0	0	0	0	0	0
WHS212	0	0	0	0	0	0	0	0	0	0	0	0	0	0	1	65	0	0	0	0	0	0	0	0	0	0	0	0	0	0	0	33	0	0	0	0	0	0	0	0	0	0	0	0	0	0	0	0	0
WHS213	0	0	0	0	0	0	0	0	0	0	0	0	0	0	0	6629	0	0	0	0	0	0	0	0	0	0	0	0	0	0	0	0	0	0	0	0	0	0	0	0	0	0	0	0	0	0	0	0	0
WHS214	0	0	0	0	0	0	0	0	0	0	0	0	0	0	0	680	0	0	0	0	0	0	0	0	0	0	0	0	0	0	0	0	0	0	0	0	0	0	0	0	4	0	0	0	7	0	0	0	0
WHS215A	35	0	0	0	0	0	0	0	0	0	0	0	0	0	0	0	0	0	0	0	0	0	0	0	0	0	0	0	0	0	0	0	0	0	0	0	0	0	0	0	0	0	0	0	0	0	0	0	0
WHS215B	41	0	0	0	0	0	0	0	0	0	0	0	0	0	0	0	0	0	0	0	0	0	0	0	0	0	0	0	0	0	0	0	0	0	0	0	0	0	0	0	0	0	0	0	0	0	0	0	0
WHS215C	53	1	0	0	0	0	0	0	0	0	0	0	0	0	0	0	0	0	0	0	0	0	0	0	0	0	0	0	0	0	0	0	0	0	0	0	0	0	0	0	0	0	0	0	0	0	0	0	0
WHS216	0	0	0	0	0	0	0	0	0	0	0	0	0	0	0	0	0	0	0	0	0	0	0	0	0	0	0	0	0	0	0	0	0	0	0	0	0	0	0	0	0	0	0	0	0	0	0	0	0
WHS217	0	0	0	0	0	0	0	0	0	0	0	0	0	0	0	0	0	0	0	0	0	0	0	0	0	0	0	0	0	0	0	1843	0	0	0	0	6	0	0	0	0	0	0	0	0	0	0	0	0
WHS218	0	0	0	0	0	0	0	0	0	0	0	0	0	0	0	0	0	0	0	0	0	0	0	0	0	0	0	0	0	0	0	91	0	0	0	0	0	0	11	0	0	0	0	0	0	0	0	0	0
WHS219	8	215	0	0	0	0	0	0	0	0	0	0	0	0	0	0	0	0	0	0	0	0	0	0	0	0	0	0	0	0	0	0	0	0	0	0	0	0	0	0	7	0	0	0	0	0	0	0	0
WHS222	0	1	0	0	0	0	0	0	0	0	0	0	0	0	0	0	0	0	0	0	0	0	0	0	0	0	0	0	0	0	0	1	0	0	0	0	0	0	0	0	0	0	0	0	239	2	0	0	0
WHS223	0	0	0	0	0	0	0	0	0	0	0	0	0	0	0	0	0	0	0	0	0	0	0	0	0	0	0	0	0	5	0	0	0	0	0	0	0	0	0	0	0	0	0	0	0	0	0	0	3
WHS225	0	0	0	0	0	0	0	0	0	0	0	0	0	0	0	0	0	0	0	0	0	0	0	0	0	0	0	0	0	0	0	0	0	0	0	0	0	0	0	0	0	0	0	0	0	0	0	0	0
WHS226	0	0	0	0	0	0	0	0	0	0	0	0	0	0	0	9	0	0	0	0	0	0	0	0	0	0	0	0	0	0	0	0	0	0	0	0	0	0	0	0	0	0	0	0	0	0	0	0	0
WHS227	0	0	0	0	0	0	0	0	0	0	0	0	0	0	0	4832	0	0	0	0	0	0	0	0	0	0	0	0	0	0	0	0	0	0	0	0	0	0	0	0	0	0	0	0	0	0	0	0	0
WHS228	0	0	0	0	0	0	0	0	0	0	0	0	0	0	740	3658	0	0	0	0	0	0	0	0	0	0	0	0	0	0	0	0	0	0	0	0	0	0	0	0	0	0	0	0	0	0	0	0	0
WHS230	19	0	0	0	0	0	0	0	0	0	0	0	0	0	0	40	0	0	0	0	0	0	0	0	0	0	0	0	0	0	0	0	0	0	0	0	0	0	0	0	0	0	0	0	0	0	0	0	0
WHS231	61	0	0	0	0	0	0	0	0	0	0	0	0	0	0	4	0	0	0	0	0	0	0	0	0	0	0	0	0	0	0	0	0	0	0	0	0	0	0	0	0	0	0	0	0	0	0	0	0
WHS232	0	0	0	0	0	0	0	0	0	0	0	0	0	0	0	5409	0	0	0	0	0	0	0	0	0	0	0	0	0	0	0	0	0	0	0	0	0	0	0	0	0	0	0	0	0	0	0	0	0
WHS233	0	0	0	0	0	0	0	0	0	0	0	0	0	0	0	43	0	0	0	0	0	0	0	0	0	2	0	0	0	0	0	0	0	0	0	0	0	0	0	0	0	0	0	0	0	0	0	0	0
WHS234	0	0	0	0	0	0	0	0	0	0	0	0	0	0	8	23	0	0	0	0	0	0	0	0	0	0	0	0	0	0	0	0	0	0	0	0	0	0	0	0	0	0	0	0	0	0	0	0	0
WHS235	2	0	0	0	0	0	0	0	0	0	0	0	0	0	0	111	0	0	1	0	0	0	0	0	0	0	0	0	0	0	0	0	0	0	0	0	0	0	0	0	0	0	0	0	0	0	0	24	0
WHS236	0	0	0	0	0	2	0	0	0	0	0	0	0	0	0	0	0	0	0	0	0	0	0	0	0	0	0	0	0	0	0	0	2	0	0	0	0	0	0	0	0	0	0	2	0	0	0	1	0
WHS237	0	0	0	1	0	0	0	0	0	0	0	0	0	0	0	0	0	0	0	0	0	0	0	0	0	0	0	0	0	0	0	0	0	0	0	0	0	0	0	0	16	0	0	0	0	0	0	0	0
WHS238	1	0	0	0	0	0	0	0	0	0	0	0	0	0	0	179	0	0	0	0	0	0	0	0	0	0	0	0	0	0	0	0	0	0	0	0	0	0	0	0	0	0	0	0	0	0	0	0	87
WHS239	0	0	0	0	0	0	0	0	0	0	0	0	0	0	0	119	0	0	0	0	0	0	0	0	0	0	0	0	0	0	0	0	0	0	0	0	0	0	0	0	0	681	0	0	0	0	0	0	0
WHS240	0	0	0	0	0	0	0	0	0	0	0	0	0	0	0	556	0	0	0	0	0	0	0	0	0	0	0	0	0	0	0	0	0	0	0	0	0	0	0	0	0	0	0	0	0	0	0	0	0
WHS242	0	0	0	0	0	0	0	0	0	0	0	0	21	0	0	3322	0	0	0	0	0	0	0	0	0	0	0	0	0	0	0	0	0	0	0	0	0	0	0	0	0	0	0	0	0	0	0	0	0
WHS243	0	0	0	0	0	0	0	0	0	0	0	0	0	0	0	0	0	0	0	0	0	0	0	0	0	0	0	0	0	0	0	0	0	0	0	0	0	0	0	0	0	0	0	0	0	0	0	0	0
WHS245	0	0	0	0	0	0	0	0	0	0	12	0	0	0	0	0	0	0	0	0	0	0	0	0	0	0	0	0	0	0	0	0	0	0	0	25	0	0	0	0	0	102	0	0	0	0	0	0	0
WHS246	0	0	0	0	0	0	0	0	0	0	0	0	0	0	0	11	0	0	0	0	0	0	0	0	0	0	0	0	0	0	0	0	0	0	0	0	0	0	0	0	0	0	0	0	0	0	0	0	0
WHS247A	0	0	0	0	0	0	0	0	0	0	0	0	0	0	0	16237	0	0	0	0	0	0	0	0	0	0	0	0	0	0	0	0	0	0	0	0	0	0	0	0	0	0	0	0	0	0	0	0	0
WHS247B	0	0	0	0	0	0	0	0	0	0	0	0	0	0	0	5961	0	0	0	0	0	0	0	0	0	0	0	0	0	0	0	0	0	0	0	0	0	0	0	0	0	0	0	0	0	0	0	0	0
WHS247C	0	0	0	0	0	0	0	0	0	0	0	0	0	0	0	1	0	0	0	0	0	0	0	0	0	0	0	0	0	0	0	4	0	0	0	0	0	0	0	0	0	0	0	0	0	0	0	0	0
WHS250	0	0	0	0	0	0	0	0	0	0	0	0	0	0	0	1	0	0	0	0	0	0	0	0	0	0	3	0	0	0	0	0	0	0	0	0	0	0	0	0	0	0	0	0	0	0	0	0	0
WHS250A	0	0	0	0	0	0	0	0	0	0	0	0	0	0	1	1	0	0	0	0	0	0	0	0	0	0	4	0	0	0	0	0	0	0	0	0	0	0	0	0	0	0	0	0	0	0	0	0	0
WHS251	0	0	0	0	0	0	0	0	0	0	0	0	0	0	0	0	0	0	0	2	0	0	0	0	0	1	0	0	0	0	0	38	0	0	0	0	0	0	0	0	0	0	0	137	0	7	0	0	0
WHS252	0	0	0	0	0	0	0	0	0	0	0	0	0	0	0	0	0	0	0	0	0	0	0	0	0	0	0	0	0	0	0	0	0	0	0	0	0	0	0	0	0	0	0	0	0	0	0	0	0
WHS253	0	0	0	0	0	0	0	0	0	0	0	0	0	0	844	96	0	0	0	0	0	0	0	0	0	0	0	0	0	48	0	0	0	0	0	0	0	0	0	0	0	0	0	0	0	0	0	0	0
WHS254	0	0	0	0	0	0	0	0	0	0	0	0	0	0	0	722	0	0	17	0	0	0	0	0	0	0	0	0	0	0	216	0	0	0	0	0	0	0	0	0	0	0	0	0	0	0	0	0	0
WHS256	0	0	0	0	0	0	0	0	0	0	0	0	0	0	0	0	0	0	0	0	0	0	0	0	0	0	0	0	0	0	0	0	0	0	1	0	0	0	0	1	0	0	0	4	0	0	0	0	0
WHS260	0	0	0	0	0	0	0	0	0	0	0	0	0	0	0	3	0	0	0	0	0	0	0	0	0	0	0	0	0	0	0	0	0	0	0	0	0	0	0	0	0	0	0	0	0	0	0	0	0
WHS262	0	0	0	0	0	0	0	0	0	0	0	0	0	0	0	424	0	0	0	0	0	0	0	0	0	0	0	0	0	0	0	0	0	0	0	0	0	0	0	0	0	0	0	0	0	0	0	0	0
WHS263	0	0	0	0	0	0	0	0	0	0	0	0	0	0	0	5	0	0	0	0	0	0	0	0	0	0	0	0	0	0	0	0	0	0	0	0	0	0	0	0	0	0	0	0	0	0	0	0	0
WHS265	0	0	0	0	0	0	0	0	0	0	0	27	0	0	0	0	0	0	0	0	0	0	0	0	2	0	0	0	0	22	0	0	0	0	0	0	0	0	0	0	0	0	0	0	0	0	0	0	0
WHS267	0	0	0	0	0	0	0	0	0	0	0	0	0	0	8	59	0	0	0	0	0	0	0	0	0	0	0	0	0	0	0	0	0	0	0	0	0	0	0	0	0	0	0	0	0	0	0	0	1452
WHS269	0	0	0	0	0	0	0	0	0	0	0	0	0	0	0	0	0	0	0	0	0	0	0	0	0	0	4	0	0	0	0	0	0	0	0	0	0	0	0	0	0	0	0	0	0	1	0	0	0
WHS270	0	0	0	0	0	0	0	0	0	0	0	0	0	0	9	1	0	0	0	0	0	0	0	0	0	0	0	0	0	0	4	0	0	0	0	0	0	0	0	0	0	0	0	0	0	0	0	0	0
WHS271	0	0	0	0	0	0	0	0	0	0	0	0	0	0	0	0	0	0	0	0	0	0	0	0	0	0	0	0	0	0	0	0	0	0	0	0	0	0	0	0	0	0	0	0	0	0	499	0	0
WHS272	0	0	0	1	0	0	0	0	0	0	0	0	0	0	0	0	0	0	0	0	0	0	0	0	0	0	0	0	0	0	0	0	0	0	0	0	0	0	0	0	0	0	0	0	0	0	0	0	0
WHS273	0	0	0	0	0	0	0	0	0	0	0	0	0	0	0	5	0	0	0	0	0	0	0	0	0	0	0	0	0	0	0	0	0	0	0	0	0	0	0	0	0	0	0	0	0	0	0	0	0
WHS275	0	0	0	0	0	0	0	0	0	0	0	0	0	0	0	80	0	0	0	0	0	0	0	0	0	0	0	0	0	0	0	0	0	0	0	0	0	0	0	0	0	0	0	0	0	0	0	0	0
WHS276	0	0	0	0	0	0	0	0	0	0	0	0	0	0	0	4123	0	0	0	0	0	0	0	0	0	0	0	0	0	0	0	0	0	0	0	0	0	0	0	0	0	0	0	0	0	0	0	0	0
WHS277	0	0	0	0	0	0	0	0	0	0	0	0	0	0	0	7337	0	0	0	0	0	0	0	0	0	0	0	0	0	0	0	0	0	0	0	0	0	0	0	0	0	0	0	2	0	0	0	0	0
WHS278	0	263	0	0	0	0	0	0	0	0	0	0	0	0	0	0	0	0	0	0	0	0	0	0	0	0	0	0	0	0	0	0	0	0	0	0	0	0	0	0	0	0	0	0	0	0	0	0	0
WHS285	236	1428	0	0	0	0	0	0	0	0	0	0	0	0	0	0	0	0	0	0	0	0	0	0	0	0	0	0	0	0	0	0	0	0	0	0	0	0	0	0	3	0	0	0	0	0	0	0	0
WHS286	324	524	0	0	0	0	0	0	0	0	0	0	0	0	0	0	0	0	0	0	0	0	0	0	0	0	0	0	0	0	0	16	0	0	0	0	0	0	1	0	0	0	0	0	0	0	0	0	0
WHS287	2	0	0	0	0	0	0	0	0	0	0	0	0	0	0	23935	0	0	0	0	0	0	0	0	0	0	0	0	0	0	0	0	0	0	0	0	0	0	0	0	0	0	0	0	0	0	0	0	0
WHS288	0	0	0	0	0	2	0	0	0	0	0	0	0	0	0	281	0	0	0	0	0	0	0	0	0	0	0	0	0	0	0	17	0	0	0	0	0	0	0	0	0	164	0	0	0	92	0	0	0
WHS289	5	0	0	0	0	0	0	0	0	0	0	0	0	0	0	26201	0	0	0	0	0	0	0	0	0	0	0	0	0	0	0	0	0	0	0	0	0	0	0	0	4	0	0	0	0	0	0	0	0
WHS290	0	0	0	0	0	0	0	0	0	0	0	0	0	0	0	495	0	0	0	0	0	0	0	0	0	0	0	0	0	0	0	0	0	0	0	0	0	0	0	0	0	1359	0	0	0	4	0	0	0
WHS291	0	0	0	0	0	0	0	0	0	0	0	0	0	10	0	0	0	0	0	0	0	0	0	0	0	0	0	0	0	0	0	0	0	0	0	0	0	0	0	0	0	0	0	0	0	0	0	0	0
WHS292	0	0	0	0	0	0	0	0	0	0	0	0	0	0	0	0	0	0	0	0	0	0	0	0	0	0	0	0	0	0	0	0	0	0	0	2	0	0	146	0	0	1156	0	0	0	0	0	0	0
WHS295	0	0	0	0	0	0	0	0	0	0	0	0	0	0	8006	0	0	0	0	0	0	0	0	0	0	0	0	0	0	0	0	0	0	0	0	0	0	0	0	0	0	0	0	0	0	0	0	0	0
WHS296	0	0	0	0	0	0	0	0	0	0	0	0	0	0	0	0	0	0	0	0	0	0	0	0	0	0	0	0	0	0	0	0	0	0	0	0	0	0	0	0	0	0	0	0	0	0	0	0	0
WHS298	0	0	0	0	0	0	0	0	0	0	0	0	0	0	0	0	0	0	0	0	0	0	0	0	0	0	0	0	0	0	0	0	0	0	0	0	0	0	0	0	0	0	0	0	0	0	0	0	0
WHS299	0	0	0	0	0	0	0	0	0	0	0	0	0	0	0	0	0	0	0	0	0	0	0	0	0	0	0	0	0	0	0	0	0	0	0	0	0	0	0	0	0	33833	0	0	0	0	0	0	0
WHS300	0	0	0	0	0	0	0	0	0	0	0	0	0	0	0	59	0	0	0	0	0	0	0	0	0	0	0	0	0	0	0	0	0	0	0	0	0	0	0	0	0	0	0	0	0	0	0	0	0
WHS301	0	0	0	0	0	0	0	0	0	0	0	0	0	0	0	56	0	0	0	0	0	0	0	0	0	0	0	0	0	0	0	0	0	0	0	0	0	0	0	0	0	5	0	101	0	0	0	0	1
WHS302	2	0	0	0	0	0	0	0	0	0	0	0	0	0	0	839	0	0	0	0	0	0	0	0	0	0	0	0	0	0	0	7	0	0	0	0	0	0	0	0	0	0	0	0	0	0	0	0	0
WHS304	0	0	0	0	0	0	0	0	0	0	0	0	0	0	2	0	0	0	0	0	0	0	0	0	0	0	0	0	0	0	0	0	0	0	0	0	4	0	0	0	0	0	0	0	0	0	0	0	0
WHS305	0	0	0	0	0	0	0	0	0	0	0	0	0	0	0	11906	0	0	0	0	0	0	0	0	0	0	0	0	0	61	0	0	0	0	0	0	0	0	0	0	0	0	0	0	0	0	0	0	0
WHS306	0	0	0	0	0	0	0	0	0	0	0	0	0	0	0	1080	0	0	0	0	0	0	0	0	0	0	0	0	0	0	0	0	0	0	0	0	0	0	0	0	0	0	0	0	0	0	0	0	0
WHS307	35	0	0	0	0	0	0	0	0	0	0	0	0	0	0	2	0	0	0	0	0	0	0	0	0	0	0	0	0	0	0	0	0	0	0	0	0	0	0	0	0	0	0	184	0	0	0	0	0
WHS308	0	0	0	0	0	0	0	0	0	0	0	0	0	0	0	1168	0	0	0	0	0	0	0	0	0	0	0	0	0	0	0	0	3	0	0	0	0	0	0	0	0	0	0	0	0	0	0	0	0
WHS310	136	0	0	0	0	0	0	0	0	0	0	0	0	0	0	0	0	0	0	0	0	0	0	0	0	0	0	0	0	0	0	0	0	0	0	0	0	0	0	0	0	0	0	0	0	0	0	0	0
WHS312A	0	0	0	0	0	0	0	0	0	0	0	0	0	0	0	0	0	0	0	0	0	0	0	0	0	0	0	0	0	0	0	0	0	0	0	0	0	0	0	0	0	0	0	236	0	0	0	0	0
WHS312B	0	0	0	0	0	0	0	0	0	0	0	0	0	0	0	0	0	0	0	0	0	0	0	0	0	0	0	0	0	0	0	0	0	0	0	0	0	0	0	0	0	0	0	15	0	0	0	0	1
WHS316	0	0	0	0	0	0	0	0	0	0	0	0	0	0	0	4	0	0	0	0	0	0	0	0	0	0	0	0	0	0	0	0	0	0	0	0	0	0	0	0	0	0	0	0	0	0	0	0	0
WHS318	4099	0	0	0	0	0	0	0	0	0	0	0	0	0	0	0	0	0	0	0	0	0	0	0	0	0	0	0	0	0	0	0	0	0	0	0	0	0	0	0	18	0	0	0	0	0	0	0	0
WHS319	0	0	0	0	0	0	0	0	0	0	0	0	0	0	0	3	40	0	0	0	0	0	0	0	0	1	2	0	0	0	0	78	0	0	0	2	0	0	0	0	0	105	0	0	0	0	0	0	0
WHS320	0	0	0	0	0	0	0	0	0	0	0	0	0	0	0	1209	0	0	0	0	0	0	0	0	0	0	0	0	0	727	0	0	0	0	0	0	0	0	0	0	0	0	0	27	0	0	0	0	0
WHS322	0	0	0	0	0	0	0	0	0	0	0	0	0	0	0	0	0	0	0	184	0	0	66	0	0	0	0	0	0	0	0	0	0	0	0	0	0	0	0	0	0	0	0	0	0	0	0	0	0
WHS325	0	0	0	0	0	0	0	0	0	0	0	0	0	0	0	41	0	0	0	0	0	0	0	0	0	0	0	0	0	0	0	0	0	0	0	0	0	0	0	0	0	19596	0	0	0	0	0	0	0
WHS326	0	0	0	0	0	0	0	0	0	0	0	0	0	0	0	367	0	0	0	0	0	0	0	0	0	0	0	0	0	0	0	9	0	0	0	0	0	0	0	0	0	0	0	0	0	0	0	0	0
WHS327	0	3	0	0	0	0	0	0	0	0	0	0	0	0	0	6	0	0	0	1	0	0	0	0	0	4	0	0	0	0	0	37	0	6	0	2	0	0	0	0	0	0	0	4	0	0	0	0	0
WHS328	932	0	0	0	0	0	0	0	0	0	0	0	0	0	0	0	1	17	0	0	0	0	0	0	0	0	0	0	0	0	0	0	0	0	0	0	0	0	0	0	12	0	0	0	0	0	0	0	0
WHS329	7	13880	0	0	0	0	0	0	0	0	0	0	0	0	0	0	0	0	0	0	0	0	0	0	0	0	0	0	0	0	0	0	0	0	0	0	0	0	0	0	0	121	0	0	0	0	0	0	0
WHS330	1	5651	0	0	0	0	0	0	0	0	0	0	0	0	0	0	0	0	0	0	0	0	0	0	0	0	0	0	0	0	0	0	0	0	0	0	0	0	0	0	0	0	0	0	0	0	0	0	0
WHS331	0	3	0	0	0	0	0	0	0	0	0	0	0	0	0	0	352	0	0	0	0	0	0	0	0	6	0	0	0	0	0	0	0	0	0	10	0	0	0	0	0	243	0	0	0	0	0	0	0
WHS332	792	0	0	0	0	0	0	0	0	0	0	0	0	3	0	2	0	0	0	0	0	0	0	0	0	0	0	0	0	0	0	0	0	0	0	0	0	0	0	0	474	0	0	0	0	0	0	0	0
WHS333	0	0	0	0	0	0	0	0	0	0	0	0	0	0	0	0	38	0	0	0	0	0	0	0	0	0	52	0	0	0	0	1569	0	0	0	0	0	0	0	0	0	404	0	0	0	0	0	0	0
WHS334	192	23	0	0	0	0	0	0	0	0	0	0	0	0	0	0	0	0	0	0	0	0	0	0	0	0	0	0	0	0	0	0	0	0	0	0	0	0	0	0	36	0	0	0	0	0	0	0	0
WHS335	0	0	0	0	0	0	0	0	0	0	0	0	2	0	0	3	0	0	0	0	0	0	0	0	0	0	15	0	0	0	0	28	0	0	0	0	0	0	0	0	0	0	0	0	0	0	0	0	0
WHS336	0	0	0	0	0	0	0	0	0	0	0	0	0	0	0	4	0	0	0	0	0	0	0	0	0	0	0	0	0	0	0	511	0	0	0	0	0	0	0	0	0	0	0	0	0	0	0	0	0
WHS337	0	0	0	0	0	0	0	0	0	0	0	0	0	0	0	1	225	0	0	0	0	0	0	0	0	0	0	0	0	0	0	0	0	0	0	0	0	0	2	0	0	9057	0	0	0	0	0	0	0
WHS338	0	0	0	0	0	0	0	0	0	0	0	0	0	0	0	0	0	0	0	0	0	0	0	0	0	0	0	0	0	0	0	0	0	0	0	0	0	0	0	0	0	0	0	0	0	0	0	0	0
WHS339	0	0	0	0	0	0	0	0	0	0	0	0	0	0	0	1	0	0	19	0	0	0	0	0	0	0	0	0	0	0	0	0	0	0	0	0	0	0	0	0	0	0	0	142	0	0	0	0	0
WHS340	0	0	0	0	0	0	0	0	0	0	0	0	0	0	0	0	0	0	0	0	0	0	0	0	0	0	0	0	0	0	0	0	0	0	0	0	0	0	0	0	0	0	0	0	0	0	0	0	0
WHS344	51	0	0	0	0	0	0	0	0	0	0	0	0	0	0	0	0	0	0	0	0	0	0	0	0	0	0	0	0	0	0	0	0	0	0	0	0	0	0	0	0	0	0	0	0	0	0	0	0
WHS345	0	0	0	0	0	0	0	0	0	0	0	0	0	0	0	0	0	0	0	0	0	0	0	0	0	0	0	0	0	0	0	0	0	0	0	0	0	0	0	0	0	0	0	0	0	0	0	0	0
WHS346	0	0	0	0	0	0	0	0	0	0	0	0	0	0	0	0	0	0	0	0	0	0	0	0	0	0	0	0	0	0	0	0	0	0	0	0	0	0	0	0	0	0	0	0	0	0	0	0	0
WHS347	12	0	0	0	0	0	0	0	0	0	0	0	0	0	0	9776	0	0	0	0	0	0	0	0	0	0	0	0	0	0	0	0	0	0	0	0	0	0	0	0	0	0	0	0	0	0	0	0	0
WHS348	0	0	0	0	0	0	0	0	0	0	0	0	0	0	0	3	0	0	0	0	0	0	0	0	0	0	0	0	0	0	0	0	0	0	0	0	0	0	0	0	0	0	0	0	0	0	0	0	0
WHS349	1553	450	0	0	0	0	0	3	0	0	0	0	0	0	0	0	0	0	0	0	0	0	0	0	0	0	0	0	0	0	0	0	0	0	0	0	0	0	0	0	91	0	0	0	0	0	0	0	0
WHS350	0	0	0	0	0	0	4	0	0	0	0	0	0	0	0	0	0	0	0	0	0	0	0	0	0	0	0	0	0	0	0	0	0	0	0	0	0	0	0	0	0	0	0	0	0	0	0	0	0
WHS352	0	0	0	0	0	0	0	0	0	0	0	0	0	0	0	0	0	0	0	0	0	0	0	0	0	0	0	0	0	0	0	0	0	0	0	0	0	0	0	0	0	0	0	0	0	0	0	0	0
WHS353	0	0	0	0	0	0	0	0	0	0	0	0	0	0	0	0	0	0	0	0	0	0	0	0	0	0	0	0	0	0	0	45	0	0	0	0	0	0	0	0	0	126	0	953	0	0	0	0	196
WHS354	0	0	0	0	0	0	0	0	0	0	0	0	0	0	0	0	15702	0	0	0	0	0	0	0	0	0	0	0	0	0	0	0	0	0	0	0	0	0	0	0	0	0	0	0	0	0	0	0	0
WHS355	0	0	0	0	0	0	0	0	0	0	0	0	0	0	0	0	0	0	0	773	0	0	0	0	0	0	0	0	0	11	0	0	0	0	0	0	0	0	0	0	0	0	0	4	0	0	0	0	0
WHS358	0	0	0	0	0	0	0	0	0	0	0	0	0	0	0	14	437	0	0	0	0	0	0	0	0	0	0	0	0	0	0	0	0	0	0	0	0	0	0	0	0	2401	0	0	0	0	0	0	0
WHS359	0	0	0	0	0	0	0	0	0	0	0	0	0	0	0	0	0	0	0	0	0	0	0	0	0	0	0	0	0	0	0	0	0	0	0	0	0	0	0	0	0	18599	0	0	0	0	0	0	0
WHS360	0	0	0	0	0	0	0	0	0	0	0	0	0	0	0	0	0	0	0	0	0	0	0	0	0	0	0	0	0	0	0	0	0	0	0	0	0	0	0	0	0	12	0	0	0	0	0	0	0
WHS361	0	0	0	0	0	0	0	0	0	0	0	0	0	0	0	0	0	0	0	0	0	0	0	0	0	0	0	0	0	0	0	0	0	0	0	37	0	0	0	4	0	0	0	0	0	0	0	0	324
WHS362	0	0	0	0	0	0	0	0	0	0	0	0	0	2	0	0	0	0	0	0	0	0	0	0	0	0	0	0	8	0	0	0	0	0	0	0	0	0	0	0	0	0	0	0	0	0	0	0	0
WHS363	6	0	0	0	0	0	0	0	0	0	0	0	0	3	0	0	0	0	0	0	0	0	0	0	0	0	0	0	0	0	0	0	0	0	0	0	0	0	0	0	8	0	0	0	0	0	0	0	0
WHS365	0	0	0	0	0	0	0	0	0	0	0	0	0	0	0	170	0	0	0	0	0	0	0	0	0	0	0	0	0	0	0	0	0	0	0	0	0	0	0	0	0	0	0	0	0	0	0	3488	0
WHS367	0	0	0	0	0	0	0	0	0	0	0	0	0	0	0	6528	0	0	2	0	0	0	0	0	0	0	0	0	0	0	0	0	0	0	0	0	0	0	0	0	0	0	0	0	0	0	0	0	0
WHS368	0	0	0	0	0	0	0	0	0	0	0	0	0	0	0	0	0	0	0	0	0	0	0	0	0	0	0	0	0	0	0	0	0	0	0	0	0	0	0	0	0	36	0	0	0	62	0	0	0
WHS369	0	0	0	0	0	2	0	0	0	0	0	0	0	0	0	0	206	0	0	0	0	0	0	0	0	0	0	0	0	0	0	0	0	0	0	0	0	0	0	0	0	2580	0	0	0	0	0	0	0
WHS370	0	0	0	0	0	0	0	0	0	0	0	0	0	0	0	208	0	0	0	0	0	0	0	0	0	0	0	0	0	0	0	0	0	0	0	0	0	0	0	0	0	8991	0	0	0	0	0	0	0
WHS373	0	0	0	0	0	0	0	0	0	0	0	0	0	0	0	0	0	0	0	0	0	0	0	0	0	0	0	0	0	0	0	0	0	0	0	0	0	0	0	0	0	0	0	0	0	0	0	0	0
WHS374	0	0	0	0	0	0	0	0	0	0	0	0	0	0	0	19736	0	0	0	0	0	0	0	0	0	0	0	0	0	0	0	0	0	0	0	0	0	0	0	0	0	0	0	0	0	0	0	0	0
WHS375	0	0	0	0	0	0	0	0	0	0	0	0	0	0	0	1066	0	0	0	0	0	0	0	0	0	0	0	0	0	0	0	0	0	0	0	0	0	0	0	0	0	0	0	0	0	0	0	0	0
WHS377	0	0	0	0	0	0	0	0	0	0	0	0	0	0	0	3	0	0	0	23	0	0	0	0	0	3	1331	0	0	0	0	3	0	0	0	0	0	0	5	0	0	191	0	0	0	0	0	0	0
WHS379	0	0	0	0	0	0	0	0	0	0	0	0	0	0	0	81	3	0	0	0	2	0	0	0	0	0	0	0	0	0	0	1	0	0	0	0	0	0	0	0	0	13834	0	0	0	0	0	0	0
WHS380	0	0	0	0	0	0	0	0	0	0	0	0	0	0	0	23	0	0	0	0	0	0	0	2	0	0	2	0	0	0	0	0	0	0	0	0	0	0	0	0	0	0	0	39	0	68	0	0	0
WHS382	0	0	0	0	0	0	0	0	0	0	0	0	0	0	0	24	0	0	0	0	0	0	0	0	0	0	0	0	0	0	0	0	0	0	0	0	0	0	0	0	0	0	0	0	0	24	0	0	0
WHS384	0	0	0	0	0	0	0	0	0	0	0	0	0	0	0	1	0	0	0	0	0	0	0	0	0	0	0	0	0	0	0	313	0	0	0	0	0	0	0	0	0	0	0	0	0	0	0	0	0
WHS385	0	0	0	0	0	0	0	0	0	0	0	0	0	0	0	0	0	0	2	0	0	0	0	0	0	0	0	0	0	0	0	0	0	0	0	0	0	0	0	0	0	0	0	0	0	0	0	0	0
WHS386	0	0	0	0	0	0	0	0	0	0	0	0	0	0	0	0	15	0	0	1	0	0	0	0	0	0	25	0	0	0	0	0	0	0	0	0	0	0	0	0	0	274	0	0	0	0	0	0	0
WHS387	0	0	0	0	0	0	0	0	0	0	0	0	0	0	0	0	0	0	0	0	0	0	0	0	0	0	0	0	0	0	0	0	0	0	0	0	0	0	0	0	0	0	0	0	0	0	0	0	0
WHS388	0	0	0	0	0	0	0	0	0	0	0	0	0	0	0	3681	0	0	4	0	0	0	0	0	0	0	0	0	0	0	0	0	0	0	0	0	0	0	0	0	0	0	0	0	0	0	0	0	0
WHS389A	0	0	0	0	0	0	0	0	0	0	0	0	0	0	0	7	0	0	0	0	0	0	0	0	0	0	0	0	0	0	0	0	0	0	0	0	0	0	0	0	0	0	0	0	0	0	0	0	0
WHS390	0	0	0	0	0	0	0	0	0	0	0	0	0	0	0	0	0	0	0	0	0	0	0	0	0	0	0	0	0	0	0	0	0	0	0	0	0	0	0	0	0	0	0	0	0	0	0	0	0
WHS392	337	0	0	0	0	0	0	0	0	0	0	0	0	0	0	975	0	0	0	0	0	0	0	0	0	0	0	0	0	0	0	0	0	0	0	0	0	0	0	0	0	0	0	0	0	0	0	0	0
WHS394	0	0	0	0	0	0	0	0	0	0	0	0	0	0	0	0	0	0	0	0	0	0	0	0	0	0	0	0	0	0	0	0	0	0	0	0	0	0	0	0	0	0	0	0	0	0	0	0	0
WHS395	58	0	0	0	0	0	0	0	0	0	0	4	0	0	0	0	0	0	0	0	0	0	0	0	0	0	0	0	0	54	0	0	0	0	0	0	0	0	0	0	0	0	0	0	0	0	0	0	197
WHS396	154	0	0	0	0	0	0	0	0	0	0	0	0	0	0	0	0	0	0	0	0	0	0	0	0	0	0	0	0	0	0	0	0	0	0	0	0	0	0	0	0	0	0	0	0	0	0	0	0
WHS397	0	0	0	0	0	0	0	0	0	0	0	0	0	1	0	0	0	0	1	0	0	0	0	0	0	0	0	0	1	0	0	0	0	0	0	0	0	0	0	0	0	0	0	0	0	0	0	0	0
WHS400	0	0	0	0	0	0	0	0	0	0	0	0	0	0	0	1661	0	0	0	0	0	0	0	0	0	0	0	0	0	0	0	1126	0	0	0	0	0	0	0	0	0	0	0	0	0	0	0	0	0
WHS401	0	0	0	0	0	0	0	0	0	0	0	0	0	0	0	0	0	0	0	0	0	0	0	0	0	0	0	0	0	0	0	0	0	0	0	0	0	0	0	0	0	0	0	0	0	0	0	0	0
WHS402	0	0	0	0	0	0	0	0	0	0	0	0	0	0	0	0	0	0	0	0	0	0	0	0	0	0	0	0	0	0	0	0	0	0	0	0	0	0	0	0	0	0	0	0	0	0	0	0	0
WHS404	0	0	0	0	0	0	0	0	0	0	0	0	0	0	0	0	0	0	0	0	39	0	0	0	0	0	0	0	0	0	0	0	0	0	0	0	0	0	0	0	0	5496	0	0	0	0	0	0	0
WHS406	6	0	0	0	0	0	0	0	0	0	0	0	0	0	0	23	0	0	0	0	0	0	0	0	0	2	0	0	0	0	0	1	0	0	0	0	0	0	0	0	0	0	0	1	0	0	0	0	0
WHS407	0	0	0	0	0	0	0	0	0	0	0	0	0	0	0	0	0	0	0	0	0	0	0	0	0	0	0	0	0	0	0	0	0	0	0	0	0	0	0	0	0	0	0	0	0	0	0	0	0
WHS408	0	0	0	0	0	0	0	0	0	0	0	0	0	0	0	1478	0	0	0	0	0	0	0	0	0	0	0	0	0	0	0	0	0	0	0	0	0	0	0	0	0	1316	0	0	0	0	0	0	0
WHS410	0	0	0	0	0	0	0	0	0	0	0	0	0	0	0	27	0	0	0	0	0	0	0	0	0	0	0	0	0	0	0	1310	0	0	0	0	0	0	0	0	0	0	0	0	0	0	0	0	0
WHS412	539	19	0	0	0	0	0	0	0	0	0	0	0	0	0	12	0	0	0	0	0	0	0	0	0	0	0	0	0	0	0	0	0	0	0	0	0	0	0	0	18	0	0	0	0	0	0	0	0
WHS413	198	0	0	0	0	0	0	0	0	0	0	0	0	0	0	4846	0	0	0	0	0	0	0	0	0	0	0	0	0	0	0	0	0	0	0	0	0	0	0	0	0	1573	0	0	0	0	0	0	0
WHS415	0	0	0	0	0	0	0	0	0	0	0	0	0	0	0	0	0	0	0	0	0	0	0	0	0	0	0	0	0	0	0	0	0	0	0	0	0	0	0	0	0	0	0	0	0	0	0	0	0
WHS416	0	0	0	0	0	0	0	0	0	0	0	0	0	0	0	0	0	0	0	0	0	0	0	0	0	0	0	0	0	0	0	0	0	0	0	0	0	0	0	0	0	0	0	0	0	0	0	0	0
WHS418	0	0	0	0	0	0	0	0	0	0	0	0	0	0	0	0	0	0	0	0	0	0	0	0	0	0	0	0	0	0	0	0	0	0	0	0	0	0	0	0	0	0	0	0	0	0	0	0	0
WHS419	0	0	0	0	0	0	0	0	0	0	0	0	0	0	0	521	0	0	0	0	0	0	0	0	0	0	0	0	0	0	0	0	0	0	0	0	0	0	0	0	0	0	0	0	0	0	0	0	0
WHS420	0	0	0	0	0	0	0	0	106	0	0	0	0	0	0	0	0	0	0	0	0	0	0	0	0	0	0	0	0	0	0	0	0	0	0	0	0	0	0	0	0	6453	0	0	0	0	0	0	0
WHS421	0	0	0	0	0	0	0	0	0	0	0	0	0	0	0	0	0	0	0	0	0	0	0	0	0	0	0	0	0	0	0	0	0	0	0	0	0	0	0	0	0	17411	0	0	0	0	0	0	0
WHS422	71	138	0	0	0	0	0	4	0	0	0	0	0	0	0	2	1	0	0	0	0	0	0	0	0	0	0	0	0	0	0	0	0	0	0	0	0	0	0	0	0	1	0	0	0	9	0	0	0
WHS426	0	0	0	0	0	0	0	0	0	0	0	0	0	0	0	2291	0	0	0	0	0	0	0	0	0	0	0	0	0	0	0	0	0	0	0	0	0	0	0	0	0	0	0	0	0	0	0	0	0
WHS427	0	0	0	0	0	0	0	0	0	0	0	0	0	0	0	0	0	659	0	0	0	0	0	0	0	0	0	0	0	0	0	0	0	0	0	0	0	0	0	0	0	0	0	0	0	0	0	0	0
WHS428	0	0	0	0	0	0	0	0	0	0	0	0	0	0	0	0	0	0	0	0	0	0	0	0	0	0	0	0	0	0	0	0	0	0	0	0	0	0	0	0	0	0	0	0	0	0	0	0	0
WHS430	4	0	0	0	0	0	0	0	0	0	0	0	0	0	0	2190	0	0	0	0	0	0	0	0	0	0	0	0	0	0	0	0	0	0	0	0	0	0	0	0	0	0	0	0	0	0	0	0	0
WHS431	0	0	0	0	0	0	0	0	0	0	0	0	0	0	0	0	0	0	0	0	0	0	0	0	0	0	0	0	0	0	600	0	0	0	0	0	0	0	0	0	0	0	0	0	0	0	0	0	0
WHS432	0	0	0	0	0	0	0	0	0	0	0	0	0	0	0	3893	0	0	0	0	0	0	0	0	0	0	0	0	0	0	0	0	0	0	0	0	0	0	0	0	0	0	0	0	0	0	0	0	0
WHS433	0	0	0	0	0	0	0	0	0	0	0	0	0	0	0	17	0	0	0	0	0	0	0	0	0	0	0	0	0	0	0	0	0	0	0	0	0	0	0	0	0	2106	0	0	0	2	0	0	0
WHS434	0	0	0	0	0	0	0	0	0	0	0	0	0	0	0	0	16	0	0	0	0	0	0	0	0	0	0	0	0	0	0	0	0	0	0	0	0	0	0	0	0	6098	0	0	0	0	0	0	0
WHS435	433	0	0	0	0	0	0	0	0	0	0	0	0	0	0	23	0	14	0	0	0	0	0	0	0	0	0	0	0	0	0	0	0	0	0	0	0	0	0	0	0	0	0	0	0	0	0	0	0
WHS436	0	0	0	0	0	0	0	0	0	0	0	0	0	0	86	0	0	0	0	0	0	0	0	0	0	0	0	0	0	0	0	0	0	0	0	0	0	0	0	0	0	0	0	0	0	0	0	0	0
WHS437	0	0	0	0	0	0	0	0	0	0	0	0	0	0	0	14	0	0	0	0	0	0	0	0	0	0	57	0	0	0	0	0	0	0	0	0	0	0	0	2	0	0	0	0	0	0	0	0	0
WHS438	0	0	0	11	0	0	0	0	0	0	0	0	0	0	1449	100	0	0	0	0	0	0	0	0	0	0	0	0	0	0	0	0	0	0	0	0	0	0	0	0	0	1425	0	0	0	0	0	0	0
WHS439	142	0	0	0	0	196	0	23	0	0	0	0	0	0	0	0	37	0	0	5	0	0	0	0	0	0	0	0	0	0	0	0	0	0	0	0	0	123	0	0	0	2	0	10	0	0	0	0	0
WHS440	0	0	0	0	0	0	0	0	0	0	0	0	0	0	0	14	5076	0	0	6	0	0	0	0	0	0	6	2	0	0	0	415	0	0	0	2	0	0	0	0	0	0	0	0	0	0	0	0	0
WHS441	0	0	0	0	0	0	0	0	0	0	0	0	0	0	0	0	0	0	0	0	0	0	0	0	0	0	0	0	0	0	0	0	0	0	0	0	0	0	0	0	0	0	0	0	0	0	0	0	0
WHS442	0	0	0	0	0	0	0	9	0	0	0	0	0	0	0	250	0	0	0	0	0	0	0	0	0	0	0	0	0	0	0	0	0	0	0	0	0	0	0	0	0	0	0	0	0	0	0	0	0
WHS443	0	0	0	0	0	0	0	0	0	0	0	0	0	0	19	0	0	0	0	0	0	0	0	0	0	0	0	0	0	0	0	0	0	0	0	0	0	0	0	0	0	9241	0	151	0	0	0	0	0
WHS444	0	0	0	0	0	0	0	0	0	0	0	0	0	0	0	1	2	0	0	0	0	0	0	0	0	0	0	0	0	0	0	3	0	0	0	0	0	0	0	0	0	706	0	0	0	0	0	0	0
WHS445A	7	0	0	0	0	0	0	0	0	0	0	0	0	0	0	0	0	0	0	0	0	0	0	0	0	0	0	0	0	0	0	48	0	0	0	0	0	0	0	0	0	1	0	0	0	0	0	0	0
WHS445B	0	0	0	0	0	0	0	0	0	0	0	0	0	0	0	0	2841	0	0	0	0	0	0	0	0	0	0	0	0	0	0	287	0	0	0	0	0	0	0	0	0	0	0	0	0	0	0	0	0
WHS447	0	0	0	0	0	0	0	0	0	0	0	0	0	0	0	1115	0	0	0	0	0	0	0	0	0	0	0	0	0	0	0	0	0	0	0	0	0	0	0	0	0	0	0	0	0	0	0	0	0
WHS449	0	0	0	0	0	0	0	0	0	0	0	0	0	0	0	0	0	0	0	0	0	0	0	0	0	0	0	0	0	0	0	0	0	0	0	0	0	0	0	0	0	0	0	0	0	0	0	0	0
WHS450	0	0	0	0	0	0	0	0	0	0	0	0	0	0	0	0	0	0	0	0	0	0	0	0	0	0	0	0	0	0	1	0	0	0	0	0	0	0	0	0	0	1646	0	1	0	0	0	0	164
WHS451	21	6	0	0	0	0	0	0	0	0	0	0	0	0	30	505	0	0	0	0	0	0	0	0	0	0	96	0	0	0	0	0	0	0	0	0	71	0	0	0	0	0	0	0	0	0	0	0	0
WHS452	0	0	0	0	0	0	0	0	0	0	0	0	0	0	0	9090	0	0	2	0	0	0	0	0	0	0	0	0	0	0	0	0	0	0	0	0	0	0	0	0	0	0	0	0	0	0	0	0	0
WHS453	0	0	0	0	0	0	0	0	0	0	0	0	0	0	0	0	0	0	0	0	0	0	0	0	0	0	0	0	0	3	0	0	0	0	0	0	0	0	0	0	0	0	0	0	0	0	0	0	0
WHS455	0	0	0	0	0	0	0	0	0	0	0	0	0	0	0	5	0	0	0	0	0	0	0	0	0	0	0	0	0	0	0	0	0	0	0	0	0	0	0	0	0	0	0	0	0	0	0	0	0
WHS456	0	0	0	0	0	0	0	0	0	0	0	0	0	0	0	0	0	0	0	0	0	0	0	0	0	2	0	0	0	0	0	0	0	0	0	0	0	0	0	0	0	0	0	0	0	0	0	0	0
WHS457	0	0	0	0	0	1	0	0	0	0	0	0	0	0	0	0	0	0	0	0	0	0	0	0	0	0	0	0	0	0	0	0	0	0	0	0	0	0	0	0	0	4668	0	0	0	0	0	0	0
WHS460	0	0	0	0	0	0	0	0	0	0	0	0	0	0	0	0	0	0	0	0	0	0	0	0	0	0	0	0	0	1	0	124	0	0	0	0	0	0	0	0	0	0	0	0	0	0	0	0	0
WHS465	0	0	0	0	0	0	0	0	0	0	0	0	0	0	0	0	0	0	0	0	0	0	0	0	0	0	0	0	0	0	0	0	0	0	0	0	0	0	255	0	0	0	0	0	0	0	0	0	0
WHS467	24	1295	0	0	0	0	0	0	0	0	0	0	0	0	0	0	0	0	0	0	0	0	0	0	0	0	0	0	0	0	0	0	0	0	0	0	0	0	0	0	0	471	0	0	0	0	0	0	0
WHS469	0	0	0	0	0	0	0	0	0	0	0	0	0	0	0	158	0	0	0	0	0	0	0	0	0	0	0	0	0	0	0	0	0	0	0	0	0	0	0	0	390	0	0	0	0	0	0	0	0
WHS470	0	0	0	0	0	0	0	0	0	0	0	0	0	0	0	0	0	0	0	0	0	0	0	0	0	0	0	0	0	0	0	0	0	0	0	0	0	0	0	0	0	0	0	0	0	0	0	0	0
WHS472	0	0	0	0	0	0	0	0	0	0	0	0	0	0	0	0	0	0	0	0	0	0	0	0	0	0	0	0	0	0	0	0	0	0	0	0	0	0	0	0	0	0	0	0	0	0	0	0	0
WHS474	0	0	0	0	0	0	0	0	0	0	0	0	0	0	0	6413	0	0	0	0	0	0	0	0	0	0	0	0	0	0	0	0	0	0	0	0	0	0	0	0	0	0	0	0	0	0	0	0	0
WHS475	0	0	0	0	0	0	0	0	0	0	0	0	0	0	0	0	0	0	0	0	0	0	0	0	0	0	0	0	0	0	0	0	0	0	0	0	0	0	0	0	0	0	0	0	0	0	0	0	0
WHS476A	0	0	0	99	0	0	0	0	0	0	0	0	0	0	0	0	0	0	1	1	0	0	0	0	0	0	1057	0	0	0	0	0	0	0	0	0	0	0	0	0	0	0	0	0	0	0	0	0	0
WHS476B	0	0	0	0	0	0	0	0	0	0	0	0	0	0	0	4921	0	0	0	0	0	0	0	0	0	0	0	0	0	0	0	0	0	0	0	0	0	0	0	0	0	0	0	0	0	0	0	0	0
WHS477	0	0	0	0	0	0	0	0	0	0	0	0	0	0	0	0	0	0	0	0	0	0	0	0	0	0	0	0	0	0	0	149	0	0	0	0	0	0	0	0	0	0	0	0	0	0	0	0	0
WHS479	0	0	0	0	0	0	0	0	0	0	0	0	0	0	0	0	0	0	0	0	0	0	0	0	0	0	0	0	0	351	0	0	0	0	0	0	0	0	0	0	0	0	0	0	0	0	0	0	0
WHS482	0	0	0	0	0	0	0	0	0	0	0	0	0	0	0	1	0	0	0	0	0	0	0	0	0	0	0	0	0	0	0	0	0	0	0	0	0	0	0	0	0	66	0	1	0	0	0	0	0
WHS483	0	0	0	0	0	0	0	0	0	0	0	0	0	0	0	20737	0	0	0	0	0	0	0	0	0	0	0	0	0	0	0	0	0	0	0	0	0	0	0	0	0	0	0	0	0	0	0	0	0
WHS484	0	0	0	0	0	0	0	0	0	0	0	0	0	0	0	6	0	0	0	0	0	0	0	0	0	0	0	0	0	0	2	0	0	0	0	0	0	0	0	0	0	0	0	0	0	0	0	0	6
WHS485	0	0	0	0	0	0	0	0	0	0	0	0	0	0	0	10559	0	0	0	0	0	0	0	0	0	0	0	0	0	0	0	0	0	0	0	0	0	0	0	0	0	0	0	0	0	0	0	0	0
WHS486	0	0	0	0	0	0	0	0	0	0	0	0	0	0	0	0	517	0	1	1	0	0	0	0	0	0	0	0	0	0	0	0	0	0	0	0	0	0	0	0	0	6063	0	1	0	0	0	0	0
WHS487	0	0	0	0	0	0	0	0	0	0	0	0	0	0	0	51	0	0	0	0	0	0	0	0	0	112	0	0	0	6	0	28	0	0	0	0	0	0	0	0	0	0	0	1	0	7	0	0	0
WHS490	124	0	0	0	0	0	0	58	0	0	0	0	0	0	0	0	0	32	0	0	0	415	0	0	0	0	0	0	0	0	0	0	0	0	0	0	0	0	0	0	0	0	0	0	0	0	0	0	0
WHS492	0	0	0	0	0	0	0	0	0	0	0	0	0	0	0	1190	0	0	0	0	0	0	0	0	0	0	0	0	0	0	0	0	0	0	0	0	0	0	0	1	0	0	0	344	0	0	0	0	0
WHS493	0	0	0	0	0	0	0	0	0	0	0	0	0	0	0	0	0	0	0	0	0	0	0	0	0	0	0	0	0	0	0	0	0	0	0	19336	0	0	0	0	0	0	0	0	0	0	0	0	0
WHS494	0	0	0	0	0	0	0	0	0	0	0	0	0	0	0	0	0	0	0	0	0	0	0	0	0	1	0	0	0	0	0	0	0	0	0	0	0	0	1	0	0	26976	0	0	0	0	0	0	0
WHS495	0	0	0	0	0	0	0	0	0	0	0	0	0	0	0	0	0	0	0	0	0	0	0	0	0	0	0	0	0	0	0	0	0	0	0	0	0	0	0	0	0	0	0	0	0	0	0	0	0
WHS501	0	0	0	0	0	0	0	0	0	0	0	0	0	0	0	0	0	0	0	0	0	0	0	0	0	0	0	0	0	0	0	0	0	0	0	0	0	0	0	0	0	0	0	0	0	3486	0	0	0
WHS503	0	0	0	0	0	0	0	0	0	0	0	0	0	0	0	0	0	0	0	0	0	0	0	0	0	0	0	0	0	0	0	0	0	0	0	0	0	0	0	0	0	0	0	0	0	0	0	0	0
WHS505	0	0	0	0	0	165	0	236	0	0	0	0	0	0	0	0	10	0	0	0	0	0	0	0	0	0	0	0	0	0	0	0	0	0	0	0	0	0	0	0	0	7259	0	0	7	1585	0	0	0
WHS506	0	613	0	0	0	0	0	0	0	0	0	0	0	0	0	27	178	0	0	0	0	0	0	0	0	0	0	0	0	0	0	0	0	0	0	0	0	0	0	0	739	0	0	0	0	143	0	0	0
WHS509	0	0	0	0	0	0	0	0	0	0	0	0	0	0	0	0	2171	0	0	0	0	0	0	0	0	0	0	0	0	0	0	0	0	760	0	0	0	0	0	0	0	301	0	0	0	0	0	0	0
WHS510	0	0	0	0	0	0	0	0	0	0	0	0	0	0	0	0	0	0	0	0	0	0	0	0	0	0	0	0	0	0	0	0	0	0	0	0	0	0	0	0	0	0	0	0	0	0	0	0	0
WHS512	35	16	0	0	0	0	0	0	0	0	0	0	0	1	0	4	0	0	0	0	0	0	0	0	0	0	0	0	0	0	0	0	0	0	0	0	0	0	0	0	0	0	0	0	3	0	0	0	0
WHS513B	0	0	0	0	0	0	0	0	0	0	0	0	0	0	0	0	0	1	0	0	0	0	0	0	0	0	0	0	0	0	0	9	0	0	0	0	0	0	0	0	0	0	0	0	1	0	0	0	0
WHS514	0	0	0	0	0	0	0	0	0	0	0	0	0	0	0	0	0	0	0	0	0	0	0	0	0	0	0	0	0	0	0	0	0	0	0	0	0	0	0	0	0	0	0	0	0	0	0	0	0
WHS515	0	0	0	0	0	0	0	0	0	0	0	0	0	0	0	35	0	0	0	0	0	0	0	0	0	0	0	0	0	0	0	0	0	0	0	0	0	0	0	0	0	0	0	0	0	404	0	0	0
WHS516	932	0	0	0	0	0	0	0	0	0	0	0	0	0	0	7218	0	0	0	0	0	0	0	0	0	0	0	0	0	0	0	0	0	0	0	0	0	0	0	0	0	0	0	0	0	0	0	0	0
WHS517	0	6	0	0	0	0	0	0	0	0	0	0	0	0	0	31	0	0	0	0	0	0	0	0	0	0	0	0	0	0	0	0	0	0	0	0	0	0	0	0	0	0	0	0	0	0	0	0	0
WHS520	4	1	0	0	0	0	0	0	0	0	0	0	0	1	0	0	0	0	0	0	0	0	0	0	0	0	0	0	0	0	0	0	0	0	0	0	0	0	0	0	0	0	0	0	0	0	0	0	0
WHS521	0	0	0	0	0	0	0	0	0	0	0	0	0	0	0	0	0	0	0	0	0	0	0	0	0	0	0	0	0	0	0	0	0	0	0	0	0	0	0	0	0	29	0	0	0	0	0	0	8021
WHS522	0	0	0	0	0	0	0	0	0	0	0	0	0	0	0	0	0	0	0	0	0	0	0	0	0	1	0	0	0	0	0	227	0	0	0	0	0	0	0	0	0	1	0	0	0	0	0	0	0
WHS523	0	0	0	0	0	0	0	0	0	0	0	0	0	0	0	0	0	0	0	0	0	0	0	0	0	0	0	0	0	0	0	0	0	0	0	0	0	0	0	0	0	0	0	0	0	0	0	0	0
WHS524A	0	0	0	0	0	0	0	0	0	0	0	0	0	0	0	0	0	0	0	0	0	0	0	0	0	0	0	0	0	0	0	0	0	0	0	0	0	0	0	0	0	0	0	0	0	0	0	0	0
WHS524B	0	0	0	0	0	0	0	0	0	0	0	0	0	0	0	21	0	0	0	0	0	0	0	0	0	0	0	0	0	0	0	0	0	0	0	0	0	0	4	0	0	0	0	13	0	0	0	0	0
WHS525	0	0	0	0	0	0	0	0	0	0	0	0	0	0	0	0	0	0	0	0	0	0	0	0	0	0	0	0	0	0	0	0	0	0	0	0	0	0	0	0	0	8593	0	0	0	0	0	0	0
WHS526	0	0	0	0	0	0	0	0	0	0	0	0	0	0	0	364	0	0	0	0	0	0	0	0	0	0	0	0	0	0	0	0	0	0	0	0	0	0	0	0	0	13700	0	0	0	0	0	0	0
WHS527	0	0	0	0	0	0	0	0	0	0	0	0	0	0	0	169	0	0	0	0	0	0	0	0	0	0	0	0	0	0	0	136	0	0	0	0	0	0	0	0	0	282	0	0	0	0	0	0	0
WHS532	0	0	0	0	0	0	0	0	0	0	0	0	0	0	0	3738	0	0	0	0	0	0	0	0	0	0	0	0	0	0	0	0	0	0	0	0	0	0	0	0	0	0	0	0	0	0	0	0	0
WHS535	0	0	0	0	0	0	0	0	0	0	0	0	0	0	0	0	0	0	0	0	0	0	0	0	0	0	0	0	0	0	0	0	0	0	0	0	0	0	0	0	0	14	0	146	0	0	0	0	0
WHS538	0	0	0	0	0	0	0	0	0	0	0	0	0	0	22353	2088	0	0	0	0	0	0	0	0	0	0	0	0	0	0	0	0	0	0	0	0	0	0	0	0	0	0	0	0	0	0	0	0	0
WHS539	0	0	0	0	0	0	0	0	0	0	0	0	0	0	0	0	0	0	0	0	0	0	0	0	0	0	0	0	0	0	0	0	0	0	0	0	0	0	0	0	0	0	0	0	0	0	0	0	0
WHS540	0	0	0	0	0	0	0	0	0	0	0	0	0	0	0	467	2225	0	0	0	0	0	0	0	0	0	0	0	0	0	0	0	0	1994	0	4	0	0	0	0	0	2	0	0	0	0	0	0	0
WHS541	0	0	0	0	0	0	0	0	0	0	0	0	0	0	0	16	0	0	1	0	0	0	0	0	0	0	0	0	0	0	0	1005	0	0	0	0	0	0	0	0	0	11	0	0	0	246	0	0	0
WHS542	0	0	0	0	0	0	0	0	0	0	0	0	0	0	0	0	6	0	0	0	0	0	0	0	0	0	0	0	0	0	0	0	0	0	0	0	0	0	0	0	0	25654	0	0	0	0	0	0	0
WHS543	0	0	0	0	0	0	0	0	0	0	0	0	0	0	0	0	0	0	0	0	0	0	0	0	0	0	3	0	0	0	0	0	0	0	0	0	0	0	0	0	0	0	0	0	0	0	0	0	0
WHS544	0	0	0	0	0	0	0	0	0	0	0	0	0	0	0	0	0	0	0	0	0	0	0	0	0	0	0	0	0	0	0	0	0	0	0	0	0	0	0	0	0	502	0	0	0	0	0	0	0
WHS545	0	2	0	0	0	0	0	0	0	0	0	0	0	0	0	8965	740	0	0	0	0	0	0	0	0	0	5	0	0	0	0	0	0	0	0	0	0	0	0	0	0	0	0	0	0	0	0	0	0
WHS546	0	0	0	0	0	0	0	0	0	0	0	0	0	0	0	0	0	0	0	0	0	0	0	0	0	0	0	0	0	0	0	0	0	0	0	0	0	0	0	0	0	23101	0	0	0	0	0	0	0
WHS550	0	0	0	0	0	0	0	0	0	0	0	0	0	0	0	0	1220	0	0	0	0	0	0	0	0	0	0	0	0	0	0	0	0	0	0	0	0	0	0	0	0	16609	0	0	0	0	0	0	0
WHS552	0	0	0	0	0	0	0	0	0	0	0	0	0	0	0	0	0	0	0	0	0	0	0	0	0	0	0	0	0	0	0	0	0	0	0	26643	0	0	0	0	0	0	0	0	0	0	0	0	0
WHS554	0	0	0	0	0	0	0	0	0	0	0	0	0	0	0	0	0	0	0	0	0	0	0	0	0	3	0	0	0	0	0	0	0	0	0	0	0	0	0	0	0	5336	0	0	0	0	0	0	0
WHS556	0	0	0	0	0	0	0	0	0	0	0	0	0	0	0	0	0	0	0	0	0	0	0	0	0	0	0	0	0	0	0	0	0	0	0	0	0	0	0	0	0	0	0	0	0	0	0	0	0
WHS663	0	0	0	0	0	0	0	0	0	0	0	0	0	0	0	0	185	0	0	0	0	0	0	0	0	0	0	0	0	0	0	0	0	0	0	0	0	0	0	29	0	0	0	0	0	15	0	0	0
WHS665	0	0	0	0	0	0	0	0	0	0	0	0	0	0	0	0	0	0	0	0	0	0	0	0	0	0	0	0	0	0	0	0	0	0	0	0	0	0	0	0	0	0	0	0	0	0	0	0	0
[truncated: 35 more columns]

## Sheet: ITS_consensus_ID_percentage
ITS2 DNA Metabarcoding data: read percentage
Sample	Acer.sp.	Allium.sp.	Alnus.sp.	Anacardiaceae	Anethum.graveolens	Angelica.sylvestris	Anthoxanthum.odoratum	Apiaceae	Artemisia.sp.	Asparagus.sp.	Asteraceae	Berberis.sp.	Betula.sp.	Boraginaceae	Borago.officinalis	Brassica.sp.	Calluna.vulgaris	Cardamine.sp.	Ceanothus.sp.	Cirsium.Hypochaeris	Coriandrum.sativum	Crepis.sp.	Deutzia.sp.	Digitalis.sp.	Elaeagnus.sp.	Epilobium.Oenothera	Erica.sp.	Ericaceae	Erysimum.sp.	Eucalyptus.sp.	Fabaceae	Filipendula.sp.	Galega.officinalis	Hedera.helix	Helianthus.Rudbeckia	Helminthotheca.Picris	Heracleum.sphondylium	Hesperis.matronalis	Hydrangea.sp.	Hypericum.sp.	Ilex.sp.	Impatiens.glandulifera	Juglans.regia	Ligustrum.sp.	Limnanthes.douglasii	Lotus.sp.	Mallotus.sp.	Medicago.sp.	Melilotus.sp.
WHS001	1.14286	0	0	0	0	0	0	0	0	0	0	0	0	0	0	97.7524	0	0	0	0	0	0	0	0	0	0	0	0	0	0	0	0	0	0	0	0	0	0	0	0	0.0761905	0	0	0	0	0	0	0	0
WHS002	14.9461	0.46225	0	0	0	0	0	0	0	0	0	1.07858	0	0.154083	0	0	0	0	0	0	0	0	0	0	0	0	0	0	0	0	0	0	0	0	0	0	0	0	0	0	0	0	0	0	0	0	0	0	0
WHS003	0	0	0	0	0	0	0	0	0	0	0	0	0	0	0	0.0150546	0	0	0	0	0	0	0	0	0	0	0	0	0	0	0	0	0	0	0	0	0	0	0	0	0	0	0	0.00752729	0	0	0	0	0
WHS004	0	0	0	0	0	0	0	0	0	0	0	0	0	0	0	3.36752	0	0	0.0193536	0	0	0	0	0	0	0	0	0	0	0	0	0	0	0	0	0	0	0	0	0	0	0	0	0	0	0	0	0	0
WHS005	0.023076	0	0	0	0	0	0	0	0	0	0	0	0	0	0	99.9654	0	0	0	0	0	0	0	0	0	0	0	0	0	0	0	0	0	0	0	0	0	0	0	0	0	0	0	0	0	0	0	0	0
WHS006	0.0620732	0	0	0	0	0	0	0	0	0	0	0	0	0	0	0	0	0	0	0	0	0	0	0	0	0	0	0	0	0	0	0	0	0	0	0	0	0	0	0	0	0	0	0	0	0	0	0	0
WHS007	89.672	0	0	0	0	0	0	0	0	0	0	0	0	0	0	0	0	0	0	0	0	0	0	0	0	0	0	0	0	0	0	0	0	0	0	0	0	0	0	0	0	0	0	0	0	0	0	0	0
WHS008	0	0	0	0	0	0	0	0	0	0	0	0	0	0	0	99.9706	0	0	0	0	0	0	0	0	0	0	0	0	0	0	0	0	0	0	0	0	0	0	0	0	0	0	0	0	0	0	0	0	0
WHS009	0	0	0	0	0	0	0	1.16867	0	0	0	0	0	0	0	98.326	0	0	0	0	0	0	0	0	0	0	0	0	0	0	0	0	0	0	0	0	0	0	0	0	0	0	0	0	0.126342	0	0	0	0
WHS011	63.1102	0	0	0	0	0	0	0	0	0	0	0	0	0	0	35.9833	0	0	0	0	0	0	0	0	0	0	0	0	0	0	0	0	0	0	0	0	0	0	0	0	0	0	0	0	0	0	0	0	0
WHS013	0	0	0	0	0	0	0	0	0	0	0	0	0	0	0	87.204	0	0	0	0	0	0	0	0	0	0	0	0	0	0	0	0	0	0	0	0	0	0	0	0	0	0	0	0	0	0	0	0	0
WHS014	0	0	0	0	0	0	0	0	0	0	0	0	0	0	0	100	0	0	0	0	0	0	0	0	0	0	0	0	0	0	0	0	0	0	0	0	0	0	0	0	0	0	0	0	0	0	0	0	0
WHS015	0	0	0	0	0	0	0	0	0	0	0	0	0	0	0	100	0	0	0	0	0	0	0	0	0	0	0	0	0	0	0	0	0	0	0	0	0	0	0	0	0	0	0	0	0	0	0	0	0
WHS016	0	0	0	0	0	0	0	0	0	0	0	0	0	0	0	100	0	0	0	0	0	0	0	0	0	0	0	0	0	0	0	0	0	0	0	0	0	0	0	0	0	0	0	0	0	0	0	0	0
WHS017	0	0	0	0	0	0	0	0	0	0	0	0	0	0	0	99.9946	0	0	0	0	0	0	0	0	0	0	0	0	0	0	0	0	0	0	0	0	0	0	0	0	0	0	0	0	0	0	0	0	0
WHS018	0	0	0	0	0	0	0	0	0	0	0	0	0	0	0	100	0	0	0	0	0	0	0	0	0	0	0	0	0	0	0	0	0	0	0	0	0	0	0	0	0	0	0	0	0	0	0	0	0
WHS019	0	0	0	0	0	0	0	0	0	0	0	0	0	0	0	99.494	0	0	0	0	0	0	0	0	0	0	0	0	0	0	0	0	0	0	0	0	0	0	0	0	0	0	0	0	0	0	0	0	0
WHS020	0	0	0	0	0	0	0	0	0	0	0	0	0	0	0	100	0	0	0	0	0	0	0	0	0	0	0	0	0	0	0	0	0	0	0	0	0	0	0	0	0	0	0	0	0	0	0	0	0
WHS021	0	0	0	0	0	0	0	0	0	0	0	0	0	0	0	97.2303	0	0	0	0	0	0	0	0	0	0	0	0	0	0	0	0	0	0	0	0	0	0	0	0	0	0	0	0	0	0	0	0	0
WHS023	3.69483	0	0	0	0	0	0	0	0	0	0	0	0	0	0	0	0	0	0	0	0	0	0	0	0	0	0	0	0	0	0.0684229	0	0	0	0	0	0	0	0	0	0	0.273691	0	0	0	0	0	0	0
WHS024	0.0284981	0	0	0	0	0	0	0	0	0	0	0.512967	0	0	0	0.45597	0	0	0	0	0	0	0	0	0	0	0	0	0	0	0	0	0	0	0	0	0	0	0	0	1.82388	0	0	0	0	0	0	0	0
WHS025	0	0	0	0	0	0	0	0	0	0	0	0	0	0	0	0	0	0	0	0	0	0	0	0	0	0	0	0	0	0	0	0.39018	0	0	0	0	0	0	0	0	0	0	0	0	0	0	0	0	0
WHS026	2.77393	0	0	0	0	0	0	0	0	0	0	0	0	0	0	4.29958	0	0	0	0	0	0	0	0	0	0	0	0	0	0	0	42.3024	0	0	0	0	0	0	0	0	0	0	0	0	0	0	0	0	0
WHS027	0	0	0	0	0	0	0	0	0	0	0	0	0	0	0	0	0	0	0	0	0	0	0	0	0	0	0	0	0	0	0	0	0	0	0	0	0	0	0	0	0	0	0	0.226693	0	0	0	0	0
WHS028	0	0	0	0	0	0	0	0	0	0	0	0	0	0	0	0.851148	0	0	0	0	0	0	0	0	0	0	0	0	0	0	0	0	0	0	0	0	0	0	0	0	0.0197941	0	0	0	0	0	0	0	0
WHS029	0	0	0	0	0	0	0	0	0	0	0	0	0	0	0	0	0	0	0	0	0	0	0	0	0	0	0	0	0	0	0.030931	0	0	0	0	0	6.24807	0	0	0	0	0	0	0	0	0	0	0	0
WHS030	0	0	99.3636	0	0	0	0	0	0	0	0	0	0	0	0	0	0	0	0	0	0	0	0	0	0	0	0	0	0	0	0	0	0	0	0	0	0	0	0	0	0	0	0	0	0	0	0	0	0
WHS031	0	0	0	0	0	0	0	0	0	0	0	0	0	0	0	0.0109517	0	0	0	0	0	0	0	0	0	0	0	0	0	0	0	0	0	0	0	0	0.0109517	0	0	0	0	0	0	0	0	0	0	0	0
WHS032	0	0	0	0	0	0	0	0	0	0	0	0	0	0	0	0	0	0	0	0	0	0	0	0	0	0	0	0	0	0	0	0	0	0	0	0	0	0	0	0	0	0	0	0	0	0	0	0	0
WHS033	0	0.0442674	0	0	0	0	0	0	0	0	0	0	0	0	0	0	0	0	0	0	0	0	0	0	0	0	0	0	0	0	0	0	0	0	0	0	0	0	0	0	0	0	0	0	0	0	0	0	0
WHS034	0.0911162	0	0	0	0	0	0	0	0	0	0	0	0	0	0	99.9089	0	0	0	0	0	0	0	0	0	0	0	0	0	0	0	0	0	0	0	0	0	0	0	0	0	0	0	0	0	0	0	0	0
WHS035	0	0	0	0	0	0	0	0	0	0	0	0	0	0	0	100	0	0	0	0	0	0	0	0	0	0	0	0	0	0	0	0	0	0	0	0	0	0	0	0	0	0	0	0	0	0	0	0	0
WHS036	0	0	0	0	0	0	0	0	0	0	0	0	0	0	0	99.2761	0	0	0	0	0	0	0	0	0	0	0	0	0	0	0	0	0	0	0	0	0	0	0	0	0	0	0	0	0	0	0	0	0
WHS037	0	0	0	0	0	0	0	0	0	0	0	0	0	0	0	0	0	0	0	0	0	0	0	0	0	0	0	0	0	0	0	0	0	0	0	0	0	0	0	0	0	0	0	0	0	0	0	0	0
WHS038	0.580945	0	0	0	0	0	0	0	0	0	0	0	0	0	0	0	0	0	0	0	0	0	0	0	0	0	0	0	0	0	0	0.0387297	0	0	0	0	0	0	0	0	0	0	0	0	15.2982	0	0	0	0
WHS039	0.011722	0	0	0	0	0	0	0	0	0	0	0	0	0	0	99.9883	0	0	0	0	0	0	0	0	0	0	0	0	0	0	0	0	0	0	0	0	0	0	0	0	0	0	0	0	0	0	0	0	0
WHS040	0	0	0	0	0	0	0	0	0	0	0	0	0	0	0	93.0051	0	0	0	0	0	0	0	0	0	0	0	0	0	0	0	0	0	0	0	0	0	0	0	0	0	0	0	0	0	0	0	0	0
WHS041	0	0	0	0	0	0	0	0	0	0	0	0	0	0	0	0	0	0	0	0	0	0	0	0	0	0	0.447213	0	0	0	0	0	0	0	0	0	0	0	0	0	0	0	0	0	0	0	0	0	0
WHS042	0.182315	0	0	0	0	0	0	0.182315	0	0	0	0	0	0	0	0	0	0	3.19052	0	0	0	0	0	0	0	0	0	0	0	0	0	0	0	0	0	0	0	0	0	0.638104	0	0	0	0	0	0	0	0
WHS043	0	0	0	0	0	0	0	0	0	0	0	0	0	0	0	0	0	0	0	0	0	0	0	0	0	0	0	0	0	0	0	0	0	0	0	0	0	0	0	0	0	0	0	0	0	0	0	0	0
WHS044	0	0	0	0	0	0	0	0	0	0	0	0	0	0	0	1.33164	0	0	0	0	0	0	0	0	0	0	0	0	0	6.72162	0	0	0	0	0	0	0	0	0	0	0	0	0	0	0	0	0	0	0
WHS045	0	0	0	0	0	0	0	0	0	0	0	0	0	0	0	0	0	0	0.0161368	0	0	0	0	0	0	0	0	0	0	0	0	0	0	0	0	0	0	0	0	0	0	0	0	0	0	0	0	0	0
WHS046	0.0128866	0	0	0	0	0	0	0	0	0	0	0	0	0	0	99.3814	0	0	0	0	0	0	0	0	0	0	0	0	0	0	0	0	0	0	0	0	0	0	0	0	0.0128866	0	0	0	0	0	0	0	0
WHS047	0	0	0	0	0	0	0	0	0	0	0	0	0	0	0	38.8766	0	0	0	0	0	0	0	0	0	0	0	0	0	0	0	0	0	0	0	0	0	0	0	0	0	0	0	0	0	0	0	0	13.9319
WHS049	0	0	0	0	0	0	0	0	0	0	0	0	0	0	0	0.457317	0	0	0	0	0	0	0	0	0	0	0	0	0	0	0.114329	0	0	0	0	0	0.0381098	0	0	0	0	0	0	0	0	0	0	0	0
WHS050	0	0	0	0	0	0	0	0	0	0	0	0	0	0	0	0	0	0	0	0	0	0	0	0	0	0	0	0	0	0	0	0	0	0	0	0	0	0	0	0	0	0	0	0	0	0	0	0	0
WHS051	25.2055	0	1.91781	0	0	0	0	0.136986	0	0	0	0.136986	0	0	0	0	0	0	0	0	0	0	0	0	0	0	0	0	0	0	0	0	0	0	0	0	0	0	0	0	6.57534	0	0	0	0	0	0	0	0
WHS052	0	0	0	0	0	0	0	0	0	0	0	0	0	0	0	77.9514	0	0	0	0	0	0	0	0	0	0	0	0	0	0	0	0	0	0	0	0	0	0	0	0	0	0	0	0	0	0	0	0	0
WHS054	1.49254	0	0	0	0	0	0	0	0	0	0	1.59204	0	0	0	93.8806	0	0	0	0	0	0	0	0	0	0	0	0	0	0	0	0	0	0	0	0	0	0	0	0	0	0	0	0	0	0	0	0	0
WHS056	0.00953925	0	0	0	0	0	0	0	0	0	0	0	0	0	0	0	0	0	0	0	0	0	0	0	0	0	0	0	0	0	0	0	0	0	0	0	0	0	0	0	0	0	0	0	0	0	0	0	0
WHS057	0.113154	0	0	0	0	0	0	0	0	0	0	0	0	0	0	98.2461	0	0	0	0	0	0	0	0	0	0	0	0	0	0	0	1.30127	0	0	0	0	0	0	0	0	0	0	0	0	0	0	0	0	0
WHS058	0	0	0	0	0	0	0	0	0	0	0	0	0	0	0	0.0416464	0	0	0	0	0	0	0	0	0	0	0	0	0	0	0	0	0.263761	0	0	0	0.00694107	0	0	0	0	0	0	0	0	0	0	0	0
WHS059	0.110084	0	0	0	0	0	0	0	0	0	0	0	0	0	0	5.6583	0	0	0	0	0	0	0	0	0	0	0	0	0	0	0	0	0	0	0	0	0	0	0	0	0	0.0220167	0	0.220167	0	0	0	0	0
WHS060	0	0	0	0	0	0	0	0	0	0	0	0	0	0	0	99.2301	0	0	0	0	0	0	0	0	0	0	0	0	0	0	0	0	0	0	0	0	0	0	0	0	0	0	0	0	0	0	0	0	0
WHS061	0	0	0	0	0	0	0	0	0	0	0	0	0	0	0	0	0	0	0	0	0	0	0	0	0	0	0	0	0	0	0	0	0	0	0	0	0	0	0	0	0	0	0	0	0	0	0	0	0
WHS062	0	0	0	0	0	0	0	0	0	0	0	0	0	0	0	0	0	0	0	0	0	0	0	0	0	0	0	0	0	0	0	0	0	0	0	0	0	0	0	0	0	0	0	0	0	0	0	0	0
WHS063	0	0	0	0	0	0	0	0	0	0	0	0	0	0	0	0	0	0	0	0	0	0	0	0	0	0	0	0	0	0	0	0	0	0	0	0	0	0	0	0	0	0	0	0	0	0	0	0	0
WHS064	0	0	0	0	0	0	0	0	0	0	0	0	0	0	0	69.5322	0	0	0	0	0	0	0	0	0	0	0	0	0	0	0	0	0	0	0	0	0	0	0	0	0	0	0	0	0	0	0	0	0
WHS065	0	0	0	0	0	0	0	0	0	0	0	0	0	0	0	0.0262192	0	0	0	0	0	0	0	0	0	0	0	0	0	0	0	0	0	0	0	0	0	0	0	0	0	0	0	0	0	0.0262192	0	0	0
WHS066	0	0	0	0	0	0	0	0	0	0	0	0	0	0	0	0.0218627	0	0	0	0	0	0	0	0	0	0	0	0	0	0	0	0	0	0	0	0	0	0	0	0	0	0	0	0	0	0.0437254	0	0	0
WHS067	0	0	0	0	0	0	0	0	0	0	0	0	0	0	0	100	0	0	0	0	0	0	0	0	0	0	0	0	0	0	0	0	0	0	0	0	0	0	0	0	0	0	0	0	0	0	0	0	0
WHS068	0	0	0	0	0	0	0	0	0	0	0	0	0	0	0.0139082	0.723227	0	0	0	0	0	0	0	0	0	0	0	0	0	0	0	0	0	0	0	0	0	0	0	0	0	0	0	0	0	0	0	0	0
WHS069	0	0.115741	0	0	0	0	0	0.231481	0	0	0	0	0	0	0	0	0	0	0	0	0	0	0	0	0	0	0	0	0	0	0	0	0	0	0	0	0	0	0	0	2.31481	0	0	0.115741	0	0	0	0	0
WHS070	0	0	0	0	0	0	0	0	0	0	0	0	0	0	0	0	0	0	0	0	0	0	0	0	0	0	0.350101	0	0	0	0	0	0	0	0	0	0	0	0	0	0	0	0	0	0	0.0921319	0	0	0
WHS071	0	0	0	0	0	0	0	0	0	0	0	0	0	0	0	0.0248509	0	0	0	0	0	0	0	0	0	0	0	0	0	0	0.0248509	0	0	0	0	0	0	0	0	0	0	0	0	0	0	0	0	0	0
WHS072	0	0	0	0	0	0	0	0	0	0	0	0	0	0	0	1.17265	0	0	0	0	0	0	0	0	0	0	0	0	0	0	0.0249501	0	0	0	0	0	0	0	0	0	0	0	0.349301	0	0	0	0	0	0
WHS073	0	0	0	0	0	0	0	0	0	0	0	0	0	0	0	99.8906	0	0	0	0	0	0	0	0	0	0	0	0	0	0	0	0	0	0	0	0	0	0	0	0	0	0	0	0	0	0	0	0	0
WHS074	1.76909	0	0	0	0	0	0	0	0	0	0	0	0	0.744879	0	0.0931099	0	0	1.8622	0	0	0	0	0	0	0	0	0	0	0	0	0	0	0	0	0	0	0	0	0	0.27933	0	0	0	2.88641	0	0	0	0
WHS075	47.6842	0	0	0	0	0	0	0	0	0	0	0	0	0	0	0	0	0	0	0	0	0	0	0	0	0	0	0	0	0	0	0	0	0	0	0	0	0	0	0	0.315789	0	0	0	0	0	0	0	0
WHS076	0	0	0	0	0	0	0	0	0	0	0	0	0	0	0	0	0	0	0	0	0	0	0	0	0	0	0	0	0	0	0	0	0	0	0	0	0	0	0	0	0	0	0	0	0	0	0	0	0
WHS077	0	0	0	0	0	0	0	0	0	0	0	0	0	0	0	0.095057	0	0	0	0	0	0	0	0	0	0	0	0	0	0	0	0	0	0	0	0	0	0	0	0	0	94.9857	0	0	0	0	0	0	0
WHS078	0.00995322	0	0	0	0	0	0	0	0	0	0	0	0	0	0	99.8507	0	0	0	0	0	0	0	0	0	0	0	0	0	0	0	0	0	0	0	0	0	0	0	0	0	0	0	0	0	0	0	0	0
WHS079	0.0097144	0	0	0	0	0	0	0.0097144	0	0	0	0.0097144	0	0	0	0	0	0	0.0194288	0	0	0	0	0	0	0	0	0	0	0	0	0	0	0	0	0	0	0	0	0	0	0	0	0.0194288	0	0	0	0	0
WHS080	0	0	0	0	0	0	0	0	0	0	0	0	0	0	0	99.9904	0	0	0	0	0	0	0	0	0	0	0	0	0	0	0	0	0	0	0	0	0	0	0	0	0	0	0	0	0	0	0	0	0
WHS081	0	0	0	0	0	0	0	0	0	0	0	0	0	0	0	1.47907	0	0	0	0	0	0	0	0	0	0	0	0	0	0	0	0	0	0	0	0	0	0	0	0	0	0	0	0.0250689	0	0	0	0	0
WHS082	0	0	0	0	0	0	0	0	0	0	0	0	0	0	0	2.54237	0	0	0	0	0	0	0	0	0	0	0	0	0	0	0	0	0	0	0	0	0	0	0	0	0	0	0	0	0	0	0	0	0
WHS083	2.19479	1.09739	0	0	0	0	0	0.0685871	0	0	0	0	0	0	0	0	0	0	0	0	0	0	0	0	0	0	0	0	0	0	0	0	0	0	0.0685871	0	0	0	0	0	0.0685871	0	0	0	0	0	0	0	0
WHS084	0	0	0	0	0	0	0	0	0	0	0	0	0	0	0	14.5864	0	0	0	0	0	0	0	0	0	0	0	0	0	0	0.0161891	0	0	0	0	0	0	0	0	0	0	0	0	0	0	0	0	0	0
WHS085	0	0	0	0	0	0	0	0	0	0	0	0	0	0	0	99.9922	0	0	0	0	0	0	0	0	0	0	0	0	0	0	0	0	0	0	0	0	0	0	0	0	0	0	0	0	0	0	0	0	0
WHS086	0	0	0	0	0	0	0	0	0	0	0	0	0	0	0	78.0314	0	0	0	0	0	0	0	0	0	0	0	0	0	0	0	0	0	0	0	0	0	0	0	0	0	0	0	0	0	0	0	0	0
WHS087	0.604534	11.335	0	0	0	0	0	0.0503778	0	0	0	0.151134	0	0	0	0	0	0	0	0	0	0	0	0	0	0	0	0	0	0	0	0	0	0	0	0	0	0	0	0	0	0	0	0	0	0	0	0	0
WHS090	0	0	0	0	0	0	0	0	0	0	0	0	0	0	0	0	0	0	0	0	0	0	0	0	0	0	0	0	0	0	0	0	0	0	0	0	0	0	0	0	0	0	0	0	0	0	0	0	0
WHS091	0	0	0	0	0	0	0	0	0	0	0	0	0	0	0.117165	0	0	0	0	0	0	0	0	0	0	0	0	0	0	0	1.69889	3.57352	0	0	0	0	0	0	0	0	0	0	0	0	0	0	0	0	0
WHS092	0	0	0	0	0	0	0	0	0	0	0	0	0	0	0	0.0139256	0	0	0	0	0	0	0	0	0	0	0	0	0	0	0	0	0.0557025	0	0	0	0	0	0	0	0	0	0	0	0	3.24467	0	0	0
WHS093	0.0526316	0	0	0	0	0	0	0	0	0	0	0	0	0	0	10.5526	0	0	0	0	0	0	0	0	0	0	0	0	0	0	0	0	0	0	0	0	0	0	0	0	0	0	0	0	0	0	0	0	0
WHS094	1.12888	33.7723	0	0	0	0	0	0	0	0	0	0.0940734	0	0	0	30.2916	0	0	0	0	0	0	0	0	0	0	0	0	0	0	0	0	0	0	0	0	0	0	0	0	0	0	0	0	0	0	0	0	0
WHS095	3.07018	62.782	0	0	0	0	0	0	0	0	0	0.313283	0	0	0	0	0	0	0	0	0	0	0	0	0	0	0	0	0	0	0	0	0	0	0	0	0	0	0	0	0	0	0	0	0	0	0	0	0
WHS096	0	0	0	0	0	0	0	0	0	0	0	0	0	0	0	99.9364	0	0	0	0	0	0	0	0	0	0	0	0	0	0	0	0	0	0	0	0	0	0	0	0	0	0	0	0	0	0	0	0	0
WHS097	0	0	0	0	0	0	0	0	0	0	0	0	0	0	0	5.55802	0	0	0	0	0	0	0	0	0	0	0	0	0	0	0	0	0	0	0	0	0	0	0	0	0	0	0	0	0	0	0	0	0
WHS098	0.19478	0	0	0	0	0	0	0	0	0	0	0	0	0	0	90.037	0	0	0	0	0	0	0	0	0	0	0	0	0	0	0	0	0	0	0	0	0	0	0	0	0	0	0	0	0	0	0	0	0
WHS099	0	0	0	0	0	0	0	0.0155909	0	0	0	0	0	0	0	0.179295	0	0	0	0	0	0	0	0	0	0	0	0	0	0	0	0	0	0	0	0	0	0	0	0	0	0	0	0	0	0	0	0	0
WHS100	0	2.48912	0	0	0	0	0	0	0	0	0	0	0	0	0	38.2245	0	0	0	0	0	0	0	0	0	0	0	0	0	0	0	0	0	0	0	0	0	0	0	0	0	41.7406	0	0	0	0	0	0	0
WHS101	0	0	0	0	0	0	0	0	0	0	0	0	0	0	0	99.9615	0	0	0	0	0	0	0	0	0	0	0	0	0	0	0	0	0	0	0	0	0	0	0	0	0	0	0	0	0	0	0	0	0
WHS102	0	0	0	0	0	0	0	0	0	0	0	0	0	0	0	24.1707	0	0	0	0	0	0	0	0	0	0	0	0	0	0	0.0351659	0	0	0	0	0	0	0	0	0	0	0	0	0	0	0	0	0	0.164107
WHS103	0	0	0	0	0	0	0	0	0	0	0	0	0	0	0	2.95832	0	0	0	0	0	0	0	0	0	0	0	0	0	0	0	0	0	0	0	0	0	0	0	0	0	0	0	0	0	0	0	0	0
WHS104	0	0	0	0	0	0	0	0	0	0	0	0	0	0	0	72.666	0	0	0	0	0	0	0	0	0	0	0	0	0	0	0.0164366	0	0	0	0	0	0	0	0	0	0	0	0	0	0	0	0	0	0
WHS105	0.106648	0	0	0	0	0	0	0	0	0	0	0	0	0.142197	0	0	0	0	0.159972	0	0	0	0	0	0	0	0	0	0	0	0	0	0	0	0	0	0	0	0	0	0.0355492	0	0	0	0	0	0	0	0
WHS106	0.388032	0.0408455	0	0	0	0	0	0	0	0	0	0	0	0	0	0	0	0	0	0	0	0	0	0	0	0	0	0	0	0	0	0	0	0	0	0	0	0	0	0	0	0	0	0	0	0	0	0	0
WHS106A	0	0	0	0	0	0	0	0	0	0	0	0	0	0	0	0	0	0	0	0	0	0	0	0	0	0	0	0	0	0	0	0	0	0	0	0	0	0	0	0	0	0.00751033	0	0	0	0	0	0	0
WHS107	97.841	0	0	0	0	0	0	0	0	0	0	0.1778	0	0	0	0.0508001	0	0	0	0	0	0	0	0	0	0	0	0	0	0	0	0	0	0	0	0	0	0	0	0	0.457201	0	0	0	0	0	0	0	0
WHS108	0.00529829	0	0	0	0	0	0	0	0	0	0	0	0	0	0	99.9576	0	0	0	0	0	0	0	0	0	0	0	0	0	0	0	0	0	0	0	0	0	0	0	0	0	0	0	0	0	0	0	0	0
WHS110	0.0208203	0	0	0	0	0	0	0	0	0	0	0	0	0	0	55.8922	0	0	0	0	0	0	0	0	0	0	0	0	0	0	0	0	0	0	0	0	0	0	0	0	0	0	0	0	0	0	0	0	0
WHS112	0	0	0	0	0	0	0	0	0	0	0	0	0	0	0	0	0	0	0	0	0	0	0	0	0	0	0	0	0	0	0	0	0	0	0	0	0	0	0	0	0	0	0	0	0	0	0	0	0
WHS113	0	0	0	0	0	0	0	0	0	0	0	0	0	0	0	99.9722	0	0	0	0	0	0	0	0	0	0	0	0	0	0	0	0	0	0	0	0	0	0	0	0	0	0	0	0	0	0	0	0	0
WHS114	0	0	0	0	0	0	0	0	0	0	0	0	0	0	0	0.0504075	0	0	0	0	0	0	0	0	0	0	0	0	0	0	0	0	0	0	0	0	0	0	0	0	0	0	0	0	0	0	0	0	0
WHS115	0	0	0	0	0	0	0	0	0	0	0	0	0	0	0	72.0947	0	0	0	0	0	0	0	0	0	0	0	0	0	0	0	0	0	0	0	0	0	0	0	0	0	0	0	0	0	0	0	0	0
WHS116	0	0	0	0	0	0	0	0	0	0	0	0	0	0	0	0.00393763	0	0	0	0	0	0	0	0	0	0	0	0	0	0	0	0.031501	0	0	0	0	0	0	0	0	0	0	0	0	0	0.0118129	0	0	0
WHS117	0	0	0	0.047155	0	0	0	0	0	0	0	0	0	0	0	35.6177	0	0	0.0157183	0	0	0	0	0	0	0	0	0	0	0	0	0	0	0	0	0	0	0	0	0	0	0	0	0	0	0	0	0	0
WHS118	0	0	0	0	0	0	0	0	0	0	0	0	0	0	0	1.22428	0	0	0	0	0	0	0	0	0	0	0	0	0	0	0	0.00640985	0	0	0	0	0	0	0	0	0	0	0	0	0	0	0	0	0
WHS119	0.609537	0	0	0	0	0	0	0	0	0	0	0	0	0.430262	0.0358551	0	0	0	14.9875	0	0	0	0	0	0	0	0	0	0	0	0.0717103	0	0	0	0	0	0	0	0	0	0.179276	0	0	0	0	0	0	0	0
WHS120	0	0	0	0	0	0	0	0	0	0	0	0	0	0	0	1.83526	0	0	0	0	0	0	0	0	0	0	0	0	0	0	0	0	0	0	0	0	0	0	0	0	0	0	0	0	0	0	0	0	0
WHS121	0.207843	48.649	0	0	0	0	0	0	0	0	0	0	0	0	0	39.2684	0	0	0	0	0	0	0	0	0	0	0	0	0	0	0	0	0	0	0	0	0	0	0	0	0	0	0	0	0	0	0	0	0
WHS122	0	0	0	0	0	0	0	0	0	0	0	0	0	0	0.0337496	85.9433	0	0	0	0	0	0	0	0	0	0	0	0	0	0	0.286871	0	0	0	0	0	0	0	0	0	0	0	0	0	0	0	0	0	0
WHS123	0.107643	99.8924	0	0	0	0	0	0	0	0	0	0	0	0	0	0	0	0	0	0	0	0	0	0	0	0	0	0	0	0	0	0	0	0	0	0	0	0	0	0	0	0	0	0	0	0	0	0	0
WHS124	0	0	0	0	0	0	0	0	0	0	0	0	0	0	0	0	0	0	0	0	0	0	0	0	0	0	0	0	0	0	0	0.0180832	0	0	0	0	1.7179	0	0.0361664	0	0	7.32369	0	1.55515	0.0723327	0	0	0	0
WHS126	0	0	0	0	0	0	0	0	0	0	0	0	0	0	0	0	0	0	0	0	0	0	0	0	0	0	0	0	0	0	0.0119204	0	0	0	0	0	0	0	0	0	0	0	0	0	0	0	0	0	0
WHS127	0	0	0	0.0079783	0	0	0	0	0	0	0	0	0	0	0	0	0	0	0	0	0	0	0	0	0	0	0	0	0	0	0	0	0	0	0	0	0	0	0.0079783	0	0	0	0	0.27924	0	0	0	0	0
WHS128	0	0	0	0	0	0	0	0	0	0	0	0	0	0	0	0	0	0	0	0	0	0	0	0	0	0	0	0	0	0	0	0	0	0	0	0	0	0	2.74919	0	0	0	0	0.487541	0	0	0	0	0
WHS129	0.00269724	0	0	0	0	0	0	0	0	0	0	0	0	0	0	0.0377613	0	0	0	0	0	0	0	0	0	0	0	0	0	0	0	0	0	0	0	0	0	0	0	0	0	0	0	0	0	0	0	0	0
WHS130	0	0	0	0	0	0	0	0	0	0	0	0	0	1.60439	0	0	0	0	0	0	0	0	0	0	0	0	0	0	0	0	0	0	0	0	0	0	0	0	0	0	0	0	0	0	0	0	0	0	0
WHS131	0.014708	0	0	0	0	0	0	0	0	0	0	0	0	0	0	0.647154	0	0	0	0	0	0	0	0	0	0	0	0	0	0	0	0	0	0	0	0	0	0	0	0	0	0	0	0	0	0	0	0	0.176497
WHS131A	0	0	0	0	0	0	0	0	0	0	0	0	0	0	0	0	0	0	0	0	0	0	0	0	0	0	0	0	0	0	0.0486855	0	0	0	0	0	0	0	0	0	0	0	0	0	0	0	0	0	5.85443
WHS133	0	0	0	0	0	0	0	0	0	0	0	0	0	0	0	0	0	0	0	0	0	0	0	0	0	0	0	0	0	0	0	0.121827	0	0	0	0	0	0	0	0	0	0	0	0	0	0	0	0	0
WHS134	0	0	0	0	0	0	0	0	0	0	0	0	0	0	0	0	0	0	0	0	0	0	0	0	0	0	0	0	0	0	0	0.325106	0	0	0	0	0	0	0	0	0	0.53742	0	0	0	0	0	0	0
WHS135	0	0	0	0	0	0	0	0	0	0	0	0	0	0	0	0.490757	0	0	0	0	0	0	0	0	0	0	0	0	0	0	0	0	0	0	0	0	0	0	0	0	0	0	0	0	0	0	0	0	0
WHS136	0	0	0	0	6.12545	0	0	0	0	0	0	0	0	0	0	0.490036	0	0	0	0	0	0	0	0	0	0	0	0	0	0	0	0	0	0	0	0	0	0	0	0	0	0	0	0	0	0	0	0	0
WHS137	0	0	0	0	0	0	0	0	0	0	0	0	0	0	0	99.8213	0	0	0	0	0	0	0	0	0	0	0	0	0	0	0	0	0	0	0	0	0	0	0	0	0	0	0	0	0	0	0	0	0
WHS138	0	0	0	0	0	0	0	0	0	0	0	0	0	0	0	0	0	0	0	0	0	0	0	0	0	0	0	0	0	0.0186081	0	0	0.34425	0	0	0	0	0	0	0	0	0	0	0	0	0.427987	0	0	0
WHS139	0	0	0	0	0	0	0	0	0	0	0	0	0	0	0	0	0	0	0	0	0	0	0	0	0	0	0	0	0	0	0	0	0	0	0	0	0	0	0	0	0	0	0	0	0	0	0	0	0
WHS140	0	0	0	0	0	0	0	0	0	0	0	0	0	0	0	99.7959	0	0	0	0	0	0	0	0	0	0	0	0	0	0	0	0	0	0	0	0	0	0	0	0	0	0	0	0	0	0	0	0	0
WHS141	0	0	0	0	0	0	0	0	0	0	0	0	0	0	0	38.4419	0	0	0	0	0	0	0	0	0	0	0	0	0	0	0	0	0	0	0	0	0	0	0	0	0	0	0	0	0	0	0	0	0
WHS142	0	0	0	0	0	0	0	0	0	0	0	0	0	0	0	0	0	0	0	0	0	0	0	0	0	0	0	0	0	0	0	0	0	0	0	0	0	0	0	0	0	0	0	0	0	0	0	0	0
WHS144	0	0	0	0.0153996	0	0	0	0	0	0	0	0	0	0	0	0.107797	0	0	0	0	0	0	0	0	0	0	0	0	0	0	0	0	0	0	0	0	0	0	0	0	0	0	0	0.025666	0	0	0	0	0
WHS145	0	0	0	0	0	0	0	0	0	0	0	0	0	0	0	0	0	0	0	0	0	0	0	0	0	0	0	0	0	0	0	0	0	0	0	0	0	0	0	0	0	0	0	0	0	0	0	0	0
WHS146	0	0	0	0	0	0	0	0	0	0	0	0	0	0	0	3.66097	0	0	0	0	0	0	0	0	0	0	0	0	0	0	0	0	0	0	0	0	0	0	0	0	0	0	0	0	0	0	0	0	0
WHS148	0	0	0	0	0	0	0	0	0	0	0	0	0	0	0	100	0	0	0	0	0	0	0	0	0	0	0	0	0	0	0	0	0	0	0	0	0	0	0	0	0	0	0	0	0	0	0	0	0
WHS149	0	0	0	0	0	0	0	0	0	0	0	0	0	0	0	0	0	0	0	0	0	0	0	0	0	0	0	0	0	0	0	0.969388	0	0	0	0	0	0	0	0	0	48.4694	0	0	0	0.0765306	0	0	0
WHS150	0	0	0	0	0	0	0	0	0	0	0	0	0	0	0	99.5383	0	0	0	0	0	0	0	0	0	0	0	0	0	0	0	0.440198	0	0	0	0	0	0	0	0	0	0	0	0	0	0	0	0	0
WHS151	0	0	0	0	0	0	0	0	0	0	0	0	0	0	0	0	0	0	0	0	0	0	0	0	0	0	0	0	0	0	0	0	0	0	0	0	0	0	0	0	0	0	0	0	0	0.196711	0	0	0
WHS152	0	0	0	0	0	0	0	0	0	0	0	0	0	0	0	0	0	0	0	0	0	0	0	0	0	0	0	0	0	0	0	0	0	0	0	0	0	0	0	0	0	0	0	0	0	0	0	0	0
WHS153	0	0	0	0	0	0	0	0	0	0	0	0	0	0	0	0.215063	0	0	0	0	0	0	0	0	0	0	0	0	0	0	0	0	0	0	0	0	0	0	0	0	0	0	0	0	0	0	0	0	0
WHS154	0	0	0	0	0	0	0	0	0	0	0	0	0	0	0	1.15629	0	0	0.0127065	0	0	0	0	0	0	0.0381194	0	0	0	0	0	0	0.0508259	0	0	0	0	0	0	0	0	0	0	0.025413	0	0	0	0	0.0127065
WHS155	0	0	0	0	0	0	0	0	0	0	0	0	0	0	0	0	0	0	0	0	0	0	0	0	0	0	0	0	0	0	0	0	0	0	0	0	0	0	0	0	0	0	0	0.00338455	0	0.0169228	0	0	0
WHS156	0	0	0	0	0	0	0	0	0	0	0	0	0	0	0	0	0	0	0	0	0	0	0	0	0	0	0	0	0	0	0	0.194381	0	0	0	0	0	0	0	0	0	0	0	0	0	0	0	0	0
WHS158	0	0	0	0	0	0	0	0	0	0	0	0	0	0	0	3.52954	0	0	0	0.493259	0	0	0	0	0	0	0	0	0	0	0	0	0	0	0	0	0	0	0	0	0	0	0	0	0	0	0	0	0.372684
WHS159	0	0	0	0	0	0	0	0	0	0	0	0	0	0	0	76.9025	0	0	0	0	0	0	0	0	0	0	0	0	0	0	0	0	0	0	0	0	0	0	0	0	0	0	0	0	0	0	0	0	0
WHS160	0.0204583	0	0	0	0	0	0	0	0	0	0	0	0	0	0	0.0869476	0	0	0	0	0	0	0	0	0	0	0	0	0	0	0	0	0	0	0	0	0	0	0	0	0	0	0	0.0409165	0	0	0	0	0.11252
WHS161	0	0	0	0	0	0	0	0	0	0	0	0	0	0	0	100	0	0	0	0	0	0	0	0	0	0	0	0	0	0	0	0	0	0	0	0	0	0	0	0	0	0	0	0	0	0	0	0	0
WHS162	0	0	0	0	0	0	0	0	0	0	0	0	0	0	0	0	0	0	0	0	0	0	0	0	0	0	0	0	0	0	0	0	0	0	0	0	0	0	0	0	0	0	0	0	0	0	0	0	0
WHS163	0	0	0	0	0	0	0	0	0	0	0	0	0	0	0	43.4441	0	0	0	0	0	0	0	0	0	0	0	0	0	0	0	0	0	0	0	0	0	0	0	0	0	0	0	0	0	0	0	0	0
WHS164	0.292105	0.0055639	0	0	0	0	0	0	0	0	0	0	0	0.0472932	0	0	0	0	0.00834585	0	0	0	0	0	0	0	0	0	0	0	0	0	0	0	0	0	0	0	0	0	0.00278195	0	0	0	0	0	0	0	0
WHS165	0	0	0	0	0	0	0	0	0	0	0	0	0	0	0	0	0	0	0	0	0	0	0	0	0	0	0	0	0	0	0	0	0	0	0	0	0	0	0	0	0	0	0	0	0	0	0	0	0
WHS166	0	1.45793	0	0	0	0	0	0	0	0	0	0	0	0	0	9.66099	0	0	0	0	0	0	0	0	0	0	0	0	0	0	0	0	0	0	0	0	0	0	0	0	0	0	0	0	0	0	0	0	0
WHS167	0	0	0	0	0	0	0	0	0	0	0	0	0	0	0	53.9535	0	0	0	0	0	0	0	0	0	0	0	0	0	0	0	0	0	0	0	0	0	0	0	0	0	0	0	0	0	0	0	0	0
WHS168	0	0	0	0	0	0	0	0	0	0	0	0	0	0	0	0	0	0	0	0	0	0	0	0	0	0	0	0	0	0	0	0	0	0	0	0	0	0	0	0	0	0	0	0.0872101	0	0	0	0	0
WHS169	0	0	0	0	0	0	0	0	0	0	0	0	0	0	0	58.0688	0	0	0	0	0	0	0	0	0	0	0	0	0	0	0	0.0519134	0	0	0	0	0	0	0	0	0	0	0	0	0	0	0	0	0
WHS171	0	0	0	0	0	0	0	0	0	0	0	0	0	0	0	88.6672	0	0	0	0	0	0	0	0	0	0	0	0	0	0	0	0	0	0	0	0	0	0	0	0	0	0	0	0	0	0	0	0	0
WHS172	0	0	0	0	0	0	0	0	0	0	0	0	0	0	0	0	0	0	0	0	0	0	0	0	0	0	0	0	0	0	0	0	0	0	0	0	0	0	0	0	0	0	0	0	0	0	0	0	0
WHS173	0	0	0	0	0	0	0	0	0	0	0	0	0	0	0.0560797	0	0	0	0	0	0	0	0	0	0	0	0	0	0	0	0	0	0	0	0	0	0	0	0	0	0	0	0	0	0	0	0	0	0
WHS174	0	0	0	0	0	0	0	0	0	0	0	0	0	0	0	0.831468	0	0	0	0	0	0	0	0	0	0	0	0	0	0	0	0.287816	0	0	0	0	0	0	0	0	0	0	0	0	0	0	0	0	0
WHS175	0	0	0	0	0	0	0	0.0436047	0	0	0	0	0	0	0	0	0	0	0	0	0	0	0	0	0	0	0	0	0	0	0.00726744	0	0	0	0	0	0	0	0	0	0	0	0	0	0	0	0	0	0
WHS176	0	0	0	0	0	0	0	0	0	0	0	0	0	0	0	0	0	0	0	0	0	0	0	0	0	0	0	0	0	0	0	0	0	0	0	0	0	0	0	0	0	0	0	0.00701262	0	0	0	0	0
WHS177	0	7.53145	0	0	0	0	0	0	0	0	0	0	0	0	0	33.067	0	0	0	0	0	0	0	0	0	0	0	0	0	0	0	0	0	0	0	0	0	0	0	0	0	0	0	0	0	0	0	0	0
WHS179	0	0	0	0	0	0	0	0	0	0	0	0	0	0	23.8251	0	0	0	0	0	0	0	0	0	0	0	0	0	0	0	0	0	0	0	0	0	0	0	0	0	0	0	0	0	0	0	0	0	0
WHS180	0.241136	0	0	0	0	0	0	0	0	0	0	0	0	0	0	0.669822	0	0	0	0	0	0	0	0	0	0	0	0	0	0	0	0	0	0	0	0	0.0535858	0	0	0	0	0	0	0.00893096	0	0	0	0	0
WHS181	0	0	0	0	0	0	0	0	0	0	0	0	0	0	0	4.62359	0	0	0	0	0	0	0	0	0	0	0	0	0	0	0	0	0	0	0	0	0	0	0	0	0	0	0	0	0	0	0	0	0
WHS182	0	0	0	0	0	0	0	0	0	0	0	0	0	0	0	0.115264	0	0	0	0	0	0	0	0	0	0	0	0	0	0	0	38.3336	0	0	0	0	0	0	0	0	0	0	0	0	0	0	0	0	0
WHS182A	0	0	0	0	0	0	0	0	0	0	0	0	0	0	0	0	0	0	0	0	0	0	0	0	0	0	0	0	0	0	0	4.01029	0	0	0	0	0	0	0	0	0	0	0	0	0	0	0	0	0
WHS183	0	0	0	0	0	0	0	0	0	0	0	0	0	0	0	0	0	0	0	0	0	0	0	0	0	0	0	0	0	0	0.0064512	0	0	0	0	0	0	0	0	0	0	0.129024	0	0	0	0.0387072	0	0	0
WHS184	0	0	0	0	0	0	0	0	0	0	0	0	0	0	39.5197	2.90543	0	0	0	0	0	0	0	0	0	0	0	0	0	0.177883	0	0.489179	0	0	0	0	0	0	0	0	0	0	0	0	0	0	0	0	0
WHS185	0	0	0	0	0	0	0	0	0	0	0	0	0	0.0157035	0	0	0	0	0	0	0	0	0	0	0	0	0	0	0	0	0	0	0	0	0	0	0	0	0	0	0.0157035	0	0	0.0157035	0	0	0	0	0
WHS187	0	0	0	0	0	0	0	0	0	4.01486	0	0	0	0	8.20518	0	0	0	0	0	0	0	0	0	0	0	0	0	0	0	0	0	0	0	0	0	0	0	0	0	0	0	0	0	0	0	0	0	0
WHS188	0.0151446	0	0	0	0	0	0	0.00757232	0	0	0	0	0	0	0	0.00757232	0	0	0	0	0	0	0	0	0	0	0	0	0	0	0	0.0302893	0	0	0	0	0.00757232	0	0	0	0	99.2882	0	0	0	0	0	0	0
WHS189	0	0	0	0	0	0	0	0	0	0	0	0	0	0	0	0	0	0	0	0	0	0	0	0	0	0	0	0	0	0	0	0.765346	0	0	0	0	0	0	0	0	0	0	0	0	0	0	0	0	0
WHS190	0	0	0	0	0	0	0	0	0	0	0	0	0	0	0	93.3038	0	0	0	0	0	0	0	0	0	0	0	0	0	0	0	0	0	0	0	0	0	0	0	0	0	0	0	0	0	0	0	0	0
WHS192	0	0	0	0	0	0	0	0	0	0	0	0	0	0	0	95.8084	0	0	0	0	0	0	0	0	0	0	0	0	0	0	0	0.108873	0	0	0	0	0	0	0	0	0	0	0	0	0	0	0	0	0
WHS193	0	0	0	0	0	0	0	0	0	0	0	0	0	0	0	96.9296	0	0	0	0	0	0	0	0	0	0	0	0	0	0	0	0	0	0	0	0	0	0	0	0	0	0	0	0	0	0	0	0	0
WHS194	0	0	0	0	0	0	0	0	0	0	0	0	0	0	0	0	0	0	0	0	0	0	0	0	0	0	0	0	0	0	0	0	0	0	0	0	0	0	0	0	0	0	0	0	0	0	0	0	0
WHS194A	0	0	0	0	0	0	0	0	0	0	0	0	0	0	0	0	0	0	0	0	0	0	0	0	0	0	0	0	0	0	0.014652	0	0	0	0	0	0	0	0	0	0	0	0	0	0	0	0	0	1.69963
WHS195	0	0	0	0	0	0	0	0	0	0	0	0	0	0	0	0	0	0	0	0	0	0	0	0	0	0	0	0	0	0	0	0	7.64424	0	0	0	0	0	0	0	0	0	0	0	0	0	0	0	0
WHS196	0	0	0	0	0	0	0	0	0	0	0	0	0	0	0	1.94521	0	0	0	0	0	0	0	0	0	0	0	0	0	0	0.0821918	0	0.630137	0	0	0	0	0	0	0	0	0	0	0	0	0.219178	0	0	0
WHS197	0	0	0	0	0	0	0	0	0	0	0	0	0	0	0	0	0	0	0	0	0	0	0	0	0	0	0	0	0	0	0.0418323	0	0	0	0	0	0	0	0	0	0	0	0	0	0	0.501987	0	0	0
WHS198	3.63196	0	0	0	0	0	0	0	0	0	0	0	0	0.242131	0	0	0	0	0	0	0	0	0	0	0	0	0	0	0	0	0	0	0	0	0	0	0	0	0	0	0.242131	0	0	0	0	0	0	0	0
WHS199	0.01443	0	0	0	0	0	0	0	0	0	0	0	0	0	0	97.9654	0	0	0	0	0	0	0	0	0	0	0	0	0	0	0	0	0	0	0	0	0	0	0	0	0.01443	0	0	0	0	0	0	0	0
WHS200	0	0	0	0	0	0	0	0	0	0	0	0	0	0	0	0	0	0	0	0	0	0	0	0	0	0	0	0	0	0	0	0	0	0	0	0	0	0	0	0	0	0	0	0.0294118	0	0	0	0	0
WHS201	0	0	0	0	0	0	0	0	0	0	0	0	0	0	0	0	0	0	0	0	0	0	0	0	0	0	0	0	0	0	0.0413052	0	0	0	0	0	0	0	0	0	0	0	0	0	0	0	0	0	0
WHS203	0	0	0	0	0	0	0	0	0	0	0	0	0	0	0	3.70628	0	0	0	0.0231642	0	0	0	0	0	0	0	0	0	0	0	0	0	0	0	0	0	0	0	0	0	0	0	0	0	0	0	0	0
WHS205	0	0	0	0	0	0	0	0	0	0	0	0	0	0	0	89.1689	0	0	0.0105876	0	0	0	0	0	0	0	0	0	0	0	0	0	0	0	0	0	0	0	0	0	0	0	0	0	0	0	0	0	0.0105876
WHS206	0	0	0	0	0	0	0	0	0	0	0	0	0	0	0	0	0	0	0	1.77054	0	0	0	0	0	0	0	0	0	0	1.10954	0	0	0	0	0	0	0	0	0	0	0	0	0	0	0	0	0	0
WHS207	11.2266	0	0	0	0	0	0	0	0	0	0	0	0	0	0	0	0	0	0	0	0	0	0	0	0	0	0	0	0	0	0	0	0	0	0	0	0	0	0	0	0.12474	0.02772	0	0	0	0	0	0	0
WHS208	0	0	0	0	0	0	0	0	0	0	0	0	0	0	0	0	0	0	0	0	0	0	0	0	0	0	0	0	0	0	0	0	0	0	0	0	0	0	0	0	0	0	0	0	0	0	0	0	0
WHS209	0	0	0	0	0	0	0	0	0	0	0	0	0	0	0	0	0	0	0	0	0	0	0	0	0	0	0	0	0	0	0	0	0	0	0	0	0	0	0	0	0	0	0	0	0	0	0	0	0
WHS210	0	0	0	0	0	0	0	0	0	0	0	0	0	0	0	0.205023	0	0	0	0.153767	0	0	0	0	0	0	0	0	0	0	0	0	0	0	0	0	0	0	0	0	0	0	0	0	0	0	0	0	0
WHS211	0	0	0	0	0	0	0	0	0	0	0	0	0	0	0	0	0	0	0	0	0	0	0	0	0	0	0	0	0	0	0	0	0	0	0	0	0	0	0	0	0	0	0	0	0	0	0	0	0
WHS212	0	0	0	0	0	0	0	0	0	0	0	0	0	0	0.0211595	1.37537	0	0	0	0	0	0	0	0	0	0	0	0	0	0	0	0.698265	0	0	0	0	0	0	0	0	0	0	0	0	0	0	0	0	0
WHS213	0	0	0	0	0	0	0	0	0	0	0	0	0	0	0	94.4167	0	0	0	0	0	0	0	0	0	0	0	0	0	0	0	0	0	0	0	0	0	0	0	0	0	0	0	0	0	0	0	0	0
WHS214	0	0	0	0	0	0	0	0	0	0	0	0	0	0	0	21.6768	0	0	0	0	0	0	0	0	0	0	0	0	0	0	0	0	0	0	0	0	0	0	0	0	0.12751	0	0	0	0.223143	0	0	0	0
WHS215A	0.259182	0	0	0	0	0	0	0	0	0	0	0	0	0	0	0	0	0	0	0	0	0	0	0	0	0	0	0	0	0	0	0	0	0	0	0	0	0	0	0	0	0	0	0	0	0	0	0	0
WHS215B	0.759541	0	0	0	0	0	0	0	0	0	0	0	0	0	0	0	0	0	0	0	0	0	0	0	0	0	0	0	0	0	0	0	0	0	0	0	0	0	0	0	0	0	0	0	0	0	0	0	0
WHS215C	1.23774	0.0233536	0	0	0	0	0	0	0	0	0	0	0	0	0	0	0	0	0	0	0	0	0	0	0	0	0	0	0	0	0	0	0	0	0	0	0	0	0	0	0	0	0	0	0	0	0	0	0
WHS216	0	0	0	0	0	0	0	0	0	0	0	0	0	0	0	0	0	0	0	0	0	0	0	0	0	0	0	0	0	0	0	0	0	0	0	0	0	0	0	0	0	0	0	0	0	0	0	0	0
WHS217	0	0	0	0	0	0	0	0	0	0	0	0	0	0	0	0	0	0	0	0	0	0	0	0	0	0	0	0	0	0	0	48.6023	0	0	0	0	0.158228	0	0	0	0	0	0	0	0	0	0	0	0
WHS218	0	0	0	0	0	0	0	0	0	0	0	0	0	0	0	0	0	0	0	0	0	0	0	0	0	0	0	0	0	0	0	2.60446	0	0	0	0	0	0	0.314825	0	0	0	0	0	0	0	0	0	0
WHS219	0.159585	4.28885	0	0	0	0	0	0	0	0	0	0	0	0	0	0	0	0	0	0	0	0	0	0	0	0	0	0	0	0	0	0	0	0	0	0	0	0	0	0	0.139637	0	0	0	0	0	0	0	0
WHS222	0	0.0364431	0	0	0	0	0	0	0	0	0	0	0	0	0	0	0	0	0	0	0	0	0	0	0	0	0	0	0	0	0	0.0364431	0	0	0	0	0	0	0	0	0	0	0	0	8.70991	0.0728863	0	0	0
WHS223	0	0	0	0	0	0	0	0	0	0	0	0	0	0	0	0	0	0	0	0	0	0	0	0	0	0	0	0	0	0.140292	0	0	0	0	0	0	0	0	0	0	0	0	0	0	0	0	0	0	0.0841751
WHS225	0	0	0	0	0	0	0	0	0	0	0	0	0	0	0	0	0	0	0	0	0	0	0	0	0	0	0	0	0	0	0	0	0	0	0	0	0	0	0	0	0	0	0	0	0	0	0	0	0
WHS226	0	0	0	0	0	0	0	0	0	0	0	0	0	0	0	0.221348	0	0	0	0	0	0	0	0	0	0	0	0	0	0	0	0	0	0	0	0	0	0	0	0	0	0	0	0	0	0	0	0	0
WHS227	0	0	0	0	0	0	0	0	0	0	0	0	0	0	0	100	0	0	0	0	0	0	0	0	0	0	0	0	0	0	0	0	0	0	0	0	0	0	0	0	0	0	0	0	0	0	0	0	0
WHS228	0	0	0	0	0	0	0	0	0	0	0	0	0	0	15.7179	77.6975	0	0	0	0	0	0	0	0	0	0	0	0	0	0	0	0	0	0	0	0	0	0	0	0	0	0	0	0	0	0	0	0	0
WHS230	1.6436	0	0	0	0	0	0	0	0	0	0	0	0	0	0	3.46021	0	0	0	0	0	0	0	0	0	0	0	0	0	0	0	0	0	0	0	0	0	0	0	0	0	0	0	0	0	0	0	0	0
WHS231	0.646392	0	0	0	0	0	0	0	0	0	0	0	0	0	0	0.0423864	0	0	0	0	0	0	0	0	0	0	0	0	0	0	0	0	0	0	0	0	0	0	0	0	0	0	0	0	0	0	0	0	0
WHS232	0	0	0	0	0	0	0	0	0	0	0	0	0	0	0	99.2477	0	0	0	0	0	0	0	0	0	0	0	0	0	0	0	0	0	0	0	0	0	0	0	0	0	0	0	0	0	0	0	0	0
WHS233	0	0	0	0	0	0	0	0	0	0	0	0	0	0	0	1.11197	0	0	0	0	0	0	0	0	0	0.0517197	0	0	0	0	0	0	0	0	0	0	0	0	0	0	0	0	0	0	0	0	0	0	0
WHS234	0	0	0	0	0	0	0	0	0	0	0	0	0	0	0.177502	0.510317	0	0	0	0	0	0	0	0	0	0	0	0	0	0	0	0	0	0	0	0	0	0	0	0	0	0	0	0	0	0	0	0	0
WHS235	0.112423	0	0	0	0	0	0	0	0	0	0	0	0	0	0	6.23946	0	0	0.0562114	0	0	0	0	0	0	0	0	0	0	0	0	0	0	0	0	0	0	0	0	0	0	0	0	0	0	0	0	1.34907	0
WHS236	0	0	0	0	0	0.04914	0	0	0	0	0	0	0	0	0	0	0	0	0	0	0	0	0	0	0	0	0	0	0	0	0	0	0.04914	0	0	0	0	0	0	0	0	0	0	0.04914	0	0	0	0.02457	0
WHS237	0	0	0	0.0361272	0	0	0	0	0	0	0	0	0	0	0	0	0	0	0	0	0	0	0	0	0	0	0	0	0	0	0	0	0	0	0	0	0	0	0	0	0.578035	0	0	0	0	0	0	0	0
WHS238	0.0570451	0	0	0	0	0	0	0	0	0	0	0	0	0	0	10.2111	0	0	0	0	0	0	0	0	0	0	0	0	0	0	0	0	0	0	0	0	0	0	0	0	0	0	0	0	0	0	0	0	4.96292
WHS239	0	0	0	0	0	0	0	0	0	0	0	0	0	0	0	2.8159	0	0	0	0	0	0	0	0	0	0	0	0	0	0	0	0	0	0	0	0	0	0	0	0	0	16.1145	0	0	0	0	0	0	0
WHS240	0	0	0	0	0	0	0	0	0	0	0	0	0	0	0	37.6949	0	0	0	0	0	0	0	0	0	0	0	0	0	0	0	0	0	0	0	0	0	0	0	0	0	0	0	0	0	0	0	0	0
WHS242	0	0	0	0	0	0	0	0	0	0	0	0	0.268508	0	0	42.4754	0	0	0	0	0	0	0	0	0	0	0	0	0	0	0	0	0	0	0	0	0	0	0	0	0	0	0	0	0	0	0	0	0
WHS243	0	0	0	0	0	0	0	0	0	0	0	0	0	0	0	0	0	0	0	0	0	0	0	0	0	0	0	0	0	0	0	0	0	0	0	0	0	0	0	0	0	0	0	0	0	0	0	0	0
WHS245	0	0	0	0	0	0	0	0	0	0	0.198216	0	0	0	0	0	0	0	0	0	0	0	0	0	0	0	0	0	0	0	0	0	0	0	0	0.41295	0	0	0	0	0	1.68484	0	0	0	0	0	0	0
WHS246	0	0	0	0	0	0	0	0	0	0	0	0	0	0	0	0.163642	0	0	0	0	0	0	0	0	0	0	0	0	0	0	0	0	0	0	0	0	0	0	0	0	0	0	0	0	0	0	0	0	0
WHS247A	0	0	0	0	0	0	0	0	0	0	0	0	0	0	0	100	0	0	0	0	0	0	0	0	0	0	0	0	0	0	0	0	0	0	0	0	0	0	0	0	0	0	0	0	0	0	0	0	0
WHS247B	0	0	0	0	0	0	0	0	0	0	0	0	0	0	0	99.4329	0	0	0	0	0	0	0	0	0	0	0	0	0	0	0	0	0	0	0	0	0	0	0	0	0	0	0	0	0	0	0	0	0
WHS247C	0	0	0	0	0	0	0	0	0	0	0	0	0	0	0	0.013328	0	0	0	0	0	0	0	0	0	0	0	0	0	0	0	0.053312	0	0	0	0	0	0	0	0	0	0	0	0	0	0	0	0	0
WHS250	0	0	0	0	0	0	0	0	0	0	0	0	0	0	0	0.034638	0	0	0	0	0	0	0	0	0	0	0.103914	0	0	0	0	0	0	0	0	0	0	0	0	0	0	0	0	0	0	0	0	0	0
WHS250A	0	0	0	0	0	0	0	0	0	0	0	0	0	0	0.0118287	0.0118287	0	0	0	0	0	0	0	0	0	0	0.0473149	0	0	0	0	0	0	0	0	0	0	0	0	0	0	0	0	0	0	0	0	0	0
WHS251	0	0	0	0	0	0	0	0	0	0	0	0	0	0	0	0	0	0	0	0.0409249	0	0	0	0	0	0.0204625	0	0	0	0	0	0.777573	0	0	0	0	0	0	0	0	0	0	0	2.80336	0	0.143237	0	0	0
WHS252	0	0	0	0	0	0	0	0	0	0	0	0	0	0	0	0	0	0	0	0	0	0	0	0	0	0	0	0	0	0	0	0	0	0	0	0	0	0	0	0	0	0	0	0	0	0	0	0	0
WHS253	0	0	0	0	0	0	0	0	0	0	0	0	0	0	71.344	8.11496	0	0	0	0	0	0	0	0	0	0	0	0	0	4.05748	0	0	0	0	0	0	0	0	0	0	0	0	0	0	0	0	0	0	0
WHS254	0	0	0	0	0	0	0	0	0	0	0	0	0	0	0	71.063	0	0	1.67323	0	0	0	0	0	0	0	0	0	0	0	21.2598	0	0	0	0	0	0	0	0	0	0	0	0	0	0	0	0	0	0
WHS256	0	0	0	0	0	0	0	0	0	0	0	0	0	0	0	0	0	0	0	0	0	0	0	0	0	0	0	0	0	0	0	0	0	0	0.0976562	0	0	0	0	0.0976562	0	0	0	0.390625	0	0	0	0	0
WHS260	0	0	0	0	0	0	0	0	0	0	0	0	0	0	0	0.0354988	0	0	0	0	0	0	0	0	0	0	0	0	0	0	0	0	0	0	0	0	0	0	0	0	0	0	0	0	0	0	0	0	0
WHS262	0	0	0	0	0	0	0	0	0	0	0	0	0	0	0	23.608	0	0	0	0	0	0	0	0	0	0	0	0	0	0	0	0	0	0	0	0	0	0	0	0	0	0	0	0	0	0	0	0	0
WHS263	0	0	0	0	0	0	0	0	0	0	0	0	0	0	0	0.260417	0	0	0	0	0	0	0	0	0	0	0	0	0	0	0	0	0	0	0	0	0	0	0	0	0	0	0	0	0	0	0	0	0
WHS265	0	0	0	0	0	0	0	0	0	0	0	0.538815	0	0	0	0	0	0	0	0	0	0	0	0	0.0399122	0	0	0	0	0.439034	0	0	0	0	0	0	0	0	0	0	0	0	0	0	0	0	0	0	0
WHS267	0	0	0	0	0	0	0	0	0	0	0	0	0	0	0.272758	2.01159	0	0	0	0	0	0	0	0	0	0	0	0	0	0	0	0	0	0	0	0	0	0	0	0	0	0	0	0	0	0	0	0	49.5056
WHS269	0	0	0	0	0	0	0	0	0	0	0	0	0	0	0	0	0	0	0	0	0	0	0	0	0	0	0.0643501	0	0	0	0	0	0	0	0	0	0	0	0	0	0	0	0	0	0	0.0160875	0	0	0
WHS270	0	0	0	0	0	0	0	0	0	0	0	0	0	0	0.501114	0.0556793	0	0	0	0	0	0	0	0	0	0	0	0	0	0	0.222717	0	0	0	0	0	0	0	0	0	0	0	0	0	0	0	0	0	0
WHS271	0	0	0	0	0	0	0	0	0	0	0	0	0	0	0	0	0	0	0	0	0	0	0	0	0	0	0	0	0	0	0	0	0	0	0	0	0	0	0	0	0	0	0	0	0	0	67.0699	0	0
WHS272	0	0	0	0.0154919	0	0	0	0	0	0	0	0	0	0	0	0	0	0	0	0	0	0	0	0	0	0	0	0	0	0	0	0	0	0	0	0	0	0	0	0	0	0	0	0	0	0	0	0	0
WHS273	0	0	0	0	0	0	0	0	0	0	0	0	0	0	0	0.0966184	0	0	0	0	0	0	0	0	0	0	0	0	0	0	0	0	0	0	0	0	0	0	0	0	0	0	0	0	0	0	0	0	0
WHS275	0	0	0	0	0	0	0	0	0	0	0	0	0	0	0	0.741221	0	0	0	0	0	0	0	0	0	0	0	0	0	0	0	0	0	0	0	0	0	0	0	0	0	0	0	0	0	0	0	0	0
WHS276	0	0	0	0	0	0	0	0	0	0	0	0	0	0	0	69.7749	0	0	0	0	0	0	0	0	0	0	0	0	0	0	0	0	0	0	0	0	0	0	0	0	0	0	0	0	0	0	0	0	0
WHS277	0	0	0	0	0	0	0	0	0	0	0	0	0	0	0	97.4369	0	0	0	0	0	0	0	0	0	0	0	0	0	0	0	0	0	0	0	0	0	0	0	0	0	0	0	0.0265604	0	0	0	0	0
WHS278	0	3.05565	0	0	0	0	0	0	0	0	0	0	0	0	0	0	0	0	0	0	0	0	0	0	0	0	0	0	0	0	0	0	0	0	0	0	0	0	0	0	0	0	0	0	0	0	0	0	0
WHS285	5.1027	30.8757	0	0	0	0	0	0	0	0	0	0	0	0	0	0	0	0	0	0	0	0	0	0	0	0	0	0	0	0	0	0	0	0	0	0	0	0	0	0	0.0648649	0	0	0	0	0	0	0	0
WHS286	4.29367	6.94408	0	0	0	0	0	0	0	0	0	0	0	0	0	0	0	0	0	0	0	0	0	0	0	0	0	0	0	0	0	0.212033	0	0	0	0	0	0	0.0132521	0	0	0	0	0	0	0	0	0	0
WHS287	0.00835492	0	0	0	0	0	0	0	0	0	0	0	0	0	0	99.9875	0	0	0	0	0	0	0	0	0	0	0	0	0	0	0	0	0	0	0	0	0	0	0	0	0	0	0	0	0	0	0	0	0
WHS288	0	0	0	0	0	0.0302939	0	0	0	0	0	0	0	0	0	4.25629	0	0	0	0	0	0	0	0	0	0	0	0	0	0	0	0.257498	0	0	0	0	0	0	0	0	0	2.4841	0	0	0	1.39352	0	0	0
WHS289	0.0190738	0	0	0	0	0	0	0	0	0	0	0	0	0	0	99.9504	0	0	0	0	0	0	0	0	0	0	0	0	0	0	0	0	0	0	0	0	0	0	0	0	0.015259	0	0	0	0	0	0	0	0
WHS290	0	0	0	0	0	0	0	0	0	0	0	0	0	0	0	4.00745	0	0	0	0	0	0	0	0	0	0	0	0	0	0	0	0	0	0	0	0	0	0	0	0	0	11.0023	0	0	0	0.0323834	0	0	0
WHS291	0	0	0	0	0	0	0	0	0	0	0	0	0	0.0447989	0	0	0	0	0	0	0	0	0	0	0	0	0	0	0	0	0	0	0	0	0	0	0	0	0	0	0	0	0	0	0	0	0	0	0
WHS292	0	0	0	0	0	0	0	0	0	0	0	0	0	0	0	0	0	0	0	0	0	0	0	0	0	0	0	0	0	0	0	0	0	0	0	0.0245912	0	0	1.79516	0	0	14.2137	0	0	0	0	0	0	0
WHS295	0	0	0	0	0	0	0	0	0	0	0	0	0	0	84.3625	0	0	0	0	0	0	0	0	0	0	0	0	0	0	0	0	0	0	0	0	0	0	0	0	0	0	0	0	0	0	0	0	0	0
WHS296	0	0	0	0	0	0	0	0	0	0	0	0	0	0	0	0	0	0	0	0	0	0	0	0	0	0	0	0	0	0	0	0	0	0	0	0	0	0	0	0	0	0	0	0	0	0	0	0	0
WHS298	0	0	0	0	0	0	0	0	0	0	0	0	0	0	0	0	0	0	0	0	0	0	0	0	0	0	0	0	0	0	0	0	0	0	0	0	0	0	0	0	0	0	0	0	0	0	0	0	0
WHS299	0	0	0	0	0	0	0	0	0	0	0	0	0	0	0	0	0	0	0	0	0	0	0	0	0	0	0	0	0	0	0	0	0	0	0	0	0	0	0	0	0	99.9911	0	0	0	0	0	0	0
WHS300	0	0	0	0	0	0	0	0	0	0	0	0	0	0	0	2.12383	0	0	0	0	0	0	0	0	0	0	0	0	0	0	0	0	0	0	0	0	0	0	0	0	0	0	0	0	0	0	0	0	0
WHS301	0	0	0	0	0	0	0	0	0	0	0	0	0	0	0	0.319179	0	0	0	0	0	0	0	0	0	0	0	0	0	0	0	0	0	0	0	0	0	0	0	0	0	0.0284981	0	0.575663	0	0	0	0	0.00569963
WHS302	0.0510986	0	0	0	0	0	0	0	0	0	0	0	0	0	0	21.4359	0	0	0	0	0	0	0	0	0	0	0	0	0	0	0	0.178845	0	0	0	0	0	0	0	0	0	0	0	0	0	0	0	0	0
WHS304	0	0	0	0	0	0	0	0	0	0	0	0	0	0	0.0156348	0	0	0	0	0	0	0	0	0	0	0	0	0	0	0	0	0	0	0	0	0	0.0312695	0	0	0	0	0	0	0	0	0	0	0	0
WHS305	0	0	0	0	0	0	0	0	0	0	0	0	0	0	0	94.6649	0	0	0	0	0	0	0	0	0	0	0	0	0	0.485012	0	0	0	0	0	0	0	0	0	0	0	0	0	0	0	0	0	0	0
WHS306	0	0	0	0	0	0	0	0	0	0	0	0	0	0	0	8.83219	0	0	0	0	0	0	0	0	0	0	0	0	0	0	0	0	0	0	0	0	0	0	0	0	0	0	0	0	0	0	0	0	0
WHS307	0.177197	0	0	0	0	0	0	0	0	0	0	0	0	0	0	0.0101256	0	0	0	0	0	0	0	0	0	0	0	0	0	0	0	0	0	0	0	0	0	0	0	0	0	0	0	0.931551	0	0	0	0	0
WHS308	0	0	0	0	0	0	0	0	0	0	0	0	0	0	0	54.3256	0	0	0	0	0	0	0	0	0	0	0	0	0	0	0	0	0.139535	0	0	0	0	0	0	0	0	0	0	0	0	0	0	0	0
WHS310	1.12258	0	0	0	0	0	0	0	0	0	0	0	0	0	0	0	0	0	0	0	0	0	0	0	0	0	0	0	0	0	0	0	0	0	0	0	0	0	0	0	0	0	0	0	0	0	0	0	0
WHS312A	0	0	0	0	0	0	0	0	0	0	0	0	0	0	0	0	0	0	0	0	0	0	0	0	0	0	0	0	0	0	0	0	0	0	0	0	0	0	0	0	0	0	0	2.34383	0	0	0	0	0
WHS312B	0	0	0	0	0	0	0	0	0	0	0	0	0	0	0	0	0	0	0	0	0	0	0	0	0	0	0	0	0	0	0	0	0	0	0	0	0	0	0	0	0	0	0	0.201342	0	0	0	0	0.0134228
WHS316	0	0	0	0	0	0	0	0	0	0	0	0	0	0	0	0.0374883	0	0	0	0	0	0	0	0	0	0	0	0	0	0	0	0	0	0	0	0	0	0	0	0	0	0	0	0	0	0	0	0	0
WHS318	94.4035	0	0	0	0	0	0	0	0	0	0	0	0	0	0	0	0	0	0	0	0	0	0	0	0	0	0	0	0	0	0	0	0	0	0	0	0	0	0	0	0.414556	0	0	0	0	0	0	0	0
WHS319	0	0	0	0	0	0	0	0	0	0	0	0	0	0	0	0.0946372	1.26183	0	0	0	0	0	0	0	0	0.0315457	0.0630915	0	0	0	0	2.46057	0	0	0	0.0630915	0	0	0	0	0	3.3123	0	0	0	0	0	0	0
WHS320	0	0	0	0	0	0	0	0	0	0	0	0	0	0	0	44.514	0	0	0	0	0	0	0	0	0	0	0	0	0	26.7673	0	0	0	0	0	0	0	0	0	0	0	0	0	0.994109	0	0	0	0	0
WHS322	0	0	0	0	0	0	0	0	0	0	0	0	0	0	0	0	0	0	0	2.65627	0	0	0.952793	0	0	0	0	0	0	0	0	0	0	0	0	0	0	0	0	0	0	0	0	0	0	0	0	0	0
WHS325	0	0	0	0	0	0	0	0	0	0	0	0	0	0	0	0.20879	0	0	0	0	0	0	0	0	0	0	0	0	0	0	0	0	0	0	0	0	0	0	0	0	0	99.7912	0	0	0	0	0	0	0
WHS326	0	0	0	0	0	0	0	0	0	0	0	0	0	0	0	5.17193	0	0	0	0	0	0	0	0	0	0	0	0	0	0	0	0.126832	0	0	0	0	0	0	0	0	0	0	0	0	0	0	0	0	0
WHS327	0	0.123916	0	0	0	0	0	0	0	0	0	0	0	0	0	0.247831	0	0	0	0.0413052	0	0	0	0	0	0.165221	0	0	0	0	0	1.52829	0	0.247831	0	0.0826105	0	0	0	0	0	0	0	0.165221	0	0	0	0	0
WHS328	43.0088	0	0	0	0	0	0	0	0	0	0	0	0	0	0	0	0.0461467	0.784495	0	0	0	0	0	0	0	0	0	0	0	0	0	0	0	0	0	0	0	0	0	0	0.553761	0	0	0	0	0	0	0	0
WHS329	0.0485942	96.3554	0	0	0	0	0	0	0	0	0	0	0	0	0	0	0	0	0	0	0	0	0	0	0	0	0	0	0	0	0	0	0	0	0	0	0	0	0	0	0	0.839986	0	0	0	0	0	0	0
WHS330	0.0176929	99.9823	0	0	0	0	0	0	0	0	0	0	0	0	0	0	0	0	0	0	0	0	0	0	0	0	0	0	0	0	0	0	0	0	0	0	0	0	0	0	0	0	0	0	0	0	0	0	0
WHS331	0	0.0811908	0	0	0	0	0	0	0	0	0	0	0	0	0	0	9.52639	0	0	0	0	0	0	0	0	0.162382	0	0	0	0	0	0	0	0	0	0.270636	0	0	0	0	0	6.57645	0	0	0	0	0	0	0
WHS332	14.1202	0	0	0	0	0	0	0	0	0	0	0	0	0.0534855	0	0.035657	0	0	0	0	0	0	0	0	0	0	0	0	0	0	0	0	0	0	0	0	0	0	0	0	8.4507	0	0	0	0	0	0	0	0
WHS333	0	0	0	0	0	0	0	0	0	0	0	0	0	0	0	0	1.30226	0	0	0	0	0	0	0	0	0	1.78204	0	0	0	0	53.7697	0	0	0	0	0	0	0	0	0	13.8451	0	0	0	0	0	0	0
WHS334	15.5718	1.86537	0	0	0	0	0	0	0	0	0	0	0	0	0	0	0	0	0	0	0	0	0	0	0	0	0	0	0	0	0	0	0	0	0	0	0	0	0	0	2.91971	0	0	0	0	0	0	0	0
WHS335	0	0	0	0	0	0	0	0	0	0	0	0	0.0299043	0	0	0.0448565	0	0	0	0	0	0	0	0	0	0	0.224282	0	0	0	0	0.41866	0	0	0	0	0	0	0	0	0	0	0	0	0	0	0	0	0
WHS336	0	0	0	0	0	0	0	0	0	0	0	0	0	0	0	0.0499438	0	0	0	0	0	0	0	0	0	0	0	0	0	0	0	6.38032	0	0	0	0	0	0	0	0	0	0	0	0	0	0	0	0	0
WHS337	0	0	0	0	0	0	0	0	0	0	0	0	0	0	0	0.0101102	2.2748	0	0	0	0	0	0	0	0	0	0	0	0	0	0	0	0	0	0	0	0	0	0.0202204	0	0	91.5681	0	0	0	0	0	0	0
WHS338	0	0	0	0	0	0	0	0	0	0	0	0	0	0	0	0	0	0	0	0	0	0	0	0	0	0	0	0	0	0	0	0	0	0	0	0	0	0	0	0	0	0	0	0	0	0	0	0	0
WHS339	0	0	0	0	0	0	0	0	0	0	0	0	0	0	0	0.0142207	0	0	0.270193	0	0	0	0	0	0	0	0	0	0	0	0	0	0	0	0	0	0	0	0	0	0	0	0	2.01934	0	0	0	0	0
WHS340	0	0	0	0	0	0	0	0	0	0	0	0	0	0	0	0	0	0	0	0	0	0	0	0	0	0	0	0	0	0	0	0	0	0	0	0	0	0	0	0	0	0	0	0	0	0	0	0	0
WHS344	1.66612	0	0	0	0	0	0	0	0	0	0	0	0	0	0	0	0	0	0	0	0	0	0	0	0	0	0	0	0	0	0	0	0	0	0	0	0	0	0	0	0	0	0	0	0	0	0	0	0
WHS345	0	0	0	0	0	0	0	0	0	0	0	0	0	0	0	0	0	0	0	0	0	0	0	0	0	0	0	0	0	0	0	0	0	0	0	0	0	0	0	0	0	0	0	0	0	0	0	0	0
WHS346	0	0	0	0	0	0	0	0	0	0	0	0	0	0	0	0	0	0	0	0	0	0	0	0	0	0	0	0	0	0	0	0	0	0	0	0	0	0	0	0	0	0	0	0	0	0	0	0	0
WHS347	0.122599	0	0	0	0	0	0	0	0	0	0	0	0	0	0	99.8774	0	0	0	0	0	0	0	0	0	0	0	0	0	0	0	0	0	0	0	0	0	0	0	0	0	0	0	0	0	0	0	0	0
WHS348	0	0	0	0	0	0	0	0	0	0	0	0	0	0	0	0.309278	0	0	0	0	0	0	0	0	0	0	0	0	0	0	0	0	0	0	0	0	0	0	0	0	0	0	0	0	0	0	0	0	0
WHS349	55.3457	16.0371	0	0	0	0	0	0.106914	0	0	0	0	0	0	0	0	0	0	0	0	0	0	0	0	0	0	0	0	0	0	0	0	0	0	0	0	0	0	0	0	3.24305	0	0	0	0	0	0	0	0
WHS350	0	0	0	0	0	0	0.0237065	0	0	0	0	0	0	0	0	0	0	0	0	0	0	0	0	0	0	0	0	0	0	0	0	0	0	0	0	0	0	0	0	0	0	0	0	0	0	0	0	0	0
WHS352	0	0	0	0	0	0	0	0	0	0	0	0	0	0	0	0	0	0	0	0	0	0	0	0	0	0	0	0	0	0	0	0	0	0	0	0	0	0	0	0	0	0	0	0	0	0	0	0	0
WHS353	0	0	0	0	0	0	0	0	0	0	0	0	0	0	0	0	0	0	0	0	0	0	0	0	0	0	0	0	0	0	0	3.20285	0	0	0	0	0	0	0	0	0	8.96797	0	67.8292	0	0	0	0	13.9502
WHS354	0	0	0	0	0	0	0	0	0	0	0	0	0	0	0	0	100	0	0	0	0	0	0	0	0	0	0	0	0	0	0	0	0	0	0	0	0	0	0	0	0	0	0	0	0	0	0	0	0
WHS355	0	0	0	0	0	0	0	0	0	0	0	0	0	0	0	0	0	0	0	6.45781	0	0	0	0	0	0	0	0	0	0.0918964	0	0	0	0	0	0	0	0	0	0	0	0	0	0.0334169	0	0	0	0	0
WHS358	0	0	0	0	0	0	0	0	0	0	0	0	0	0	0	0.452928	14.1378	0	0	0	0	0	0	0	0	0	0	0	0	0	0	0	0	0	0	0	0	0	0	0	0	77.6771	0	0	0	0	0	0	0
WHS359	0	0	0	0	0	0	0	0	0	0	0	0	0	0	0	0	0	0	0	0	0	0	0	0	0	0	0	0	0	0	0	0	0	0	0	0	0	0	0	0	0	98.5482	0	0	0	0	0	0	0
WHS360	0	0	0	0	0	0	0	0	0	0	0	0	0	0	0	0	0	0	0	0	0	0	0	0	0	0	0	0	0	0	0	0	0	0	0	0	0	0	0	0	0	0.387472	0	0	0	0	0	0	0
WHS361	0	0	0	0	0	0	0	0	0	0	0	0	0	0	0	0	0	0	0	0	0	0	0	0	0	0	0	0	0	0	0	0	0	0	0	1.3484	0	0	0	0.145773	0	0	0	0	0	0	0	0	11.8076
WHS362	0	0	0	0	0	0	0	0	0	0	0	0	0	0.0895656	0	0	0	0	0	0	0	0	0	0	0	0	0	0	0.358262	0	0	0	0	0	0	0	0	0	0	0	0	0	0	0	0	0	0	0	0
WHS363	0.114921	0	0	0	0	0	0	0	0	0	0	0	0	0.0574603	0	0	0	0	0	0	0	0	0	0	0	0	0	0	0	0	0	0	0	0	0	0	0	0	0	0	0.153227	0	0	0	0	0	0	0	0
WHS365	0	0	0	0	0	0	0	0	0	0	0	0	0	0	0	2.03812	0	0	0	0	0	0	0	0	0	0	0	0	0	0	0	0	0	0	0	0	0	0	0	0	0	0	0	0	0	0	0	41.8175	0
WHS367	0	0	0	0	0	0	0	0	0	0	0	0	0	0	0	99.9082	0	0	0.0306091	0	0	0	0	0	0	0	0	0	0	0	0	0	0	0	0	0	0	0	0	0	0	0	0	0	0	0	0	0	0
WHS368	0	0	0	0	0	0	0	0	0	0	0	0	0	0	0	0	0	0	0	0	0	0	0	0	0	0	0	0	0	0	0	0	0	0	0	0	0	0	0	0	0	0.76956	0	0	0	1.32535	0	0	0
WHS369	0	0	0	0	0	0.0402172	0	0	0	0	0	0	0	0	0	0	4.14237	0	0	0	0	0	0	0	0	0	0	0	0	0	0	0	0	0	0	0	0	0	0	0	0	51.8802	0	0	0	0	0	0	0
WHS370	0	0	0	0	0	0	0	0	0	0	0	0	0	0	0	1.71433	0	0	0	0	0	0	0	0	0	0	0	0	0	0	0	0	0	0	0	0	0	0	0	0	0	74.1037	0	0	0	0	0	0	0
WHS373	0	0	0	0	0	0	0	0	0	0	0	0	0	0	0	0	0	0	0	0	0	0	0	0	0	0	0	0	0	0	0	0	0	0	0	0	0	0	0	0	0	0	0	0	0	0	0	0	0
WHS374	0	0	0	0	0	0	0	0	0	0	0	0	0	0	0	99.9949	0	0	0	0	0	0	0	0	0	0	0	0	0	0	0	0	0	0	0	0	0	0	0	0	0	0	0	0	0	0	0	0	0
WHS375	0	0	0	0	0	0	0	0	0	0	0	0	0	0	0	8.11819	0	0	0	0	0	0	0	0	0	0	0	0	0	0	0	0	0	0	0	0	0	0	0	0	0	0	0	0	0	0	0	0	0
WHS377	0	0	0	0	0	0	0	0	0	0	0	0	0	0	0	0.0507786	0	0	0	0.389303	0	0	0	0	0	0.0507786	22.5288	0	0	0	0	0.0507786	0	0	0	0	0	0	0.084631	0	0	3.2329	0	0	0	0	0	0	0
WHS379	0	0	0	0	0	0	0	0	0	0	0	0	0	0	0	0.58127	0.0215285	0	0	0	0.0143524	0	0	0	0	0	0	0	0	0	0	0.00717618	0	0	0	0	0	0	0	0	0	99.2752	0	0	0	0	0	0	0
WHS380	0	0	0	0	0	0	0	0	0	0	0	0	0	0	0	0.191284	0	0	0	0	0	0	0	0.0166334	0	0	0.0166334	0	0	0	0	0	0	0	0	0	0	0	0	0	0	0	0	0.324351	0	0.565536	0	0	0
WHS382	0	0	0	0	0	0	0	0	0	0	0	0	0	0	0	0.215189	0	0	0	0	0	0	0	0	0	0	0	0	0	0	0	0	0	0	0	0	0	0	0	0	0	0	0	0	0	0.215189	0	0	0
WHS384	0	0	0	0	0	0	0	0	0	0	0	0	0	0	0	0.0218198	0	0	0	0	0	0	0	0	0	0	0	0	0	0	0	6.82959	0	0	0	0	0	0	0	0	0	0	0	0	0	0	0	0	0
WHS385	0	0	0	0	0	0	0	0	0	0	0	0	0	0	0	0	0	0	0.0163225	0	0	0	0	0	0	0	0	0	0	0	0	0	0	0	0	0	0	0	0	0	0	0	0	0	0	0	0	0	0
WHS386	0	0	0	0	0	0	0	0	0	0	0	0	0	0	0	0	0.441306	0	0	0.0294204	0	0	0	0	0	0	0.73551	0	0	0	0	0	0	0	0	0	0	0	0	0	0	8.06119	0	0	0	0	0	0	0
WHS387	0	0	0	0	0	0	0	0	0	0	0	0	0	0	0	0	0	0	0	0	0	0	0	0	0	0	0	0	0	0	0	0	0	0	0	0	0	0	0	0	0	0	0	0	0	0	0	0	0
WHS388	0	0	0	0	0	0	0	0	0	0	0	0	0	0	0	84.2913	0	0	0.0915961	0	0	0	0	0	0	0	0	0	0	0	0	0	0	0	0	0	0	0	0	0	0	0	0	0	0	0	0	0	0
WHS389A	0	0	0	0	0	0	0	0	0	0	0	0	0	0	0	0.0602877	0	0	0	0	0	0	0	0	0	0	0	0	0	0	0	0	0	0	0	0	0	0	0	0	0	0	0	0	0	0	0	0	0
WHS390	0	0	0	0	0	0	0	0	0	0	0	0	0	0	0	0	0	0	0	0	0	0	0	0	0	0	0	0	0	0	0	0	0	0	0	0	0	0	0	0	0	0	0	0	0	0	0	0	0
WHS392	8.03912	0	0	0	0	0	0	0	0	0	0	0	0	0	0	23.2586	0	0	0	0	0	0	0	0	0	0	0	0	0	0	0	0	0	0	0	0	0	0	0	0	0	0	0	0	0	0	0	0	0
WHS394	0	0	0	0	0	0	0	0	0	0	0	0	0	0	0	0	0	0	0	0	0	0	0	0	0	0	0	0	0	0	0	0	0	0	0	0	0	0	0	0	0	0	0	0	0	0	0	0	0
WHS395	1.38723	0	0	0	0	0	0	0	0	0	0	0.0956709	0	0	0	0	0	0	0	0	0	0	0	0	0	0	0	0	0	1.29156	0	0	0	0	0	0	0	0	0	0	0	0	0	0	0	0	0	0	4.71179
WHS396	3.68862	0	0	0	0	0	0	0	0	0	0	0	0	0	0	0	0	0	0	0	0	0	0	0	0	0	0	0	0	0	0	0	0	0	0	0	0	0	0	0	0	0	0	0	0	0	0	0	0
WHS397	0	0	0	0	0	0	0	0	0	0	0	0	0	0.0165618	0	0	0	0	0.0165618	0	0	0	0	0	0	0	0	0	0.0165618	0	0	0	0	0	0	0	0	0	0	0	0	0	0	0	0	0	0	0	0
WHS400	0	0	0	0	0	0	0	0	0	0	0	0	0	0	0	59.5554	0	0	0	0	0	0	0	0	0	0	0	0	0	0	0	40.3729	0	0	0	0	0	0	0	0	0	0	0	0	0	0	0	0	0
WHS401	0	0	0	0	0	0	0	0	0	0	0	0	0	0	0	0	0	0	0	0	0	0	0	0	0	0	0	0	0	0	0	0	0	0	0	0	0	0	0	0	0	0	0	0	0	0	0	0	0
WHS402	0	0	0	0	0	0	0	0	0	0	0	0	0	0	0	0	0	0	0	0	0	0	0	0	0	0	0	0	0	0	0	0	0	0	0	0	0	0	0	0	0	0	0	0	0	0	0	0	0
WHS404	0	0	0	0	0	0	0	0	0	0	0	0	0	0	0	0	0	0	0	0	0.704607	0	0	0	0	0	0	0	0	0	0	0	0	0	0	0	0	0	0	0	0	99.2954	0	0	0	0	0	0	0
WHS406	0.0936914	0	0	0	0	0	0	0	0	0	0	0	0	0	0	0.359151	0	0	0	0	0	0	0	0	0	0.0312305	0	0	0	0	0	0.0156152	0	0	0	0	0	0	0	0	0	0	0	0.0156152	0	0	0	0	0
WHS407	0	0	0	0	0	0	0	0	0	0	0	0	0	0	0	0	0	0	0	0	0	0	0	0	0	0	0	0	0	0	0	0	0	0	0	0	0	0	0	0	0	0	0	0	0	0	0	0	0
WHS408	0	0	0	0	0	0	0	0	0	0	0	0	0	0	0	45.0335	0	0	0	0	0	0	0	0	0	0	0	0	0	0	0	0	0	0	0	0	0	0	0	0	0	40.0975	0	0	0	0	0	0	0
WHS410	0	0	0	0	0	0	0	0	0	0	0	0	0	0	0	0.351334	0	0	0	0	0	0	0	0	0	0	0	0	0	0	0	17.0462	0	0	0	0	0	0	0	0	0	0	0	0	0	0	0	0	0
WHS412	32.8458	1.15783	0	0	0	0	0	0	0	0	0	0	0	0	0	0.731261	0	0	0	0	0	0	0	0	0	0	0	0	0	0	0	0	0	0	0	0	0	0	0	0	1.09689	0	0	0	0	0	0	0	0
WHS413	2.99229	0	0	0	0	0	0	0	0	0	0	0	0	0	0	73.2356	0	0	0	0	0	0	0	0	0	0	0	0	0	0	0	0	0	0	0	0	0	0	0	0	0	23.7721	0	0	0	0	0	0	0
WHS415	0	0	0	0	0	0	0	0	0	0	0	0	0	0	0	0	0	0	0	0	0	0	0	0	0	0	0	0	0	0	0	0	0	0	0	0	0	0	0	0	0	0	0	0	0	0	0	0	0
WHS416	0	0	0	0	0	0	0	0	0	0	0	0	0	0	0	0	0	0	0	0	0	0	0	0	0	0	0	0	0	0	0	0	0	0	0	0	0	0	0	0	0	0	0	0	0	0	0	0	0
WHS418	0	0	0	0	0	0	0	0	0	0	0	0	0	0	0	0	0	0	0	0	0	0	0	0	0	0	0	0	0	0	0	0	0	0	0	0	0	0	0	0	0	0	0	0	0	0	0	0	0
WHS419	0	0	0	0	0	0	0	0	0	0	0	0	0	0	0	44.568	0	0	0	0	0	0	0	0	0	0	0	0	0	0	0	0	0	0	0	0	0	0	0	0	0	0	0	0	0	0	0	0	0
WHS420	0	0	0	0	0	0	0	0	1.6161	0	0	0	0	0	0	0	0	0	0	0	0	0	0	0	0	0	0	0	0	0	0	0	0	0	0	0	0	0	0	0	0	98.3839	0	0	0	0	0	0	0
WHS421	0	0	0	0	0	0	0	0	0	0	0	0	0	0	0	0	0	0	0	0	0	0	0	0	0	0	0	0	0	0	0	0	0	0	0	0	0	0	0	0	0	100	0	0	0	0	0	0	0
WHS422	3.22581	6.26988	0	0	0	0	0	0.181736	0	0	0	0	0	0	0	0.0908678	0.0454339	0	0	0	0	0	0	0	0	0	0	0	0	0	0	0	0	0	0	0	0	0	0	0	0	0.0454339	0	0	0	0.408905	0	0	0
WHS426	0	0	0	0	0	0	0	0	0	0	0	0	0	0	0	100	0	0	0	0	0	0	0	0	0	0	0	0	0	0	0	0	0	0	0	0	0	0	0	0	0	0	0	0	0	0	0	0	0
WHS427	0	0	0	0	0	0	0	0	0	0	0	0	0	0	0	0	0	12.4929	0	0	0	0	0	0	0	0	0	0	0	0	0	0	0	0	0	0	0	0	0	0	0	0	0	0	0	0	0	0	0
WHS428	0	0	0	0	0	0	0	0	0	0	0	0	0	0	0	0	0	0	0	0	0	0	0	0	0	0	0	0	0	0	0	0	0	0	0	0	0	0	0	0	0	0	0	0	0	0	0	0	0
WHS430	0.162999	0	0	0	0	0	0	0	0	0	0	0	0	0	0	89.2421	0	0	0	0	0	0	0	0	0	0	0	0	0	0	0	0	0	0	0	0	0	0	0	0	0	0	0	0	0	0	0	0	0
WHS431	0	0	0	0	0	0	0	0	0	0	0	0	0	0	0	0	0	0	0	0	0	0	0	0	0	0	0	0	0	0	11.832	0	0	0	0	0	0	0	0	0	0	0	0	0	0	0	0	0	0
WHS432	0	0	0	0	0	0	0	0	0	0	0	0	0	0	0	100	0	0	0	0	0	0	0	0	0	0	0	0	0	0	0	0	0	0	0	0	0	0	0	0	0	0	0	0	0	0	0	0	0
WHS433	0	0	0	0	0	0	0	0	0	0	0	0	0	0	0	0.8	0	0	0	0	0	0	0	0	0	0	0	0	0	0	0	0	0	0	0	0	0	0	0	0	0	99.1059	0	0	0	0.0941176	0	0	0
WHS434	0	0	0	0	0	0	0	0	0	0	0	0	0	0	0	0	0.210776	0	0	0	0	0	0	0	0	0	0	0	0	0	0	0	0	0	0	0	0	0	0	0	0	80.332	0	0	0	0	0	0	0
WHS435	65.9056	0	0	0	0	0	0	0	0	0	0	0	0	0	0	3.50076	0	2.1309	0	0	0	0	0	0	0	0	0	0	0	0	0	0	0	0	0	0	0	0	0	0	0	0	0	0	0	0	0	0	0
WHS436	0	0	0	0	0	0	0	0	0	0	0	0	0	0	1.61563	0	0	0	0	0	0	0	0	0	0	0	0	0	0	0	0	0	0	0	0	0	0	0	0	0	0	0	0	0	0	0	0	0	0
WHS437	0	0	0	0	0	0	0	0	0	0	0	0	0	0	0	0.134654	0	0	0	0	0	0	0	0	0	0	0.548235	0	0	0	0	0	0	0	0	0	0	0	0	0.0192363	0	0	0	0	0	0	0	0	0
WHS438	0	0	0	0.256709	0	0	0	0	0	0	0	0	0	0	33.8156	2.33372	0	0	0	0	0	0	0	0	0	0	0	0	0	0	0	0	0	0	0	0	0	0	0	0	0	33.2555	0	0	0	0	0	0	0
WHS439	23.127	0	0	0	0	31.9218	0	3.74593	0	0	0	0	0	0	0	0	6.02606	0	0	0.814332	0	0	0	0	0	0	0	0	0	0	0	0	0	0	0	0	0	20.0326	0	0	0	0.325733	0	1.62866	0	0	0	0	0
WHS440	0	0	0	0	0	0	0	0	0	0	0	0	0	0	0	0.253577	91.9399	0	0	0.108676	0	0	0	0	0	0	0.108676	0.0362253	0	0	0	7.51675	0	0	0	0.0362253	0	0	0	0	0	0	0	0	0	0	0	0	0
WHS441	0	0	0	0	0	0	0	0	0	0	0	0	0	0	0	0	0	0	0	0	0	0	0	0	0	0	0	0	0	0	0	0	0	0	0	0	0	0	0	0	0	0	0	0	0	0	0	0	0
WHS442	0	0	0	0	0	0	0	0.0929656	0	0	0	0	0	0	0	2.58238	0	0	0	0	0	0	0	0	0	0	0	0	0	0	0	0	0	0	0	0	0	0	0	0	0	0	0	0	0	0	0	0	0
WHS443	0	0	0	0	0	0	0	0	0	0	0	0	0	0	0.20187	0	0	0	0	0	0	0	0	0	0	0	0	0	0	0	0	0	0	0	0	0	0	0	0	0	0	98.1832	0	1.60433	0	0	0	0	0
WHS444	0	0	0	0	0	0	0	0	0	0	0	0	0	0	0	0.0363901	0.0727802	0	0	0	0	0	0	0	0	0	0	0	0	0	0	0.10917	0	0	0	0	0	0	0	0	0	25.6914	0	0	0	0	0	0	0
WHS445A	0.0860374	0	0	0	0	0	0	0	0	0	0	0	0	0	0	0	0	0	0	0	0	0	0	0	0	0	0	0	0	0	0	0.589971	0	0	0	0	0	0	0	0	0	0.0122911	0	0	0	0	0	0	0
WHS445B	0	0	0	0	0	0	0	0	0	0	0	0	0	0	0	0	71.2387	0	0	0	0	0	0	0	0	0	0	0	0	0	0	7.19659	0	0	0	0	0	0	0	0	0	0	0	0	0	0	0	0	0
WHS447	0	0	0	0	0	0	0	0	0	0	0	0	0	0	0	18.0304	0	0	0	0	0	0	0	0	0	0	0	0	0	0	0	0	0	0	0	0	0	0	0	0	0	0	0	0	0	0	0	0	0
WHS449	0	0	0	0	0	0	0	0	0	0	0	0	0	0	0	0	0	0	0	0	0	0	0	0	0	0	0	0	0	0	0	0	0	0	0	0	0	0	0	0	0	0	0	0	0	0	0	0	0
WHS450	0	0	0	0	0	0	0	0	0	0	0	0	0	0	0	0	0	0	0	0	0	0	0	0	0	0	0	0	0	0	0.0551572	0	0	0	0	0	0	0	0	0	0	90.7887	0	0.0551572	0	0	0	0	9.04578
WHS451	2.88066	0.823045	0	0	0	0	0	0	0	0	0	0	0	0	4.11523	69.273	0	0	0	0	0	0	0	0	0	0	13.1687	0	0	0	0	0	0	0	0	0	9.73937	0	0	0	0	0	0	0	0	0	0	0	0
WHS452	0	0	0	0	0	0	0	0	0	0	0	0	0	0	0	99.978	0	0	0.0219974	0	0	0	0	0	0	0	0	0	0	0	0	0	0	0	0	0	0	0	0	0	0	0	0	0	0	0	0	0	0
WHS453	0	0	0	0	0	0	0	0	0	0	0	0	0	0	0	0	0	0	0	0	0	0	0	0	0	0	0	0	0	0.0409165	0	0	0	0	0	0	0	0	0	0	0	0	0	0	0	0	0	0	0
WHS455	0	0	0	0	0	0	0	0	0	0	0	0	0	0	0	0.0747384	0	0	0	0	0	0	0	0	0	0	0	0	0	0	0	0	0	0	0	0	0	0	0	0	0	0	0	0	0	0	0	0	0
WHS456	0	0	0	0	0	0	0	0	0	0	0	0	0	0	0	0	0	0	0	0	0	0	0	0	0	0.0262502	0	0	0	0	0	0	0	0	0	0	0	0	0	0	0	0	0	0	0	0	0	0	0
WHS457	0	0	0	0	0	0.0203874	0	0	0	0	0	0	0	0	0	0	0	0	0	0	0	0	0	0	0	0	0	0	0	0	0	0	0	0	0	0	0	0	0	0	0	95.1682	0	0	0	0	0	0	0
WHS460	0	0	0	0	0	0	0	0	0	0	0	0	0	0	0	0	0	0	0	0	0	0	0	0	0	0	0	0	0	0.0123198	0	1.52766	0	0	0	0	0	0	0	0	0	0	0	0	0	0	0	0	0
WHS465	0	0	0	0	0	0	0	0	0	0	0	0	0	0	0	0	0	0	0	0	0	0	0	0	0	0	0	0	0	0	0	0	0	0	0	0	0	0	8.27653	0	0	0	0	0	0	0	0	0	0
WHS467	0.969697	52.3232	0	0	0	0	0	0	0	0	0	0	0	0	0	0	0	0	0	0	0	0	0	0	0	0	0	0	0	0	0	0	0	0	0	0	0	0	0	0	0	19.0303	0	0	0	0	0	0	0
WHS469	0	0	0	0	0	0	0	0	0	0	0	0	0	0	0	3.29854	0	0	0	0	0	0	0	0	0	0	0	0	0	0	0	0	0	0	0	0	0	0	0	0	8.14196	0	0	0	0	0	0	0	0
WHS470	0	0	0	0	0	0	0	0	0	0	0	0	0	0	0	0	0	0	0	0	0	0	0	0	0	0	0	0	0	0	0	0	0	0	0	0	0	0	0	0	0	0	0	0	0	0	0	0	0
WHS472	0	0	0	0	0	0	0	0	0	0	0	0	0	0	0	0	0	0	0	0	0	0	0	0	0	0	0	0	0	0	0	0	0	0	0	0	0	0	0	0	0	0	0	0	0	0	0	0	0
WHS474	0	0	0	0	0	0	0	0	0	0	0	0	0	0	0	100	0	0	0	0	0	0	0	0	0	0	0	0	0	0	0	0	0	0	0	0	0	0	0	0	0	0	0	0	0	0	0	0	0
WHS475	0	0	0	0	0	0	0	0	0	0	0	0	0	0	0	0	0	0	0	0	0	0	0	0	0	0	0	0	0	0	0	0	0	0	0	0	0	0	0	0	0	0	0	0	0	0	0	0	0
WHS476A	0	0	0	0.506938	0	0	0	0	0	0	0	0	0	0	0	0	0	0	0.00512059	0.00512059	0	0	0	0	0	0	5.41246	0	0	0	0	0	0	0	0	0	0	0	0	0	0	0	0	0	0	0	0	0	0
WHS476B	0	0	0	0	0	0	0	0	0	0	0	0	0	0	0	100	0	0	0	0	0	0	0	0	0	0	0	0	0	0	0	0	0	0	0	0	0	0	0	0	0	0	0	0	0	0	0	0	0
WHS477	0	0	0	0	0	0	0	0	0	0	0	0	0	0	0	0	0	0	0	0	0	0	0	0	0	0	0	0	0	0	0	0.322079	0	0	0	0	0	0	0	0	0	0	0	0	0	0	0	0	0
WHS479	0	0	0	0	0	0	0	0	0	0	0	0	0	0	0	0	0	0	0	0	0	0	0	0	0	0	0	0	0	2.47462	0	0	0	0	0	0	0	0	0	0	0	0	0	0	0	0	0	0	0
WHS482	0	0	0	0	0	0	0	0	0	0	0	0	0	0	0	0.00937471	0	0	0	0	0	0	0	0	0	0	0	0	0	0	0	0	0	0	0	0	0	0	0	0	0	0.618731	0	0.00937471	0	0	0	0	0
WHS483	0	0	0	0	0	0	0	0	0	0	0	0	0	0	0	100	0	0	0	0	0	0	0	0	0	0	0	0	0	0	0	0	0	0	0	0	0	0	0	0	0	0	0	0	0	0	0	0	0
WHS484	0	0	0	0	0	0	0	0	0	0	0	0	0	0	0	0.0324272	0	0	0	0	0	0	0	0	0	0	0	0	0	0	0.0108091	0	0	0	0	0	0	0	0	0	0	0	0	0	0	0	0	0	0.0324272
WHS485	0	0	0	0	0	0	0	0	0	0	0	0	0	0	0	100	0	0	0	0	0	0	0	0	0	0	0	0	0	0	0	0	0	0	0	0	0	0	0	0	0	0	0	0	0	0	0	0	0
WHS486	0	0	0	0	0	0	0	0	0	0	0	0	0	0	0	0	7.85356	0	0.0151906	0.0151906	0	0	0	0	0	0	0	0	0	0	0	0	0	0	0	0	0	0	0	0	0	92.1009	0	0.0151906	0	0	0	0	0
WHS487	0	0	0	0	0	0	0	0	0	0	0	0	0	0	0	0.520249	0	0	0	0	0	0	0	0	0	1.14251	0	0	0	0.0612058	0	0.285627	0	0	0	0	0	0	0	0	0	0	0	0.010201	0	0.0714067	0	0	0
WHS490	3.43015	0	0	0	0	0	0	1.60443	0	0	0	0	0	0	0	0	0	0.885201	0	0	0	11.4799	0	0	0	0	0	0	0	0	0	0	0	0	0	0	0	0	0	0	0	0	0	0	0	0	0	0	0
WHS492	0	0	0	0	0	0	0	0	0	0	0	0	0	0	0	23.4529	0	0	0	0	0	0	0	0	0	0	0	0	0	0	0	0	0	0	0	0	0	0	0	0.0197083	0	0	0	6.77966	0	0	0	0	0
WHS493	0	0	0	0	0	0	0	0	0	0	0	0	0	0	0	0	0	0	0	0	0	0	0	0	0	0	0	0	0	0	0	0	0	0	0	100	0	0	0	0	0	0	0	0	0	0	0	0	0
WHS494	0	0	0	0	0	0	0	0	0	0	0	0	0	0	0	0	0	0	0	0	0	0	0	0	0	0.00370535	0	0	0	0	0	0	0	0	0	0	0	0	0.00370535	0	0	99.9555	0	0	0	0	0	0	0
WHS495	0	0	0	0	0	0	0	0	0	0	0	0	0	0	0	0	0	0	0	0	0	0	0	0	0	0	0	0	0	0	0	0	0	0	0	0	0	0	0	0	0	0	0	0	0	0	0	0	0
WHS501	0	0	0	0	0	0	0	0	0	0	0	0	0	0	0	0	0	0	0	0	0	0	0	0	0	0	0	0	0	0	0	0	0	0	0	0	0	0	0	0	0	0	0	0	0	14.7831	0	0	0
WHS503	0	0	0	0	0	0	0	0	0	0	0	0	0	0	0	0	0	0	0	0	0	0	0	0	0	0	0	0	0	0	0	0	0	0	0	0	0	0	0	0	0	0	0	0	0	0	0	0	0
WHS505	0	0	0	0	0	1.70578	0	2.43978	0	0	0	0	0	0	0	0	0.103381	0	0	0	0	0	0	0	0	0	0	0	0	0	0	0	0	0	0	0	0	0	0	0	0	75.0439	0	0	0.0723664	16.3858	0	0	0
WHS506	0	20.3115	0	0	0	0	0	0	0	0	0	0	0	0	0	0.894632	5.89795	0	0	0	0	0	0	0	0	0	0	0	0	0	0	0	0	0	0	0	0	0	0	0	24.4864	0	0	0	0	4.73824	0	0	0
WHS509	0	0	0	0	0	0	0	0	0	0	0	0	0	0	0	0	55.1155	0	0	0	0	0	0	0	0	0	0	0	0	0	0	0	0	19.2942	0	0	0	0	0	0	0	7.64153	0	0	0	0	0	0	0
WHS510	0	0	0	0	0	0	0	0	0	0	0	0	0	0	0	0	0	0	0	0	0	0	0	0	0	0	0	0	0	0	0	0	0	0	0	0	0	0	0	0	0	0	0	0	0	0	0	0	0
WHS512	0.3367	0.15392	0	0	0	0	0	0	0	0	0	0	0	0.00962001	0	0.03848	0	0	0	0	0	0	0	0	0	0	0	0	0	0	0	0	0	0	0	0	0	0	0	0	0	0	0	0	0.02886	0	0	0	0
WHS513B	0	0	0	0	0	0	0	0	0	0	0	0	0	0	0	0	0	0.00366515	0	0	0	0	0	0	0	0	0	0	0	0	0	0.0329864	0	0	0	0	0	0	0	0	0	0	0	0	0.00366515	0	0	0	0
WHS514	0	0	0	0	0	0	0	0	0	0	0	0	0	0	0	0	0	0	0	0	0	0	0	0	0	0	0	0	0	0	0	0	0	0	0	0	0	0	0	0	0	0	0	0	0	0	0	0	0
WHS515	0	0	0	0	0	0	0	0	0	0	0	0	0	0	0	0.353357	0	0	0	0	0	0	0	0	0	0	0	0	0	0	0	0	0	0	0	0	0	0	0	0	0	0	0	0	0	4.07875	0	0	0
WHS516	11.4356	0	0	0	0	0	0	0	0	0	0	0	0	0	0	88.5644	0	0	0	0	0	0	0	0	0	0	0	0	0	0	0	0	0	0	0	0	0	0	0	0	0	0	0	0	0	0	0	0	0
WHS517	0	0.0770218	0	0	0	0	0	0	0	0	0	0	0	0	0	0.397946	0	0	0	0	0	0	0	0	0	0	0	0	0	0	0	0	0	0	0	0	0	0	0	0	0	0	0	0	0	0	0	0	0
WHS520	0.0563142	0.0140786	0	0	0	0	0	0	0	0	0	0	0	0.0140786	0	0	0	0	0	0	0	0	0	0	0	0	0	0	0	0	0	0	0	0	0	0	0	0	0	0	0	0	0	0	0	0	0	0	0
WHS521	0	0	0	0	0	0	0	0	0	0	0	0	0	0	0	0	0	0	0	0	0	0	0	0	0	0	0	0	0	0	0	0	0	0	0	0	0	0	0	0	0	0.16252	0	0	0	0	0	0	44.9507
WHS522	0	0	0	0	0	0	0	0	0	0	0	0	0	0	0	0	0	0	0	0	0	0	0	0	0	0.00462235	0	0	0	0	0	1.04927	0	0	0	0	0	0	0	0	0	0.00462235	0	0	0	0	0	0	0
WHS523	0	0	0	0	0	0	0	0	0	0	0	0	0	0	0	0	0	0	0	0	0	0	0	0	0	0	0	0	0	0	0	0	0	0	0	0	0	0	0	0	0	0	0	0	0	0	0	0	0
WHS524A	0	0	0	0	0	0	0	0	0	0	0	0	0	0	0	0	0	0	0	0	0	0	0	0	0	0	0	0	0	0	0	0	0	0	0	0	0	0	0	0	0	0	0	0	0	0	0	0	0
WHS524B	0	0	0	0	0	0	0	0	0	0	0	0	0	0	0	0.211204	0	0	0	0	0	0	0	0	0	0	0	0	0	0	0	0	0	0	0	0	0	0	0.0402293	0	0	0	0	0.130745	0	0	0	0	0
WHS525	0	0	0	0	0	0	0	0	0	0	0	0	0	0	0	0	0	0	0	0	0	0	0	0	0	0	0	0	0	0	0	0	0	0	0	0	0	0	0	0	0	79.4839	0	0	0	0	0	0	0
WHS526	0	0	0	0	0	0	0	0	0	0	0	0	0	0	0	2.58817	0	0	0	0	0	0	0	0	0	0	0	0	0	0	0	0	0	0	0	0	0	0	0	0	0	97.4118	0	0	0	0	0	0	0
WHS527	0	0	0	0	0	0	0	0	0	0	0	0	0	0	0	0.90787	0	0	0	0	0	0	0	0	0	0	0	0	0	0	0	0.730594	0	0	0	0	0	0	0	0	0	1.51491	0	0	0	0	0	0	0
WHS532	0	0	0	0	0	0	0	0	0	0	0	0	0	0	0	43.8218	0	0	0	0	0	0	0	0	0	0	0	0	0	0	0	0	0	0	0	0	0	0	0	0	0	0	0	0	0	0	0	0	0
WHS535	0	0	0	0	0	0	0	0	0	0	0	0	0	0	0	0	0	0	0	0	0	0	0	0	0	0	0	0	0	0	0	0	0	0	0	0	0	0	0	0	0	0.102108	0	1.06484	0	0	0	0	0
WHS538	0	0	0	0	0	0	0	0	0	0	0	0	0	0	91.457	8.54302	0	0	0	0	0	0	0	0	0	0	0	0	0	0	0	0	0	0	0	0	0	0	0	0	0	0	0	0	0	0	0	0	0
WHS539	0	0	0	0	0	0	0	0	0	0	0	0	0	0	0	0	0	0	0	0	0	0	0	0	0	0	0	0	0	0	0	0	0	0	0	0	0	0	0	0	0	0	0	0	0	0	0	0	0
WHS540	0	0	0	0	0	0	0	0	0	0	0	0	0	0	0	9.95311	47.4211	0	0	0	0	0	0	0	0	0	0	0	0	0	0	0	0	42.4979	0	0.0852515	0	0	0	0	0	0.0426257	0	0	0	0	0	0	0
WHS541	0	0	0	0	0	0	0	0	0	0	0	0	0	0	0	0.384615	0	0	0.0240385	0	0	0	0	0	0	0	0	0	0	0	0	24.1587	0	0	0	0	0	0	0	0	0	0.264423	0	0	0	5.91346	0	0	0
WHS542	0	0	0	0	0	0	0	0	0	0	0	0	0	0	0	0	0.0233827	0	0	0	0	0	0	0	0	0	0	0	0	0	0	0	0	0	0	0	0	0	0	0	0	99.9766	0	0	0	0	0	0	0
WHS543	0	0	0	0	0	0	0	0	0	0	0	0	0	0	0	0	0	0	0	0	0	0	0	0	0	0	0.030009	0	0	0	0	0	0	0	0	0	0	0	0	0	0	0	0	0	0	0	0	0	0
WHS544	0	0	0	0	0	0	0	0	0	0	0	0	0	0	0	0	0	0	0	0	0	0	0	0	0	0	0	0	0	0	0	0	0	0	0	0	0	0	0	0	0	7.25224	0	0	0	0	0	0	0
WHS545	0	0.0205613	0	0	0	0	0	0	0	0	0	0	0	0	0	92.1661	7.60769	0	0	0	0	0	0	0	0	0	0.0514033	0	0	0	0	0	0	0	0	0	0	0	0	0	0	0	0	0	0	0	0	0	0
WHS546	0	0	0	0	0	0	0	0	0	0	0	0	0	0	0	0	0	0	0	0	0	0	0	0	0	0	0	0	0	0	0	0	0	0	0	0	0	0	0	0	0	100	0	0	0	0	0	0	0
WHS550	0	0	0	0	0	0	0	0	0	0	0	0	0	0	0	0	6.84278	0	0	0	0	0	0	0	0	0	0	0	0	0	0	0	0	0	0	0	0	0	0	0	0	93.1572	0	0	0	0	0	0	0
WHS552	0	0	0	0	0	0	0	0	0	0	0	0	0	0	0	0	0	0	0	0	0	0	0	0	0	0	0	0	0	0	0	0	0	0	0	100	0	0	0	0	0	0	0	0	0	0	0	0	0
WHS554	0	0	0	0	0	0	0	0	0	0	0	0	0	0	0	0	0	0	0	0	0	0	0	0	0	0.0561903	0	0	0	0	0	0	0	0	0	0	0	0	0	0	0	99.9438	0	0	0	0	0	0	0
WHS556	0	0	0	0	0	0	0	0	0	0	0	0	0	0	0	0	0	0	0	0	0	0	0	0	0	0	0	0	0	0	0	0	0	0	0	0	0	0	0	0	0	0	0	0	0	0	0	0	0
WHS663	0	0	0	0	0	0	0	0	0	0	0	0	0	0	0	0	2.21849	0	0	0	0	0	0	0	0	0	0	0	0	0	0	0	0	0	0	0	0	0	0	0.347764	0	0	0	0	0	0.179878	0	0	0
WHS665	0	0	0	0	0	0	0	0	0	0	0	0	0	0	0	0	0	0	0	0	0	0	0	0	0	0	0	0	0	0	0	0	0	0	0	0	0	0	0	0	0	0	0	0	0	0	0	0	0
[truncated: 35 more columns]

## Sheet: rbcL_and_ITS2_read_counts
rbcL and ITS2 DNA Metabarcoding data: read counts
Sample	Acer.sp.	Aconitum.sp.	Aesculus.hippocastanum	Ailanthus.altissima	Allium.sp.	Alnus.sp.	Anacardiaceae	Anethum.graveolens	Angelica.sylvestris	Anthoxanthum.odoratum	Apiaceae	Aquilegia.sp.	Arecaceae	Artemisia.sp.	Asparagus.sp.	Astelia.sp.	Asteraceae	Astilbe.Heuchera	Begonia.sp.	Berberis.sp.	Betula.sp.	Boraginaceae	Borago.officinalis	Brassica.sp.	Buddleja.Verbascum	Calluna.vulgaris	Camellia.sp.	Campanula.sp.	Campsis.sp.	Capsicum.sp.	Cardamine.sp.	Carex.sp.	Castanea.sativa	Ceanothus.sp.	Centaurea.sp.	Cirsium.Hypochaeris	Clematis.sp.	Convolvulus.Calystegia	Cordyline.australis	Coriandrum.sativum	Cornus.sp.	Cotinus.coggygria	Crepis.sp.	Cucumis.Cucurbita	Deutzia.sp.	Digitalis.sp.	Elaeagnus.sp.	Epilobium.Oenothera	Erica.sp.
WHS001	245	0	11	0	0	0	0	0	0	0	0	0	0	0	0	0	219	0	0	0	0	0	0	3357	0	0	0	0	0	0	0	0	0	0	7	0	2	0	0	0	0	0	0	0	0	0	0	0	0
WHS002	1175	0	62	0	3	0	0	0	0	0	0	0	0	0	0	0	221	0	0	7	0	1	0	0	0	0	0	0	0	0	0	0	0	0	0	0	0	0	0	0	0	0	0	0	0	0	0	0	0
WHS003	0	0	0	0	0	0	0	0	0	0	0	0	0	0	0	0	0	0	0	0	0	0	0	6	0	0	0	0	0	0	0	0	0	8	0	0	0	0	0	0	0	1	0	0	0	0	0	0	0
WHS004	0	0	0	0	0	0	0	0	0	0	0	0	0	0	0	0	0	0	0	0	0	0	0	174	0	0	0	0	0	0	0	0	0	1	0	0	0	0	0	0	0	0	0	0	0	0	0	0	0
WHS005	40	0	0	0	0	0	0	0	0	0	0	0	0	0	0	0	102	0	0	0	0	0	0	12231	0	0	0	0	0	0	0	0	0	0	0	0	0	0	0	0	0	0	0	0	0	0	0	0	0
WHS006	356	0	10	1	0	0	0	0	0	0	0	0	0	0	0	0	0	0	0	0	0	0	0	196	2	0	0	0	0	0	0	0	0	0	0	0	0	0	0	0	0	0	0	0	0	0	0	0	0
WHS007	2526	0	22	0	0	0	0	0	0	0	0	0	0	0	0	0	31	0	0	0	0	0	0	0	0	0	0	0	0	0	0	0	0	0	0	0	0	0	0	0	0	0	0	0	0	0	0	0	0
WHS008	0	0	0	0	0	0	0	0	0	0	0	0	0	0	0	0	0	0	0	0	0	0	0	7871	0	0	0	0	0	0	0	0	0	0	0	0	0	0	0	0	0	0	0	0	0	0	0	0	0
WHS009	302	0	630	0	0	0	0	0	0	0	37	0	0	0	0	0	136	0	0	0	0	0	0	3113	0	0	0	0	0	0	0	0	0	0	0	54	0	0	17	0	0	0	0	0	0	0	0	0	0
WHS011	2254	0	169	0	0	0	0	0	0	0	0	0	0	0	0	0	276	0	0	0	0	0	0	516	0	0	0	0	0	0	0	0	0	0	0	0	0	0	0	0	0	0	0	0	0	0	0	0	0
WHS013	0	0	0	0	0	0	0	0	0	0	0	0	0	0	0	0	0	0	0	0	0	0	0	5194	0	0	0	0	0	0	0	0	0	0	0	0	0	0	0	0	0	0	0	0	0	0	0	0	0
WHS014	0	0	0	0	0	0	0	0	0	0	0	0	0	0	0	0	0	0	0	0	0	0	0	13010	0	0	0	0	0	0	0	0	0	0	0	0	0	0	0	0	0	0	0	0	0	0	0	0	0
WHS015	0	0	0	0	0	0	0	0	0	0	0	0	0	0	0	0	0	0	0	0	0	0	0	15738	0	0	0	0	0	0	0	0	0	0	0	0	581	0	0	0	0	0	0	0	0	0	0	0	0
WHS016	0	0	0	0	0	0	0	0	0	0	0	0	0	0	0	0	0	0	0	0	0	0	0	8266	0	0	0	0	0	0	0	0	0	0	0	0	0	0	0	0	0	0	0	0	0	0	0	0	0
WHS017	0	0	222	0	0	0	0	0	0	0	0	0	0	0	0	0	19	0	0	0	0	0	0	18683	0	0	0	0	0	0	0	0	0	0	0	0	0	0	0	0	0	0	0	0	0	0	0	0	0
WHS018	469	0	539	0	0	0	0	0	0	0	0	0	0	0	0	0	0	0	0	0	0	0	0	4392	0	0	0	0	0	0	0	0	0	0	0	0	0	0	0	0	0	0	0	0	0	0	0	0	0
WHS019	0	0	0	0	0	0	0	0	0	0	0	0	0	0	0	0	0	0	0	0	0	0	0	5288	0	0	0	0	0	0	0	0	0	0	0	0	108	0	0	0	0	0	0	0	0	0	0	0	0
WHS020	0	0	0	0	0	0	0	0	0	0	0	0	0	0	0	0	7	0	0	0	0	0	0	10705	0	0	0	0	0	0	0	0	0	0	0	0	0	0	0	0	0	0	0	0	0	0	0	0	0
WHS021	0	0	0	0	0	0	0	0	0	0	0	0	0	0	225	0	0	0	0	0	0	0	0	16235	0	0	0	0	0	0	0	0	0	0	0	0	0	0	0	0	0	0	0	0	0	0	0	0	0
WHS023	108	0	0	0	0	0	0	0	0	0	0	0	0	0	0	0	12	0	0	0	0	0	0	0	0	0	0	0	0	0	0	0	0	0	0	0	0	0	0	0	0	0	0	0	0	0	0	0	0
WHS024	250	0	4	0	0	0	0	0	0	0	0	0	0	0	0	0	585	0	0	18	0	0	0	16	0	0	0	0	0	0	0	0	0	0	0	0	0	0	0	0	0	0	0	0	0	0	0	0	0
WHS025	0	0	0	0	0	0	0	0	0	0	0	0	0	0	0	0	0	0	0	0	0	0	0	0	0	0	0	0	0	0	0	0	0	0	0	0	0	0	0	0	0	0	0	0	0	0	0	0	0
WHS026	667	0	6	0	0	0	0	0	0	0	0	0	0	0	0	0	105	0	0	0	0	0	0	31	0	0	0	0	0	0	0	0	0	0	0	0	0	0	0	0	0	0	0	0	0	0	0	0	0
WHS027	4	0	0	4	0	0	0	0	0	0	0	0	0	0	0	0	0	0	0	0	0	0	0	0	2	0	0	0	0	0	0	0	0	0	0	0	0	0	0	0	0	0	0	0	0	0	0	0	0
WHS028	0	0	0	0	0	0	0	0	0	0	0	0	0	0	0	0	33	0	0	0	0	0	0	599	0	0	0	0	0	0	0	0	0	0	2	257	0	0	0	0	0	0	0	0	0	0	0	0	0
WHS029	0	0	0	0	0	0	0	0	0	0	287	0	0	0	0	0	0	0	0	0	0	0	0	0	0	0	0	0	0	0	0	0	0	0	0	0	0	0	0	0	0	0	0	0	0	0	0	0	0
WHS030	0	0	0	0	0	7650	0	0	0	0	0	0	0	0	0	0	0	0	0	0	0	0	0	0	0	0	0	0	0	0	0	0	0	0	0	0	0	0	0	0	0	0	0	0	0	0	0	0	0
WHS031	0	0	0	0	0	0	0	0	0	0	0	0	0	0	0	0	0	0	0	0	0	0	0	38	0	0	0	0	0	0	0	0	0	0	0	0	0	0	0	0	0	0	0	0	0	0	0	0	0
WHS032	0	0	0	0	0	0	0	0	0	0	0	0	0	0	0	0	0	0	0	0	0	0	0	0	0	0	0	0	0	0	0	0	0	0	0	0	0	0	0	0	0	0	0	0	0	0	0	0	0
WHS033	23	0	0	1	4	0	0	0	0	0	0	0	0	0	0	0	0	0	0	0	0	0	0	0	0	0	0	2	0	0	0	0	0	0	0	0	0	0	0	0	0	2	0	0	0	0	0	0	0
WHS034	16	0	0	0	0	0	0	0	0	0	0	0	0	0	0	0	0	0	0	0	0	0	0	17603	0	0	0	0	0	0	0	0	0	0	0	0	0	0	0	0	0	0	0	0	0	0	0	0	0
WHS035	0	0	0	0	0	0	0	0	0	0	0	0	0	0	0	0	0	0	0	0	0	0	0	12525	0	0	0	0	0	14531	0	0	0	0	0	0	0	0	0	0	0	0	0	0	0	0	0	0	0
WHS036	2	0	51	0	0	0	0	0	0	0	0	0	0	0	0	0	0	0	0	0	0	0	0	5601	0	0	0	0	0	0	0	0	0	0	0	0	2	0	0	0	0	0	0	0	0	0	0	0	0
WHS037	0	0	0	0	0	0	0	0	0	0	0	0	0	0	0	0	0	0	0	0	0	0	0	0	0	0	0	0	0	0	0	0	0	0	0	0	0	0	0	0	0	0	0	0	0	0	0	0	0
WHS038	1941	0	50	0	0	0	0	0	0	0	0	0	0	0	0	0	0	0	0	0	0	0	0	0	0	0	0	0	0	0	0	0	0	0	0	0	0	0	0	0	0	0	0	0	0	0	0	0	0
WHS039	1829	0	1	0	0	0	0	0	0	0	0	0	0	0	0	0	0	0	0	0	0	0	0	10486	0	0	0	0	0	0	0	0	0	0	0	0	0	0	0	0	0	0	0	0	0	0	0	0	0
WHS040	0	0	0	0	0	0	0	0	0	0	0	0	0	0	0	0	0	0	0	0	0	0	0	13018	0	0	0	0	0	0	0	0	0	0	0	0	0	0	0	0	0	0	0	315	0	0	0	0	0
WHS041	0	0	0	0	0	0	0	0	0	0	0	0	0	0	0	0	4	0	0	0	0	0	0	0	0	0	0	0	0	0	0	0	0	0	16	0	0	0	0	0	0	0	0	0	0	0	0	0	28
WHS042	66	0	3	0	0	0	0	0	0	0	2	0	0	0	0	0	51	0	0	0	0	0	0	0	0	0	18	0	0	0	0	0	0	42	2	1	2	0	0	0	0	0	0	0	0	0	0	0	0
WHS043	0	0	0	0	0	0	0	0	0	0	0	0	0	0	0	0	0	0	0	0	0	0	0	0	0	0	0	0	0	0	0	0	0	90	0	0	0	0	0	0	0	0	0	0	0	0	0	0	0
WHS044	28	0	0	0	0	0	0	0	0	0	0	0	0	0	0	0	5	0	0	0	0	0	0	192	0	0	0	0	0	0	0	0	0	0	1	0	0	0	0	0	0	0	0	0	0	0	0	0	0
WHS045	0	0	0	292	0	0	0	0	0	0	1	0	0	0	0	0	0	0	0	0	0	0	0	0	1	0	4	0	0	0	0	0	0	3	0	0	9	0	0	0	0	6	0	0	0	0	0	0	0
WHS046	2675	0	4	0	0	0	0	0	0	0	0	0	0	0	0	0	0	0	0	0	0	0	0	8271	0	0	0	0	0	0	0	0	0	0	0	0	0	0	0	0	0	0	0	0	0	0	0	0	0
WHS047	0	0	0	51	0	0	0	0	0	0	0	0	0	0	0	0	0	0	0	0	0	0	0	879	0	0	0	0	0	0	0	0	0	0	0	0	0	0	0	0	0	0	0	0	0	0	0	0	0
WHS049	0	0	0	0	0	0	0	0	0	0	0	0	0	0	0	0	0	0	0	0	0	0	0	35	0	0	0	0	0	0	0	0	0	0	0	0	0	0	0	0	0	0	0	0	0	0	0	0	0
WHS050	0	0	0	0	0	0	0	0	0	0	0	0	0	0	0	0	0	0	0	0	0	0	0	0	0	0	0	0	0	0	0	0	0	0	0	0	0	0	0	0	0	0	0	0	0	0	0	0	0
WHS051	1511	0	68	0	0	14	0	0	0	0	1	0	0	0	0	0	27	0	0	1	0	0	0	0	0	0	0	0	0	0	0	0	0	0	0	0	0	0	0	0	0	0	0	0	0	0	0	0	0
WHS052	4613	0	46	0	0	0	0	0	0	0	0	0	0	0	0	0	0	0	0	0	0	0	0	4072	0	0	0	0	0	0	0	0	0	0	0	0	0	0	0	0	0	0	0	0	0	0	0	0	0
WHS054	1415	0	46	0	0	0	0	0	0	0	0	0	0	0	0	0	21	0	0	38	0	0	0	2011	0	0	0	0	0	0	0	0	0	0	0	0	9	0	0	0	0	0	0	0	0	0	0	0	0
WHS056	495	0	22	0	0	0	0	0	0	0	0	0	0	0	0	0	2	0	0	0	0	0	0	0	0	0	0	0	0	0	0	0	0	0	0	0	0	0	0	0	0	0	0	0	0	0	0	0	0
WHS057	17	0	16	0	0	0	0	0	0	0	0	0	0	0	0	0	42	0	0	0	0	0	0	3473	0	0	0	0	0	0	0	0	0	0	27	0	0	0	0	0	0	0	0	0	0	0	0	0	0
WHS058	22	0	1	15	0	0	0	0	0	0	0	0	0	0	0	0	166	0	0	0	0	0	0	6	0	0	0	0	0	0	0	0	0	0	0	0	0	0	0	0	0	0	0	0	0	0	0	0	0
WHS059	36	0	1	105	0	0	0	0	0	0	0	0	0	0	0	0	0	0	0	0	0	0	0	281	7	0	0	0	0	0	0	0	0	1	0	0	0	0	0	0	0	1	0	0	0	0	0	0	0
WHS060	18	0	0	0	0	0	0	0	0	0	0	24	0	0	0	0	0	0	0	0	0	0	0	23546	0	0	0	0	0	0	0	0	0	0	0	0	0	0	0	0	0	0	0	0	0	0	0	0	0
WHS061	0	0	0	0	0	0	0	0	0	0	0	0	0	0	0	0	0	0	0	0	0	0	0	0	0	0	0	0	0	0	0	0	0	0	0	0	0	0	0	0	0	0	0	0	0	0	0	0	0
WHS062	0	0	0	0	0	0	0	0	0	0	0	0	0	0	0	0	0	0	0	0	0	0	0	0	0	0	0	0	0	0	0	0	0	0	0	0	0	0	0	0	0	0	0	0	0	0	0	0	0
WHS063	0	0	0	0	0	0	0	0	0	0	0	0	0	0	0	0	0	0	0	0	0	0	0	0	0	0	0	0	0	0	0	0	0	0	0	0	0	0	0	0	0	0	0	0	0	0	0	0	0
WHS064	593	0	26	0	0	0	0	0	0	0	0	0	0	0	0	0	0	0	0	0	0	0	0	2200	0	0	0	0	0	0	0	0	0	0	0	0	0	0	0	0	0	0	0	0	0	0	0	0	0
WHS065	253	0	9	0	0	0	0	0	0	0	0	0	0	0	0	0	0	0	0	0	0	0	0	6	0	0	0	0	0	0	0	0	0	0	0	0	29	0	0	0	0	0	0	0	0	0	0	0	0
WHS066	202	0	9	0	0	0	0	0	0	0	0	0	0	0	0	0	0	0	0	0	0	0	0	74	0	0	1	0	0	0	0	0	0	0	0	0	0	0	0	0	0	0	0	0	0	0	0	0	0
WHS067	721	0	0	0	0	0	0	0	0	0	0	0	0	0	0	0	0	0	0	0	0	0	0	16207	0	0	0	0	0	0	0	0	0	0	0	0	0	0	0	0	0	0	0	0	0	0	0	0	0
WHS068	136	0	1	0	0	0	0	0	0	0	0	0	0	0	0	0	12	0	0	0	0	0	1	185	0	0	0	0	0	0	0	0	0	7	6	0	0	0	0	0	0	0	0	0	0	0	0	0	0
WHS069	18	0	14	0	1	0	0	0	0	0	2	0	0	0	0	0	0	0	0	0	0	0	0	0	0	0	4	0	0	0	0	0	0	0	0	0	0	0	0	0	0	0	0	0	0	0	0	0	0
WHS070	0	0	0	0	0	0	0	0	0	0	0	0	0	0	0	0	0	0	0	0	0	0	0	0	0	0	0	0	0	0	0	0	0	0	0	0	0	0	0	0	0	0	0	0	0	0	0	0	23
WHS071	0	0	0	0	0	0	0	0	0	0	0	0	0	0	0	0	0	0	0	0	0	0	0	497	0	0	0	0	0	0	0	0	0	0	0	0	0	0	0	0	0	0	0	0	0	0	0	4	0
WHS072	0	0	0	0	0	0	0	0	0	0	0	0	0	0	0	0	0	0	0	0	0	0	0	6143	0	0	0	0	0	0	0	0	0	0	0	0	0	0	0	0	0	0	0	0	0	0	0	0	0
WHS073	244	0	5	0	0	0	0	0	0	0	0	0	0	0	0	0	0	0	0	0	0	0	0	10497	0	0	0	0	0	0	0	0	0	3	0	0	0	0	0	0	0	0	0	0	0	0	0	0	0
WHS074	388	0	29	0	0	0	0	0	0	0	0	0	0	0	0	0	0	0	0	0	0	8	0	1	0	0	8	0	0	0	0	0	0	153	0	0	1	0	3	0	0	0	0	0	0	0	0	0	0
WHS075	977	0	22	0	0	0	0	0	0	0	0	0	0	0	0	0	184	0	0	0	0	0	0	0	0	0	0	0	0	0	0	0	0	0	0	0	0	0	0	0	0	0	0	0	0	0	0	0	0
WHS076	83	0	5	0	0	0	0	0	0	0	0	0	0	0	0	0	1	0	0	0	0	0	0	37	0	0	0	0	0	0	0	0	0	0	0	0	0	0	0	0	0	0	0	0	0	0	0	0	0
WHS077	0	0	0	0	0	0	0	0	0	0	0	0	0	0	0	0	0	0	0	0	0	0	0	8	0	0	0	0	0	0	0	0	0	0	0	0	0	0	0	0	0	0	0	0	0	0	0	0	0
WHS078	752	0	21	0	0	0	0	0	0	0	0	0	0	0	0	0	1	0	0	0	0	0	0	10149	0	0	0	0	0	0	0	0	0	0	0	0	173	0	0	0	0	0	0	0	0	0	0	0	0
WHS079	199	0	7	0	0	0	0	0	0	0	1	0	0	0	0	0	54	1	0	1	0	0	0	0	0	0	0	0	0	0	0	0	0	2	0	0	0	0	0	0	0	0	0	0	0	0	0	0	0
WHS080	548	0	157	0	0	0	0	0	0	0	0	0	0	0	0	0	0	0	0	0	0	0	0	20839	0	0	0	0	0	0	0	0	0	0	0	0	0	0	0	0	0	0	0	0	0	0	0	0	0
WHS081	10	0	9	6	0	0	0	0	0	0	4	0	0	0	0	0	0	0	0	0	0	0	0	199	0	0	0	0	0	0	0	0	0	0	0	0	0	0	0	0	0	0	0	0	0	0	0	0	0
WHS082	103	0	9	0	0	0	0	0	0	0	0	0	0	0	0	0	0	0	0	0	0	0	0	120	0	0	0	0	0	0	0	0	0	1	0	0	0	0	0	0	0	0	0	0	0	0	0	0	0
WHS083	1034	0	21	0	16	0	0	0	0	0	3	0	0	0	0	0	8	0	0	0	0	0	0	7	1	0	0	0	0	0	0	0	0	0	1	0	0	0	0	0	0	0	0	0	0	0	0	0	0
WHS084	0	0	0	0	0	0	0	0	0	0	0	0	0	0	0	0	1	0	0	0	0	0	0	947	0	0	0	0	0	0	0	0	0	0	1	0	0	0	0	0	2	0	0	0	0	0	0	0	0
WHS085	65	0	83	0	0	0	0	0	0	0	0	0	0	0	0	0	0	0	0	0	0	0	0	15531	0	0	0	0	0	0	0	0	0	0	0	0	0	0	0	0	0	0	0	0	0	0	0	0	0
WHS086	0	0	0	0	0	0	0	0	0	0	0	0	0	0	0	0	0	0	0	0	0	0	0	9275	0	0	0	0	0	0	0	0	0	0	0	0	0	0	0	0	0	0	0	0	0	0	0	0	0
WHS087	1387	0	58	0	232	0	0	0	0	0	1	0	0	0	0	0	3	0	0	4	0	0	0	0	0	0	0	0	0	0	0	0	0	0	0	0	4	0	0	0	0	0	0	0	0	0	0	0	0
WHS090	0	0	0	0	0	0	0	0	0	0	0	0	0	0	0	0	0	0	0	0	0	0	0	0	0	0	0	0	0	0	0	0	0	0	0	0	0	0	0	0	0	0	0	0	0	0	0	0	0
WHS091	0	0	8	0	0	0	0	0	0	0	0	0	0	0	0	0	0	0	0	0	0	0	2	0	0	0	0	0	0	0	0	0	0	0	0	0	0	0	0	0	0	0	0	0	0	0	0	0	0
WHS092	0	0	0	5	0	0	0	0	0	0	0	0	0	0	0	0	47	0	0	0	0	0	0	1	0	0	0	0	0	0	0	0	0	0	1	0	1	1	0	0	0	1	0	0	0	0	0	0	0
WHS093	130	0	17	0	0	0	0	0	0	0	0	0	0	0	0	0	0	0	0	0	0	0	0	412	0	0	0	0	0	0	0	0	0	0	0	0	0	0	0	0	0	0	0	0	0	0	0	0	0
WHS094	863	0	21	0	394	0	0	0	0	0	0	0	0	0	0	0	10	0	0	1	0	0	0	413	0	0	0	0	0	0	0	0	0	0	2	0	4	0	0	0	0	0	0	0	0	0	0	0	0
WHS095	3039	0	83	0	1017	0	0	0	0	0	0	0	0	0	0	0	4	0	0	12	0	0	0	0	0	0	0	0	0	0	0	0	0	1	0	0	6	0	0	0	0	0	0	0	0	0	0	0	0
WHS096	253	0	260	0	0	0	0	0	0	0	0	0	0	0	0	0	0	0	0	0	0	0	0	10149	0	0	0	0	0	0	0	0	0	0	0	0	0	0	0	0	0	0	0	0	0	0	0	0	0
WHS097	0	0	0	0	0	0	0	0	0	0	0	0	0	0	0	0	0	0	0	0	0	0	0	626	0	0	0	0	0	0	0	0	0	0	0	0	0	0	0	0	0	0	0	0	0	0	0	0	0
WHS098	1936	0	722	0	0	0	0	0	0	0	0	0	0	0	0	0	166	0	0	0	0	0	0	9361	0	0	20	0	0	0	0	0	0	0	3	0	86	0	0	0	2	0	0	0	0	0	0	0	0
WHS099	0	0	0	0	0	0	0	0	0	0	84	0	0	0	0	0	0	0	0	0	0	0	0	282	0	0	0	0	0	0	0	0	0	0	0	0	0	0	0	0	0	0	0	0	0	0	0	0	0
WHS100	0	0	0	0	2795	0	0	0	0	0	0	0	0	0	0	0	0	0	0	0	0	0	0	4444	0	0	0	0	0	0	0	0	530	0	0	0	0	0	0	0	0	0	0	0	0	0	0	0	0
WHS101	68	0	82	0	0	0	0	0	0	0	0	0	0	0	0	0	0	0	0	0	0	0	0	25346	0	0	0	0	0	0	0	0	0	0	0	0	2	0	0	0	0	0	0	0	0	0	0	0	0
WHS102	0	0	0	0	0	0	0	0	0	0	0	0	0	0	0	0	0	0	0	0	0	0	0	2403	0	0	0	0	0	0	0	0	0	0	0	0	0	0	0	0	0	0	0	0	0	0	0	0	0
WHS103	0	0	0	0	0	0	0	0	0	0	0	0	0	0	0	0	0	0	0	0	0	0	0	203	0	0	0	0	0	0	0	0	0	0	0	0	0	0	0	0	0	0	0	0	0	0	0	0	0
WHS104	0	0	0	0	0	0	0	0	0	0	0	0	0	0	0	0	0	0	0	0	0	0	0	4421	297	0	0	0	0	0	0	0	3	0	0	0	0	0	0	0	0	0	0	0	0	0	0	0	0
WHS105	1444	0	334	7	0	0	0	0	0	0	0	0	0	0	0	0	0	0	0	0	0	8	0	1	0	0	22	0	0	0	0	0	0	84	0	0	6	0	1	0	0	1	0	0	0	0	0	0	0
WHS106	891	0	26	0	4	0	0	0	0	0	0	0	0	0	0	0	0	0	0	0	0	0	0	0	0	0	3	0	0	0	0	0	0	0	0	0	0	0	0	0	0	0	0	0	0	0	0	0	0
WHS106A	0	0	0	0	0	0	0	0	0	0	0	0	0	0	0	0	0	0	0	0	0	0	0	0	0	0	0	0	0	0	0	0	0	0	0	0	0	0	0	0	0	0	0	0	0	0	0	16	0
WHS107	19660	0	1113	0	0	0	0	0	0	0	0	0	0	0	0	0	35	0	0	9	0	0	0	2	0	0	0	0	0	0	0	0	0	0	0	0	0	0	0	0	0	0	0	0	0	0	0	0	0
WHS108	1064	0	6	0	0	0	0	0	0	0	0	0	0	0	0	0	0	0	0	0	0	0	0	36355	0	0	0	0	0	0	0	0	0	0	0	0	0	0	0	0	0	0	0	0	0	0	0	0	0
WHS110	2	0	0	0	0	0	0	0	0	0	0	0	0	0	0	0	0	0	0	0	0	0	0	7914	0	0	0	0	0	0	0	0	0	0	0	0	0	0	0	0	0	0	0	0	0	0	0	7	0
WHS112	0	0	0	0	0	0	0	0	0	0	0	0	0	0	0	0	0	0	0	0	0	0	0	0	0	0	0	0	0	0	0	0	0	0	0	0	0	0	0	0	0	0	0	0	0	0	0	0	0
WHS113	267	0	26	0	0	0	0	0	0	0	0	0	0	0	0	0	3	0	0	25	0	0	0	35546	0	0	0	0	0	0	0	0	0	837	0	0	0	0	0	0	0	0	0	0	0	0	0	0	0
WHS114	19	0	2	0	0	0	0	0	0	0	16	0	0	0	0	0	2	0	0	0	0	0	0	6	0	0	0	0	0	0	0	0	0	0	1	8	0	0	0	0	0	0	0	0	0	0	0	0	0
WHS115	0	0	0	0	0	0	0	0	0	0	0	0	0	0	29	0	0	0	0	0	0	0	0	12913	0	0	0	0	0	0	0	0	0	0	0	0	0	0	0	0	0	0	0	0	0	0	0	0	0
WHS116	0	0	0	0	2	0	0	0	0	0	45	0	0	0	0	0	0	0	0	0	0	0	0	186	0	0	0	0	0	0	0	0	0	0	0	0	0	0	0	0	0	0	0	0	0	0	0	0	0
WHS117	2	2	0	0	0	0	3	0	0	0	345	0	0	0	0	0	0	0	0	0	0	0	0	2275	0	0	0	0	0	0	0	0	0	2	0	0	2	0	0	0	0	613	0	0	0	0	0	0	0
WHS118	182	0	2	0	0	0	0	0	0	0	0	0	0	0	0	0	0	0	0	0	0	0	0	2631	0	0	0	0	0	0	0	0	0	0	0	0	0	0	0	0	0	0	0	0	0	0	0	0	0
WHS119	160	0	44	0	0	0	0	0	0	0	0	0	0	0	0	0	0	3	0	0	0	12	1	0	0	0	44	0	0	0	0	0	0	542	0	0	5	0	932	0	0	15	0	0	0	0	0	0	0
WHS120	0	0	0	0	0	0	0	0	0	0	0	0	0	0	0	0	0	0	0	0	0	0	0	84	0	0	0	0	0	0	0	0	0	0	0	0	0	0	0	0	0	0	0	0	0	0	0	0	0
WHS121	4934	0	180	0	3559	0	0	0	0	0	0	0	0	0	0	0	0	0	0	0	0	0	0	2836	0	0	0	0	0	0	0	0	0	0	0	0	0	0	0	0	0	0	0	0	0	0	0	0	0
WHS122	10	0	2	4	0	0	0	0	0	0	0	0	0	0	1	0	0	0	0	2	0	0	2	5231	0	0	0	0	0	0	0	0	0	0	0	0	2	0	0	0	0	17	0	0	0	0	0	0	0
WHS123	10106	0	16	0	17532	0	0	0	0	0	0	0	0	0	0	0	0	0	0	0	0	0	0	1	0	0	0	0	0	0	0	0	0	0	0	0	0	0	0	0	0	0	0	0	0	0	0	0	0
WHS124	85	0	8	0	0	0	0	0	0	0	2	0	0	0	0	0	0	0	8	0	0	0	0	0	0	0	0	0	0	0	0	0	0	0	0	0	0	0	0	0	30	1	0	0	0	0	0	1	0
WHS126	0	0	0	0	0	0	0	0	0	0	0	0	0	0	0	0	0	0	0	0	0	0	0	0	0	0	0	0	0	0	0	0	0	0	0	0	0	0	0	0	0	0	0	0	0	0	0	0	0
WHS127	3	0	2	104	0	0	1	0	0	0	0	0	0	0	0	0	2	0	0	0	0	0	0	8	197	0	0	0	0	0	0	0	0	2	0	0	0	0	0	0	0	11	0	0	0	0	0	0	0
WHS128	0	0	0	90	0	0	0	0	0	0	0	0	0	0	0	0	0	0	0	0	0	0	0	0	136	0	2	0	0	0	0	0	2	3	0	1	0	0	1	0	14	0	0	0	0	0	0	0	0
WHS129	27	0	0	4	1	0	0	0	0	0	0	0	0	0	0	0	0	0	0	0	0	0	0	153	5	0	4	0	0	0	0	0	0	3	0	0	0	0	0	0	0	9	0	0	0	0	0	0	0
WHS130	0	0	0	0	0	0	0	0	0	0	0	0	0	0	0	0	0	0	0	0	0	298	4	0	0	0	0	0	0	0	0	0	0	0	0	0	0	0	0	0	0	0	0	0	0	0	0	0	0
WHS131	275	0	0	0	0	0	0	0	0	0	0	0	0	0	0	0	239	0	0	0	0	0	0	44	0	0	0	0	0	0	0	0	1	0	42	0	0	0	0	0	0	0	0	0	0	0	0	0	0
WHS131A	0	0	0	0	0	0	0	0	0	0	0	0	0	0	0	0	0	0	0	0	0	0	0	0	0	0	0	0	0	0	0	0	0	0	0	0	0	0	0	0	0	0	0	0	0	0	0	0	0
WHS133	0	0	0	0	0	0	0	0	0	0	0	0	0	0	0	0	35	0	0	0	0	0	0	54	0	0	0	0	0	0	0	0	0	0	2	0	0	0	0	0	0	0	0	0	0	0	0	16	0
WHS134	0	0	0	0	0	0	0	0	0	0	0	0	0	0	0	0	758	0	0	0	0	0	0	0	0	0	12048	0	0	0	0	0	0	0	0	0	0	0	0	0	0	0	0	0	0	0	0	0	0
WHS135	0	0	0	0	0	0	0	0	0	0	7	0	0	0	0	0	117	0	0	0	0	0	0	60	0	0	0	0	0	0	0	0	0	0	1	0	0	0	0	0	0	0	0	0	0	0	0	0	0
WHS136	0	0	0	0	0	0	0	375	0	0	6	0	0	0	0	0	0	0	0	0	0	0	0	30	0	0	0	0	0	0	0	0	0	0	0	0	0	0	0	0	0	0	0	0	0	0	0	0	0
WHS137	28325	0	11907	0	0	0	0	0	0	0	0	0	0	0	0	0	0	0	0	0	0	0	0	21222	0	0	0	0	0	0	0	0	0	0	0	0	0	0	0	0	0	0	0	0	0	0	0	0	0
WHS138	1206	0	13	0	0	0	0	0	0	0	0	0	0	0	0	0	0	0	0	0	0	0	0	0	0	0	0	0	0	0	0	0	0	0	0	0	0	0	0	0	0	0	0	0	0	0	0	0	0
WHS139	0	0	0	0	0	0	0	0	0	0	0	0	0	0	0	0	1	0	0	0	0	0	0	0	0	0	0	0	0	0	0	0	0	0	4	0	0	0	0	0	0	0	0	0	0	0	0	0	0
WHS140	208	0	1	0	0	0	0	0	0	0	0	0	0	0	0	0	0	0	0	0	0	0	0	22669	0	0	0	0	0	0	0	0	0	0	0	0	0	0	0	0	0	0	0	0	0	0	0	0	0
WHS141	0	0	0	0	0	0	0	0	0	0	0	0	0	0	0	0	0	0	0	0	0	0	0	6178	0	0	0	0	0	0	0	0	0	0	0	0	0	0	0	0	0	0	0	0	0	0	0	0	0
WHS142	0	0	0	0	0	0	0	0	0	0	0	0	89	0	0	0	0	0	0	0	0	0	0	0	0	0	0	0	0	0	0	0	0	6	1	0	0	0	0	0	0	0	0	0	0	0	0	0	0
WHS144	386	0	8	0	0	0	3	0	0	0	0	39	0	0	0	0	236	0	0	0	0	0	0	21	0	0	0	0	0	0	0	0	0	0	0	0	3	0	0	0	0	102	0	0	0	0	0	0	0
WHS145	0	0	0	0	0	0	0	0	0	0	0	0	0	0	0	0	0	0	0	0	0	0	0	121	0	0	0	0	0	0	0	0	0	0	0	0	0	93	0	0	0	0	0	0	0	0	0	0	0
WHS146	0	0	0	0	0	0	0	0	0	0	0	0	0	0	0	0	0	0	0	0	0	0	0	660	0	0	0	0	0	0	0	0	3	0	0	0	0	0	0	0	0	0	0	0	0	0	0	0	0
WHS148	0	0	0	0	0	0	0	0	0	0	0	0	0	0	0	0	0	0	0	408	0	0	0	5125	0	0	0	0	0	0	0	0	0	0	0	0	0	0	0	0	0	0	0	0	0	0	0	0	0
WHS149	0	0	0	0	0	0	0	0	0	0	0	0	0	0	0	0	1	0	0	0	0	0	0	0	30	0	0	0	0	0	0	0	0	0	0	0	0	0	0	0	0	0	0	0	0	0	0	6	0
WHS150	0	0	0	0	0	0	0	0	0	0	0	0	0	0	0	0	0	0	0	0	0	0	0	35019	0	0	0	0	0	0	0	0	0	0	0	0	9	0	0	0	0	0	0	10	0	0	0	0	0
WHS151	0	0	0	0	0	0	0	0	0	0	0	0	0	0	0	0	0	0	0	0	0	0	0	0	0	0	0	0	0	0	0	0	0	0	0	0	0	0	0	0	0	0	0	0	0	0	0	0	0
WHS152	0	0	0	0	0	0	0	0	0	0	0	0	0	0	0	0	0	0	0	0	0	0	0	828	0	0	0	0	0	0	0	0	0	0	0	0	0	0	0	0	0	0	0	0	0	0	0	0	0
WHS153	0	0	0	0	0	0	0	0	0	0	0	0	0	0	0	0	0	0	0	0	0	0	0	49	0	0	0	0	0	0	0	0	0	0	0	0	0	0	0	0	0	0	0	0	0	0	0	0	0
WHS154	94	0	2	0	0	0	0	0	0	0	0	0	0	0	0	0	13	0	0	0	0	0	0	91	101	0	0	0	0	0	0	0	0	42	0	0	0	0	0	0	0	0	0	0	0	0	0	18	0
WHS155	0	0	0	0	0	0	0	0	0	0	0	0	0	0	0	0	0	0	0	0	0	0	0	0	0	0	0	0	0	0	0	0	0	0	0	0	0	0	0	0	0	0	0	0	0	0	0	0	0
WHS156	0	0	0	0	0	0	0	0	0	0	0	0	0	0	0	0	0	0	0	0	0	0	0	0	0	0	0	0	0	0	0	0	0	0	0	0	0	0	0	0	0	0	0	0	0	0	0	0	0
WHS158	0	0	0	0	4	0	0	0	0	0	0	0	0	0	12664	0	5734	0	0	0	0	0	0	322	0	0	0	0	0	0	0	0	0	0	0	45	0	0	0	0	0	0	0	0	0	0	0	0	0
WHS159	0	0	0	0	0	0	0	0	0	0	0	0	0	0	0	0	0	0	0	0	0	0	0	1435	0	0	0	0	0	0	0	0	0	0	0	0	0	0	0	0	0	0	0	0	0	0	0	0	0
WHS160	185	0	2	0	1	0	0	0	0	0	0	0	0	0	0	0	0	0	0	0	0	0	0	17	0	0	24	0	0	0	0	0	0	0	0	0	167	0	0	0	0	0	0	0	0	0	0	0	0
WHS161	0	0	0	0	0	0	0	0	0	0	0	0	0	0	0	0	0	0	0	0	0	0	0	15706	0	0	0	0	0	0	0	0	0	0	0	0	0	0	0	0	0	0	0	0	0	0	0	0	0
WHS162	0	0	0	0	0	0	0	0	0	0	0	0	0	0	0	0	0	0	0	0	0	0	0	0	0	0	0	0	0	0	0	0	0	0	0	0	0	0	0	0	0	0	0	0	0	0	0	0	0
WHS163	0	0	0	0	0	0	0	0	0	0	0	0	0	0	0	0	0	0	0	0	0	0	0	4261	0	0	0	0	0	0	0	0	0	0	0	0	0	0	0	0	0	0	0	0	0	0	0	0	0
WHS164	2604	0	393	14	2	0	0	0	0	0	0	0	0	0	0	0	6	2	0	2	0	17	0	0	0	0	5	0	0	0	0	0	0	20	0	0	2	0	0	0	0	0	0	0	0	0	0	0	0
WHS165	81	0	0	0	0	0	0	0	0	0	0	0	0	0	0	0	0	0	0	0	0	0	0	0	0	0	0	0	0	0	0	0	0	0	0	0	0	0	0	0	0	0	0	0	0	0	0	0	0
WHS166	0	0	0	0	83	0	0	0	0	0	0	0	0	0	0	0	0	0	0	0	0	0	0	556	0	0	0	0	0	0	0	0	0	0	0	0	0	0	0	0	0	6405	0	0	0	0	0	0	0
WHS167	135	0	1	0	0	0	0	0	0	0	0	0	0	0	0	0	77	0	0	0	0	0	0	5648	0	0	0	0	0	0	0	0	0	0	0	0	0	0	0	0	0	0	0	0	0	0	0	0	0
WHS168	0	0	0	0	0	0	0	0	0	0	0	0	0	0	0	0	0	0	0	0	0	0	0	0	0	0	0	0	0	0	0	0	0	0	0	0	0	0	0	0	0	0	0	0	0	0	0	0	0
WHS169	10	0	4	0	0	0	0	0	0	0	0	0	0	0	0	0	0	0	0	0	0	0	0	31381	5	0	0	0	0	0	0	0	0	0	0	0	0	0	0	0	0	0	0	0	0	0	0	0	0
WHS171	0	0	0	0	0	0	0	0	0	0	0	0	0	0	0	0	0	0	0	0	0	0	0	9553	0	0	0	0	0	0	0	0	0	0	0	0	0	0	0	0	0	0	0	0	0	0	0	0	0
WHS172	0	0	0	0	0	0	0	0	0	0	0	0	0	0	0	0	0	0	0	0	0	0	0	0	0	0	43770	0	0	0	0	0	0	0	0	0	0	0	0	0	0	0	0	0	0	0	0	0	0
WHS173	13	0	0	7	0	0	0	0	0	0	0	0	0	0	0	0	3	0	0	2	0	0	17	0	0	0	0	0	0	0	0	0	0	7	0	0	0	0	0	0	0	0	0	0	0	0	0	0	0
WHS174	63	0	2	0	0	0	0	0	0	0	1	0	0	0	0	0	1	0	0	0	0	0	0	1152	0	0	0	0	0	0	0	0	0	0	0	2	5	0	0	0	0	0	0	0	0	0	0	0	0
WHS175	0	0	0	0	0	0	0	0	0	0	62	0	0	0	0	0	2	0	0	0	0	0	0	0	0	0	0	0	0	0	0	0	0	0	0	44	0	0	0	0	0	0	0	0	0	0	0	0	0
WHS176	0	0	0	0	0	0	0	0	0	0	0	0	0	0	0	0	0	0	0	0	0	0	0	0	0	0	0	0	0	0	0	0	0	0	0	0	0	0	0	0	0	0	0	34	0	0	0	0	0
WHS177	0	0	0	0	443	0	0	0	0	0	0	0	0	0	0	0	0	0	0	0	0	0	0	1945	0	0	0	0	0	0	0	0	0	0	0	0	27	0	0	0	0	0	0	133	0	0	0	0	0
WHS179	0	0	0	0	0	0	0	0	0	0	0	0	0	0	0	0	0	0	0	0	0	0	2555	0	0	0	0	0	0	0	0	0	0	0	0	0	0	0	0	0	0	0	0	0	0	0	0	0	0
WHS180	1161	0	43	0	0	0	0	0	0	0	1	0	0	0	0	0	0	0	0	0	0	0	0	111	2	0	0	0	0	0	0	0	0	0	0	0	10	0	0	0	0	0	0	0	0	0	0	0	0
WHS181	0	0	0	0	0	0	0	0	0	0	0	0	0	0	0	0	0	0	0	0	0	0	0	503	0	0	0	0	0	0	0	0	0	0	0	0	0	0	0	0	0	0	0	0	0	0	0	0	0
WHS182	1	0	1	0	0	0	0	0	0	0	0	0	0	0	0	0	14	0	0	0	0	0	0	9	0	0	16	0	0	0	0	0	0	0	6	0	0	0	0	0	0	0	0	0	0	0	0	78	0
WHS182A	0	0	0	0	0	0	0	0	0	0	0	0	0	0	0	0	0	0	0	0	0	0	0	121	0	0	0	0	0	0	0	0	0	0	0	0	0	0	0	0	0	0	0	0	0	0	0	183	0
WHS183	0	0	0	0	0	0	0	0	0	0	0	0	0	0	0	0	0	0	0	0	0	0	0	0	238	0	0	0	0	0	0	0	0	0	0	0	0	0	0	0	0	0	0	0	0	0	0	0	0
WHS184	0	0	0	0	0	0	0	0	0	0	0	0	0	0	0	0	0	0	0	0	0	0	2666	196	0	0	0	0	0	0	0	0	0	0	0	0	0	0	0	0	0	0	0	0	0	0	0	0	0
WHS185	2456	0	72	1443	0	0	0	0	0	0	0	0	0	0	0	0	0	0	0	0	0	1	0	49	0	0	0	0	0	0	0	0	0	3	0	0	0	0	0	0	0	422	0	0	0	0	0	0	0
WHS187	0	0	0	0	0	0	0	0	0	0	0	0	0	0	17016	0	0	0	0	0	0	0	795	0	0	0	0	0	0	0	0	0	0	0	0	0	0	0	0	0	0	0	0	0	0	0	0	0	0
WHS188	1534	0	49	0	0	0	0	0	0	0	1	0	0	0	0	0	43	0	0	0	0	0	0	6	0	0	3	0	0	0	0	0	0	0	2	0	0	0	0	0	0	0	0	0	0	0	0	1	0
WHS189	0	0	0	0	0	0	0	0	0	0	0	0	0	0	0	0	0	0	0	0	0	0	0	0	0	0	0	0	0	0	0	0	0	0	0	0	0	0	0	0	0	0	0	0	0	0	0	0	0
WHS190	143	0	3	0	0	0	0	0	0	0	0	51	0	0	0	0	378	0	0	0	0	0	0	12123	0	0	0	0	0	0	0	0	0	9	38	0	0	0	0	0	0	0	0	0	0	0	0	0	0
WHS192	0	0	0	0	0	0	0	0	0	0	0	0	0	0	0	0	0	0	0	0	0	0	0	3520	0	0	0	0	0	0	0	0	0	0	0	0	0	0	0	0	0	0	0	0	0	0	0	0	0
WHS193	100	0	0	0	0	0	0	0	0	0	0	0	0	0	0	0	0	0	0	41	0	0	0	6808	0	0	4	0	0	0	0	0	0	0	0	0	0	0	0	0	0	0	0	0	0	0	0	0	0
WHS194	0	0	0	0	0	0	0	0	0	0	0	0	0	0	0	0	0	0	0	0	0	0	0	0	0	0	0	0	0	0	0	0	0	0	0	0	0	0	0	0	0	0	0	0	0	0	0	0	0
WHS194A	0	0	0	0	0	0	0	0	0	0	0	0	0	0	0	0	13	0	0	0	0	0	0	0	0	0	21728	0	0	0	0	0	0	0	0	3	0	0	0	0	0	0	0	0	0	0	0	0	0
WHS195	293	0	0	0	0	0	0	0	0	0	5935	0	0	0	0	0	0	0	0	0	0	0	0	0	0	0	0	0	0	0	0	0	0	0	0	0	0	0	0	0	0	0	0	0	0	0	0	0	0
WHS196	8	0	0	0	0	0	0	0	0	0	0	0	0	0	0	0	24	0	0	0	0	0	0	71	0	0	0	0	0	0	0	0	0	0	11	0	0	0	0	0	0	0	0	0	0	0	0	0	0
WHS197	0	0	0	0	0	0	0	0	0	0	0	0	0	0	0	0	0	0	0	0	0	0	0	0	0	0	0	0	0	0	0	0	0	0	0	0	0	0	0	0	0	0	0	0	0	0	0	0	0
WHS198	1030	0	294	36	0	0	0	0	0	0	0	0	0	0	0	0	0	0	0	0	0	1	0	0	0	0	0	0	0	0	0	0	0	7	0	0	0	0	0	0	0	3	0	0	0	0	0	0	0
WHS199	120	0	0	0	0	0	0	0	0	0	0	0	0	0	0	0	0	0	0	0	0	0	0	7066	0	0	0	0	0	0	0	0	0	2	0	0	1	0	0	0	0	0	0	0	0	0	0	0	0
WHS200	2	0	0	0	0	0	0	0	0	0	0	0	0	0	0	0	0	0	0	0	0	0	0	0	0	0	0	0	0	0	0	0	0	0	0	0	0	0	0	0	0	0	0	0	0	0	0	0	0
WHS201	0	0	0	0	0	0	0	0	0	0	0	0	0	0	0	0	0	0	0	0	0	0	0	0	0	0	0	0	0	0	0	0	0	0	0	0	0	0	0	0	0	0	0	0	0	0	0	0	0
WHS203	3	0	0	0	0	0	0	0	0	0	0	0	0	0	0	0	8	0	0	0	0	0	0	1960	0	0	0	0	0	0	0	0	0	0	0	1	0	0	0	0	0	0	0	0	0	0	0	0	0
WHS205	34	0	4	1	0	0	0	0	0	0	0	0	0	0	0	0	0	0	0	0	0	0	0	9540	0	0	0	0	0	0	0	0	0	14	0	0	0	0	0	0	0	0	0	0	0	0	0	0	0
WHS206	0	0	0	0	0	0	0	0	0	0	0	0	0	0	0	0	0	0	0	0	0	0	0	0	0	0	0	0	0	0	0	0	0	0	0	75	0	0	0	0	0	0	0	0	0	0	0	0	0
WHS207	4336	0	54	0	0	0	0	0	0	0	0	0	0	0	0	0	3	0	0	0	0	0	0	0	0	0	0	0	0	0	0	0	0	0	0	0	0	0	0	0	0	0	0	0	0	0	0	0	0
WHS208	0	0	0	0	0	0	0	0	0	0	0	0	0	0	0	0	0	0	0	0	0	0	0	0	0	0	0	0	0	0	0	0	0	0	0	0	0	0	0	0	0	0	0	0	0	0	0	0	0
WHS209	0	0	0	0	0	0	0	0	0	0	0	0	0	0	0	0	0	0	0	0	0	0	0	0	0	0	0	0	0	0	0	0	0	0	0	0	0	0	0	0	0	0	0	0	0	0	0	0	0
WHS210	0	0	0	0	0	0	0	0	0	0	0	0	0	0	627	0	0	0	0	0	0	0	0	28	0	0	0	0	0	0	0	0	0	0	0	3	0	0	0	0	0	0	0	0	0	0	0	0	0
WHS211	0	0	0	0	0	0	0	0	0	0	0	0	0	0	0	0	0	0	0	0	0	0	0	0	0	0	0	0	0	0	0	0	0	0	0	0	0	0	0	0	0	0	0	0	0	0	0	0	0
WHS212	286	0	1	0	0	0	0	0	0	0	0	0	0	0	0	0	4	0	0	0	0	0	1	65	0	0	0	0	0	0	0	0	3	0	0	0	0	0	0	0	0	0	0	0	0	0	0	0	0
WHS213	0	0	1	0	0	0	0	0	0	0	0	0	0	0	0	0	0	0	0	0	0	0	0	11680	0	0	0	0	0	0	0	0	0	0	0	0	0	0	0	0	0	0	0	0	0	0	0	0	0
WHS214	17	0	37	0	0	0	0	0	0	0	0	0	0	0	0	0	116	0	0	0	0	0	0	690	0	0	0	0	0	0	0	0	0	0	81	0	0	0	0	0	0	0	0	0	0	0	0	0	0
WHS215A	1450	0	32	0	0	0	0	0	0	0	0	0	0	0	0	0	0	0	0	0	0	0	0	0	0	0	0	0	0	0	0	0	0	0	0	0	0	0	0	0	0	0	0	0	0	0	0	0	0
WHS215B	2198	0	66	0	0	0	0	0	0	0	0	0	0	0	0	0	0	0	0	0	0	0	0	0	0	0	1	0	0	0	0	0	0	0	0	0	0	0	0	0	0	0	0	0	0	0	0	0	0
WHS215C	2664	0	105	0	1	0	0	0	0	0	0	0	0	0	0	0	0	0	0	0	0	0	0	0	0	0	1	0	0	0	0	0	0	0	0	0	1	0	0	0	0	0	0	0	0	0	0	0	0
WHS216	0	0	0	0	0	0	0	0	0	0	0	0	0	0	0	0	0	0	0	0	0	0	0	0	0	0	0	0	0	0	0	0	0	0	0	0	0	0	0	0	0	0	0	0	0	0	0	0	0
WHS217	0	0	0	0	0	0	0	0	0	0	2	0	0	0	0	0	0	0	0	0	0	0	0	0	0	0	0	0	0	0	0	0	1	0	0	0	0	0	0	0	0	0	0	0	0	0	0	0	0
WHS218	0	0	0	0	0	0	0	0	0	0	0	0	0	0	0	0	0	0	0	0	0	0	0	0	0	0	0	0	0	0	0	0	0	0	0	0	1474	0	0	0	0	0	0	0	0	0	0	0	0
WHS219	1061	0	49	0	215	0	0	0	0	0	0	0	0	0	0	0	0	0	0	0	0	0	0	0	0	0	0	0	0	0	0	0	0	2	0	0	7	0	0	0	0	0	0	0	0	0	0	0	0
WHS222	47	0	1	0	1	0	0	0	0	0	0	0	0	0	0	0	43	0	0	0	0	0	0	0	0	0	0	0	0	0	0	0	0	0	1	0	0	0	0	0	0	0	0	0	0	0	0	0	0
WHS223	12	0	0	1	0	0	0	0	0	0	0	0	0	0	0	0	0	0	0	0	0	0	0	0	0	0	0	0	0	0	0	0	25	0	0	0	0	0	0	0	0	0	0	0	0	0	0	0	0
WHS225	0	0	0	0	0	0	0	0	0	0	0	0	0	0	0	0	0	0	0	0	0	0	0	0	0	0	0	0	0	0	0	0	0	0	0	0	0	0	0	0	0	0	0	0	0	0	0	0	0
WHS226	0	0	0	0	0	0	0	0	0	0	0	0	0	0	0	0	0	0	0	0	0	0	0	206	0	0	0	0	0	0	0	0	0	0	0	0	0	0	0	0	0	0	0	0	0	0	0	0	0
WHS227	22	0	2	0	0	0	0	0	0	0	0	0	0	0	0	0	0	0	0	0	0	0	0	4956	0	0	0	0	0	0	0	0	0	37	0	0	0	0	0	0	0	0	0	0	0	0	0	0	0
WHS228	0	0	0	0	0	0	0	0	0	0	0	0	0	0	0	0	0	0	0	0	0	0	740	3658	0	0	28	0	0	0	0	0	0	0	0	0	0	0	0	0	0	0	0	0	0	0	0	0	0
WHS230	840	0	11	0	0	0	0	0	0	0	0	0	0	0	0	0	0	0	0	0	0	0	0	875	0	0	0	0	0	0	0	0	0	0	0	0	6	0	0	0	0	0	0	0	0	0	0	0	0
WHS231	166	0	1	0	0	0	0	0	0	0	0	0	0	0	0	0	0	0	0	0	0	0	0	4	1	0	0	0	0	0	0	0	0	34	0	0	0	0	0	0	0	0	0	0	0	0	0	0	0
WHS232	382	0	0	0	0	0	0	0	0	0	0	0	0	0	0	0	0	0	0	0	0	0	0	5409	0	0	0	0	0	0	0	0	0	0	0	0	0	0	0	0	0	0	0	0	0	0	0	0	0
WHS233	0	0	0	0	0	0	0	0	0	0	0	0	0	0	0	0	0	0	0	0	0	0	0	476	0	0	0	0	2674	0	0	0	1	0	0	0	0	0	0	0	0	0	0	0	0	0	0	323	0
WHS234	0	0	0	0	0	0	0	0	0	0	0	0	0	0	0	0	0	0	0	0	0	0	8	272	0	0	7	0	0	0	0	0	0	0	0	0	0	0	0	0	0	0	0	0	0	0	0	0	0
WHS235	91	0	11	0	0	0	0	0	0	0	0	0	0	0	0	0	36	0	0	0	0	0	0	111	0	0	0	0	0	0	0	0	0	1	5	0	0	0	0	0	0	0	0	0	0	0	0	0	0
WHS236	173	0	0	0	0	0	0	0	2	0	0	10	0	0	0	0	3	0	0	0	0	0	0	0	9	0	0	0	0	0	0	0	17	5	2	0	0	0	0	0	0	1	0	5	0	0	0	0	0
WHS237	32	0	104	550	0	0	1	0	0	0	0	0	0	0	0	0	2	0	0	0	0	0	0	0	0	0	1	0	0	0	0	0	0	1	0	0	0	0	0	0	0	61	0	0	0	0	0	0	0
WHS238	18	0	0	0	0	0	0	0	0	0	0	0	0	0	0	0	0	0	0	0	0	0	0	2238	0	0	0	0	0	0	0	0	0	0	0	0	0	0	0	0	0	0	0	0	0	0	0	0	0
WHS239	0	0	0	0	0	0	0	0	0	0	0	0	0	0	0	0	30	0	0	0	0	0	0	119	0	0	0	0	0	0	0	0	17	0	7	0	0	0	0	0	0	0	0	17	0	0	0	239	0
WHS240	0	0	0	0	0	0	0	0	0	0	0	0	0	0	0	0	0	0	0	0	0	0	0	556	0	0	0	0	0	0	0	0	16	0	0	0	0	0	0	0	0	0	0	0	0	0	0	0	0
WHS242	0	0	0	0	0	0	0	0	0	0	0	0	0	0	0	0	0	0	0	0	21	0	0	3322	0	0	0	0	0	0	0	0	0	0	0	0	0	0	0	0	0	0	0	0	0	0	0	0	0
WHS243	0	0	0	0	0	0	0	0	0	0	0	0	0	0	0	0	0	0	81	0	0	0	0	0	0	0	0	0	0	0	0	0	0	0	0	0	0	0	0	0	0	0	0	0	0	0	0	0	0
WHS245	0	0	0	0	0	0	0	0	0	0	0	0	0	0	0	0	62	0	0	0	0	0	0	0	0	0	0	0	0	0	0	0	0	0	6	0	0	0	0	0	0	0	0	0	0	0	0	34	0
WHS246	0	0	0	0	0	0	0	0	0	0	0	0	0	0	0	0	0	0	0	0	0	0	0	11	0	0	0	0	0	0	0	0	0	0	0	0	0	0	0	0	0	0	0	0	0	0	0	0	0
WHS247A	20	0	0	0	0	0	0	0	0	0	0	0	0	0	0	0	1	0	0	0	0	0	0	24592	0	0	0	0	0	0	0	0	0	0	0	0	0	0	0	0	0	0	0	0	0	0	0	0	0
WHS247B	0	0	0	0	0	0	0	0	0	0	0	0	0	0	0	0	0	0	0	0	0	0	0	25779	0	0	0	0	0	0	0	0	0	0	0	0	0	0	0	0	0	101	0	0	0	0	0	0	0
WHS247C	0	0	0	0	0	0	0	0	0	0	0	0	0	0	0	0	0	0	0	0	0	0	0	1	0	0	0	0	0	0	0	0	0	0	0	0	0	0	0	0	0	0	0	0	0	0	0	0	0
WHS250	0	0	0	0	0	0	0	0	0	0	0	0	0	0	0	0	17	0	0	0	0	0	0	140	0	0	0	0	0	0	0	0	0	2	2	0	0	0	0	0	0	0	0	0	0	0	0	0	3
WHS250A	0	0	0	0	0	0	0	0	0	0	0	0	0	0	0	0	17	0	0	0	0	0	1	148	0	0	15	0	0	0	0	0	0	0	5	0	0	0	0	0	0	0	0	0	0	0	0	0	4
WHS251	0	0	0	0	0	0	0	0	0	0	0	0	0	0	0	0	0	0	0	0	0	0	0	2	0	0	0	0	0	0	0	0	0	0	0	2	0	0	0	0	0	0	0	0	0	0	0	1	0
WHS252	0	0	0	0	0	0	0	0	0	0	0	0	0	0	0	0	221	0	0	0	0	0	0	0	0	0	0	0	0	0	0	0	0	0	0	372	0	0	0	0	0	0	0	0	0	0	0	0	0
WHS253	0	0	0	0	0	0	0	0	0	0	0	0	0	0	0	0	0	0	0	0	0	0	844	4695	0	0	0	0	0	0	0	0	0	0	0	0	0	0	0	0	0	0	0	0	0	0	0	0	0
WHS254	0	0	380	0	0	0	0	0	0	0	0	0	0	0	0	0	0	0	0	0	0	0	0	723	0	0	0	0	0	0	0	0	0	33	0	0	0	0	0	0	0	0	0	0	0	0	0	0	0
WHS256	0	0	0	18	0	0	0	0	0	0	0	0	0	0	0	0	0	0	0	0	0	0	0	0	1	0	147	0	0	0	0	0	0	0	0	0	0	0	0	0	0	0	0	0	0	0	0	0	0
WHS260	0	0	0	0	0	0	0	0	0	0	0	0	0	0	0	0	0	0	0	0	0	0	0	3	0	0	0	0	0	0	0	0	0	0	0	0	0	0	0	0	0	0	0	0	0	0	0	0	0
WHS262	0	0	0	0	0	0	0	0	0	0	0	0	0	0	0	0	687	0	0	0	0	0	0	424	0	0	0	0	0	0	0	0	0	0	0	0	0	0	0	0	0	0	0	0	0	0	0	0	0
WHS263	0	0	2	0	0	0	0	0	0	0	0	0	0	0	0	0	0	0	0	0	0	0	0	5	0	0	0	0	0	0	0	0	0	0	0	0	0	0	0	0	0	0	0	0	0	0	0	0	0
WHS265	19	0	0	0	0	0	0	0	0	0	0	0	0	0	0	0	29	0	0	27	0	0	0	0	0	0	0	0	0	0	0	0	0	0	0	0	0	0	0	0	0	0	0	1095	0	0	2	0	0
WHS267	0	0	0	0	0	0	0	0	0	0	0	0	0	0	0	0	20	0	0	0	0	0	8	964	0	0	0	0	0	0	0	0	0	0	6	0	0	0	0	0	0	0	0	0	0	0	0	0	0
WHS269	0	0	0	0	0	0	0	0	0	0	0	0	0	0	0	0	334	0	0	0	0	0	0	0	0	0	0	0	0	0	0	0	0	0	0	1257	0	0	0	0	0	0	0	0	0	0	0	0	123
WHS270	0	0	0	0	0	0	0	0	0	0	0	0	0	0	0	0	0	0	0	0	0	0	9	1	0	0	0	0	0	0	0	0	0	0	0	0	0	0	0	0	0	0	0	0	0	0	0	0	0
WHS271	0	0	53	0	0	0	0	0	0	0	0	0	0	0	0	0	0	0	0	0	0	0	0	0	0	0	0	0	0	0	0	0	0	0	0	0	0	0	0	0	0	0	0	0	0	0	0	0	0
WHS272	0	0	0	0	0	0	1	0	0	0	0	0	0	0	0	0	0	0	0	0	0	0	0	0	0	0	0	0	0	0	0	0	0	0	0	0	0	0	0	0	0	0	0	0	0	0	0	0	0
WHS273	19	0	0	0	0	0	0	0	0	0	0	0	0	0	0	0	0	0	0	0	0	0	0	5	0	0	0	0	0	0	0	0	0	0	0	0	226	0	0	0	0	0	0	0	0	0	0	0	0
WHS275	0	0	0	0	0	0	0	0	0	0	0	0	0	0	0	0	0	0	0	0	0	0	0	80	0	0	0	0	0	0	0	0	0	0	0	0	0	0	0	0	0	0	0	0	0	0	0	0	0
WHS276	0	0	0	0	0	0	0	0	0	0	0	0	0	0	0	0	0	0	0	0	0	0	0	4123	0	0	0	0	0	0	0	0	0	0	0	0	0	0	0	0	0	0	0	0	0	0	0	0	0
WHS277	0	0	0	0	0	0	0	0	0	0	0	0	0	0	0	0	0	0	0	0	0	0	0	7342	0	0	0	0	0	0	0	0	0	0	0	0	0	0	0	0	0	0	0	0	0	0	0	0	0
WHS278	0	0	0	0	263	0	0	0	0	0	0	0	0	0	0	0	0	0	0	0	0	0	0	0	0	0	0	0	0	0	0	0	0	0	0	0	0	0	0	0	0	0	0	0	0	0	0	309	0
WHS285	9631	0	1352	0	1428	0	0	0	0	0	0	0	0	0	0	0	0	0	0	0	0	0	0	0	0	0	2	0	0	0	0	0	0	0	0	0	41	0	0	0	0	0	0	0	0	0	0	0	0
WHS286	2868	0	3253	0	524	0	0	0	0	0	0	0	0	0	0	0	2	0	0	0	0	0	0	0	0	0	42	0	0	0	0	0	0	0	0	0	70	0	0	0	0	0	0	0	0	0	0	0	0
WHS287	537	0	3	0	0	0	0	0	0	0	0	0	0	0	0	0	510	0	0	4	0	0	0	23944	0	0	0	0	0	0	0	0	0	0	0	0	0	0	0	0	0	0	0	0	0	0	0	0	0
WHS288	0	0	0	0	0	0	0	0	2	0	353	0	0	0	0	0	0	0	0	0	0	0	0	281	0	0	0	0	0	0	0	0	0	0	0	0	0	0	0	0	0	0	0	0	0	0	0	13	0
WHS289	2105	0	10	0	0	0	0	0	0	0	0	0	0	0	0	0	264	0	0	0	0	0	0	26428	0	0	0	0	0	0	0	0	0	0	0	0	0	0	0	0	0	0	0	0	0	0	0	0	0
WHS290	0	0	0	0	0	0	0	0	0	0	0	0	0	0	0	0	22	0	0	0	0	0	0	495	0	1419	2	0	0	0	0	0	193	0	1	0	0	0	0	0	0	0	0	51	0	0	0	0	0
WHS291	2322	0	1	0	0	0	0	0	0	0	0	0	0	0	0	0	36	0	0	12	0	10	0	0	0	0	0	0	0	0	0	0	0	0	0	0	23	0	0	0	0	0	0	0	0	0	0	0	0
WHS292	0	0	0	0	0	0	0	0	0	0	0	0	0	0	0	0	0	0	0	0	0	0	0	0	0	0	0	0	0	0	0	0	0	0	0	0	0	0	0	0	0	0	0	0	0	0	0	0	0
WHS295	0	0	0	0	0	0	0	0	0	0	0	0	0	0	0	0	92	0	0	0	0	0	8006	0	0	0	0	0	0	0	0	0	0	0	39	0	0	0	0	0	0	0	0	0	0	0	0	0	0
WHS296	0	0	0	0	0	0	0	0	0	0	0	299	0	0	0	0	0	0	0	0	0	0	0	1618	0	0	0	0	0	0	0	0	0	24	0	0	0	0	0	0	0	0	0	1	0	0	0	0	0
WHS298	0	0	0	0	0	0	0	0	0	0	0	0	0	0	0	0	0	0	0	0	0	0	0	0	0	0	0	0	0	0	0	0	0	0	0	0	0	0	0	0	0	0	0	0	0	0	0	0	0
WHS299	0	0	0	0	0	0	0	0	0	0	0	0	0	0	0	0	10	0	0	0	0	0	0	0	0	795	23	0	0	0	0	0	0	0	0	0	0	0	0	0	0	0	0	0	0	0	0	0	0
WHS300	0	0	0	0	0	0	0	0	0	0	0	1	0	0	0	0	0	0	0	0	0	0	0	116	0	0	0	0	0	0	0	0	0	0	0	0	0	0	0	0	0	0	0	0	0	0	0	0	0
WHS301	10	0	38	5	0	0	0	0	0	0	0	0	0	0	0	0	2	0	0	0	0	0	0	103	231	0	0	0	0	0	0	0	1	0	0	0	0	1	0	0	0	0	0	0	0	0	0	33	0
WHS302	2	0	0	0	0	0	0	0	0	0	0	0	0	0	0	0	273	0	0	0	0	0	0	9424	0	0	0	0	0	0	0	0	0	0	3	6	0	0	0	0	0	0	0	0	0	0	0	2	0
WHS304	0	0	0	0	914	0	0	0	0	0	0	0	0	0	405	0	0	0	0	0	0	0	2	0	0	0	0	0	0	0	0	0	0	0	0	0	0	0	0	0	0	0	0	0	0	0	0	0	0
WHS305	0	0	0	0	0	0	0	0	0	0	0	0	0	0	0	0	0	0	0	0	0	0	0	11906	263	0	0	0	0	2	0	0	1	582	0	0	0	0	0	0	0	0	0	0	0	0	0	0	0
WHS306	0	0	0	0	0	0	0	0	0	0	0	0	0	0	0	0	0	0	0	0	0	0	0	1080	0	0	0	0	0	0	0	0	0	0	0	0	0	0	0	0	0	0	0	0	0	0	0	0	0
WHS307	44	0	0	0	0	0	0	0	0	0	0	0	0	0	0	0	0	0	0	0	0	0	0	16	146	0	0	0	0	0	0	0	0	0	0	0	0	0	0	0	0	0	0	0	0	0	0	0	0
WHS308	0	0	0	0	0	0	0	0	0	0	0	0	0	0	0	0	0	0	0	0	0	0	0	6752	0	0	0	0	0	0	0	0	0	0	0	0	0	0	0	0	0	0	0	4	0	0	0	0	0
WHS310	138	0	0	0	0	0	0	0	0	0	0	0	0	0	0	0	0	0	0	0	0	0	0	0	0	0	0	0	0	0	0	0	0	0	0	0	0	0	0	0	0	0	0	0	0	0	0	0	0
WHS312A	0	0	0	0	0	0	0	0	0	0	0	0	0	0	0	0	0	0	0	0	0	0	0	0	56	0	0	0	0	0	0	0	18	0	0	0	0	0	0	0	0	0	0	0	0	0	0	0	0
WHS312B	0	0	0	30	0	0	0	0	0	0	0	0	0	0	0	0	0	0	0	0	0	0	0	0	0	0	0	0	0	0	0	0	1942	0	0	0	0	0	0	0	0	0	0	0	0	0	0	0	0
WHS316	0	0	0	0	0	0	0	0	0	0	0	0	0	0	0	0	21	0	0	0	0	0	0	4	0	0	0	0	0	0	0	0	0	0	0	0	0	0	0	0	0	0	0	0	0	0	0	0	0
WHS318	22223	0	1145	0	0	0	0	0	0	0	0	0	0	0	0	0	0	0	0	0	0	0	0	0	0	0	0	0	0	0	0	0	0	0	0	0	0	0	0	0	0	0	0	0	0	0	0	0	0
WHS319	64	0	0	0	0	0	0	0	0	0	0	0	0	0	0	0	977	0	0	0	0	0	0	3	0	2732	2	0	0	0	0	0	0	0	1	0	0	0	0	0	3	0	0	0	0	0	0	97	10
WHS320	0	0	0	0	0	0	0	0	0	0	0	0	0	0	0	0	0	0	0	0	0	0	0	1285	0	0	0	0	0	0	0	0	0	0	0	0	0	0	0	0	0	0	0	0	0	0	0	0	0
WHS322	0	0	0	0	0	0	0	0	0	0	0	0	0	0	0	0	21	0	0	0	0	0	0	0	0	0	0	0	0	0	0	0	0	0	2	195	0	0	0	0	0	0	0	0	66	0	0	0	0
WHS325	0	0	0	0	0	0	0	0	0	0	0	0	0	0	724	0	129	0	0	0	0	0	0	41	0	0	0	0	0	0	0	0	0	0	0	0	743	5	0	0	0	0	0	19	0	0	0	0	0
WHS326	0	0	0	0	0	0	0	0	0	0	11727	0	0	0	0	0	349	0	0	0	0	0	0	367	0	0	0	0	0	0	0	0	0	0	17	0	0	0	0	0	0	0	0	0	0	0	0	32	0
WHS327	0	0	0	3	14	0	0	0	0	0	0	0	0	0	0	0	17	0	432	0	0	0	0	6	7	0	0	0	0	0	0	0	0	0	0	5	5	0	0	0	0	0	0	0	0	0	0	15	0
WHS328	12189	0	208	0	0	0	0	0	0	0	0	0	0	0	0	0	0	0	0	0	0	0	0	0	0	14	0	0	0	0	17	0	0	0	0	0	0	0	0	0	0	0	0	0	0	0	0	0	0
WHS329	7	0	0	0	13880	0	0	0	0	0	0	0	0	0	0	0	0	0	0	0	0	0	0	0	0	0	0	0	0	0	0	0	0	0	0	0	0	0	0	0	0	0	0	0	0	0	0	0	0
WHS330	154	0	2	0	7778	0	0	0	0	0	0	0	0	0	0	0	0	0	0	0	0	0	0	0	0	0	0	0	0	0	0	0	0	0	0	0	0	0	0	0	0	0	0	0	0	0	0	0	0
WHS331	0	0	0	0	3	0	0	0	0	0	0	0	0	0	0	0	2974	0	0	0	0	0	0	0	0	15700	40	0	0	0	0	0	0	0	19	0	0	0	0	0	0	0	0	0	0	0	0	6	0
WHS332	3808	0	17	0	0	0	0	0	0	0	0	0	0	0	0	0	0	0	0	0	0	3	0	2	0	0	0	0	0	0	0	0	0	0	0	0	0	0	0	0	0	0	0	0	0	0	0	0	0
WHS333	0	0	0	0	0	0	0	0	0	0	0	0	0	0	0	0	0	0	0	0	0	0	0	0	0	3959	0	0	0	0	0	0	0	0	0	0	0	0	0	0	11	0	0	0	0	0	0	175	200
WHS334	2789	0	93	0	23	0	0	0	0	0	0	0	0	0	0	0	0	0	0	0	0	0	0	0	0	0	1	0	0	0	0	0	0	0	0	0	0	0	0	0	0	0	0	0	0	0	0	0	0
WHS335	3	0	0	0	0	0	0	0	0	0	0	0	0	0	0	0	67	0	0	0	2	0	0	3	0	0	0	0	0	0	0	0	0	0	0	0	0	0	0	0	0	0	0	0	0	0	0	0	15
WHS336	42	0	0	0	0	0	0	0	0	0	0	0	0	0	0	0	52	0	0	0	0	0	0	315	0	0	0	0	0	0	0	0	0	0	43	0	0	0	0	0	0	0	0	0	0	0	0	0	0
WHS337	0	0	0	0	0	0	0	0	0	0	0	0	0	0	0	0	0	0	0	0	0	0	0	1	0	38609	0	0	0	0	0	0	0	0	0	0	0	0	0	0	0	0	0	0	0	0	0	0	0
WHS338	0	0	0	0	0	0	0	0	0	0	0	0	0	0	0	0	0	0	0	0	0	0	0	0	0	0	0	0	0	0	0	0	0	0	0	0	0	0	0	0	0	0	0	0	0	0	0	0	0
WHS339	106	0	0	1	0	0	0	0	0	0	0	0	0	0	0	0	12	0	0	0	0	0	0	1	2	0	0	0	0	0	0	0	0	32	0	0	383	0	0	0	0	0	0	42	0	0	0	2	0
WHS340	0	0	0	0	0	0	0	0	0	0	0	0	0	0	0	0	0	0	0	0	0	0	0	2909	0	0	0	0	0	0	0	0	0	0	0	0	0	0	0	0	0	0	0	0	0	0	0	0	0
WHS344	51	0	0	0	0	0	0	0	0	0	0	0	0	0	0	0	0	0	0	0	0	0	0	23	0	0	0	0	0	0	0	0	0	0	0	0	0	0	0	0	0	0	0	0	0	0	0	0	0
WHS345	0	0	0	0	0	0	0	0	0	0	0	0	0	0	0	0	0	0	0	0	0	0	0	0	0	0	0	0	0	0	0	0	0	0	0	0	0	0	0	0	0	0	0	0	0	0	0	0	0
WHS346	0	0	0	0	0	0	0	0	0	0	0	0	0	0	0	0	9	0	0	29	0	0	0	0	0	0	0	0	0	0	0	0	0	0	0	0	0	0	0	0	0	0	0	0	0	0	0	0	0
WHS347	2624	0	2	0	0	0	0	0	0	0	0	0	0	0	0	0	0	0	0	0	0	0	0	11569	0	0	0	0	0	0	0	0	0	14	0	0	0	0	0	0	0	0	0	0	0	0	0	0	0
WHS348	423	0	0	0	0	0	0	0	0	0	0	0	0	0	0	0	0	0	0	0	0	0	0	3	0	0	0	0	0	0	0	0	0	0	0	0	0	0	0	0	0	0	0	0	0	0	0	0	0
WHS349	8078	0	1245	0	450	0	0	0	0	0	3	0	0	0	0	0	2	0	0	0	0	0	0	0	0	0	0	0	0	0	0	0	0	0	0	0	0	0	0	0	0	0	0	0	0	0	0	0	0
WHS350	0	0	0	0	0	0	0	0	0	4	0	0	0	0	0	0	0	0	0	0	0	0	0	0	0	0	0	0	0	0	0	0	0	0	0	0	0	0	0	0	0	0	0	0	0	0	0	0	0
WHS352	0	0	0	0	0	0	0	0	0	0	0	0	0	0	0	0	0	0	0	0	0	0	0	0	0	0	0	0	0	0	0	0	0	0	0	0	0	0	0	0	0	0	0	0	0	0	0	0	0
WHS353	0	0	0	0	0	0	0	0	0	0	0	0	0	0	0	0	2	0	0	0	0	0	0	4	0	1	0	0	0	0	0	0	0	0	0	2	0	95	0	0	2	0	0	0	0	0	0	0	0
WHS354	0	0	0	0	0	0	0	0	0	0	0	0	0	0	0	0	0	0	0	0	0	0	0	0	0	59319	0	0	0	0	0	0	0	0	0	0	0	0	0	0	0	0	0	0	0	0	0	0	0
WHS355	0	0	0	0	0	0	0	0	0	0	0	0	0	0	0	0	1	0	0	0	0	0	0	0	0	0	0	0	0	0	0	0	0	0	0	773	0	0	0	0	0	0	0	0	0	0	0	9150	0
WHS358	0	0	0	0	0	0	0	0	0	0	0	0	0	0	0	0	0	0	0	0	0	0	0	1418	0	9051	39	0	0	0	0	0	0	0	0	0	0	0	0	0	0	0	0	0	0	0	0	0	0
WHS359	0	0	0	0	0	0	0	0	0	0	0	0	0	0	0	0	0	0	0	0	0	0	0	0	0	0	0	0	0	0	0	0	0	0	0	0	0	0	0	0	0	0	0	0	0	0	0	0	0
WHS360	217	0	1	0	0	0	0	0	0	0	0	0	0	0	0	0	0	0	0	0	0	0	0	0	0	0	0	0	0	0	0	0	0	0	0	0	0	419	0	0	0	0	0	0	0	0	0	0	0
WHS361	0	0	0	0	0	0	0	0	0	0	0	0	0	0	0	0	1	0	0	0	0	0	0	4	0	0	0	0	0	270	0	0	0	0	1	0	0	31	0	0	0	0	0	688	0	0	0	0	0
WHS362	32	0	0	0	0	0	0	0	0	0	0	0	0	0	0	0	125	0	0	106	0	2	0	0	0	0	0	0	0	0	0	0	0	0	0	0	0	0	0	0	0	0	0	0	0	0	0	0	0
WHS363	625	0	1	0	0	0	0	0	0	0	0	0	0	0	0	0	633	0	0	0	0	3	0	0	0	0	0	0	1	0	0	0	0	0	0	0	452	0	0	0	0	0	0	0	0	0	0	0	0
WHS365	0	0	0	0	0	0	0	0	0	0	0	0	0	0	0	0	0	0	0	0	0	0	0	170	403	0	0	0	0	0	0	0	0	0	0	0	0	0	0	0	0	0	0	0	0	0	0	0	0
WHS367	7	0	174	0	0	0	0	0	0	0	0	0	0	0	0	0	1	0	0	0	0	0	0	21434	0	0	0	0	0	0	0	0	0	2	0	0	18	0	0	0	0	0	0	0	0	0	0	0	0
WHS368	0	0	0	0	0	0	0	0	0	0	0	0	0	0	0	0	0	0	0	0	0	0	0	0	0	0	0	0	0	0	0	0	0	0	0	0	0	0	0	0	0	0	0	0	0	0	0	0	0
WHS369	0	0	0	0	0	0	0	0	2	0	0	0	0	0	0	0	51	0	0	0	0	0	0	0	0	3071	10	0	0	0	0	0	38	0	10	0	0	0	0	0	0	0	0	27	0	0	0	0	0
WHS370	0	0	0	0	0	0	0	0	0	0	0	0	0	0	0	0	0	0	0	0	0	0	0	208	0	0	0	0	0	0	0	0	0	0	0	0	0	9939	0	0	0	0	0	0	0	0	0	0	0
WHS373	0	0	0	0	0	0	0	0	0	0	0	0	0	0	0	0	0	0	0	0	0	0	0	0	0	0	0	0	0	0	0	0	0	0	0	0	0	0	0	0	0	0	0	0	0	0	0	0	0
WHS374	0	0	0	0	0	0	0	0	0	0	0	0	0	0	0	0	0	0	0	0	0	0	0	19773	0	0	0	0	0	0	0	0	0	39180	0	0	0	0	0	0	0	0	0	0	0	0	0	0	0
WHS375	0	0	0	0	0	0	0	0	0	0	0	0	0	0	0	0	0	0	0	0	0	0	0	1601	0	0	0	0	0	0	0	0	0	0	0	0	0	0	0	0	0	0	0	0	0	0	0	0	0
WHS377	0	0	0	0	0	0	0	0	0	0	0	0	0	0	0	0	524	0	0	0	0	0	0	783	0	43	0	0	0	0	0	0	0	0	96	23	0	0	0	0	0	0	0	0	0	0	0	3	1331
WHS379	0	0	0	0	0	0	0	0	0	0	0	0	0	0	0	0	1256	0	0	0	0	0	0	81	0	1205	0	0	0	0	0	0	0	0	0	13171	0	0	0	2	0	0	0	291	0	0	0	0	0
WHS380	0	0	0	0	0	0	0	0	0	0	0	0	0	0	0	0	0	0	0	0	0	0	0	23	0	0	0	0	0	0	0	0	0	0	0	0	0	0	0	0	0	0	0	0	0	2	0	0	2
WHS382	0	0	0	0	0	0	0	0	0	0	0	0	0	0	0	0	0	0	0	0	0	0	0	24	0	0	0	0	0	0	0	0	0	0	0	0	0	0	0	0	0	0	0	0	0	0	0	0	0
WHS384	0	0	0	0	0	0	0	0	0	0	0	0	0	0	0	0	68	0	0	0	0	0	0	1	0	6508	10	0	0	0	0	0	0	0	0	0	0	0	0	0	0	0	0	0	0	0	0	0	0
WHS385	0	0	0	0	0	0	0	0	0	0	0	0	0	0	0	0	0	0	0	0	0	0	0	0	0	0	0	0	0	0	0	0	0	2	0	0	0	0	0	0	0	0	0	0	0	0	0	0	0
WHS386	0	0	0	0	0	0	0	0	0	0	0	0	0	0	0	0	0	0	0	0	0	0	0	0	0	17	0	0	0	0	0	0	25	0	0	1	0	0	0	0	0	0	0	0	0	0	0	0	25
WHS387	0	0	0	0	0	0	0	0	0	0	0	0	0	0	0	0	0	0	0	0	0	0	0	0	0	0	0	0	0	0	0	0	0	0	0	0	0	0	0	0	0	0	0	0	0	0	0	0	0
WHS388	0	0	0	0	0	0	0	0	0	0	65	0	0	0	0	0	0	0	0	0	0	0	0	3681	0	0	0	0	0	0	0	0	0	52	0	0	0	0	0	0	3	0	0	0	0	0	0	0	0
WHS389A	3086	0	1	0	0	0	0	0	0	0	0	0	0	0	0	0	0	0	0	0	0	0	0	7	0	0	0	0	0	0	0	0	0	0	0	0	0	0	0	0	0	0	0	0	0	0	0	0	0
WHS390	0	0	0	0	0	0	0	0	0	0	0	0	0	0	0	0	0	0	0	0	0	0	0	0	0	0	0	0	0	0	0	7539	0	0	0	0	0	0	0	0	0	0	0	0	0	0	0	0	0
WHS392	337	0	0	0	0	0	0	0	0	0	0	0	0	0	0	0	25	0	0	0	0	0	0	975	0	0	0	0	0	0	0	0	0	0	4	0	0	0	0	0	0	0	0	0	0	0	0	0	0
WHS394	0	0	0	0	0	0	0	0	0	0	0	0	0	0	0	0	0	0	0	0	0	0	0	0	0	0	0	0	0	0	0	0	0	0	0	0	0	0	0	0	0	0	0	0	0	0	0	0	0
WHS395	795	0	4	0	0	0	0	0	0	0	0	0	0	0	0	0	0	0	0	4	0	0	0	0	0	0	0	0	0	0	0	0	0	0	0	0	0	0	0	0	0	0	0	0	0	0	0	0	0
WHS396	154	0	0	0	0	0	0	0	0	0	0	0	0	0	0	0	0	0	0	0	0	0	0	0	0	0	0	0	0	0	0	0	0	0	0	0	0	0	0	0	0	0	0	0	0	0	0	0	0
WHS397	0	0	0	0	0	0	0	0	0	0	0	0	0	0	0	0	0	0	0	0	0	1	0	0	0	0	0	0	0	0	0	0	0	294	0	0	0	0	0	0	0	0	0	0	0	0	0	0	0
WHS400	0	0	0	0	0	0	0	0	0	0	0	0	0	0	0	0	0	0	0	0	0	0	0	3917	0	47	0	0	0	0	0	0	0	0	0	0	0	0	0	0	0	0	0	0	0	0	0	217	0
WHS401	0	0	0	0	0	0	0	0	0	0	0	0	0	0	0	0	0	0	0	0	0	0	0	0	0	0	0	0	0	0	0	0	0	0	0	0	0	0	0	0	0	0	0	0	0	0	0	0	0
WHS402	0	0	0	0	0	0	0	0	0	0	0	0	0	0	0	0	0	0	0	0	0	0	0	0	0	0	0	0	0	0	0	0	0	0	0	0	0	0	0	0	0	0	0	0	0	0	0	0	0
WHS404	1954	0	9	0	0	0	0	0	0	0	0	0	0	0	0	0	0	0	0	0	0	0	0	0	0	0	0	0	0	0	0	0	0	0	0	0	0	0	0	39	0	0	0	0	0	0	0	0	0
WHS406	355	0	3	0	0	0	0	0	0	0	0	0	0	0	0	0	0	0	0	0	0	0	0	23	0	0	0	0	0	0	0	0	1	0	0	0	0	0	0	0	0	0	0	0	0	0	0	2	0
WHS407	0	0	0	0	0	0	0	0	0	0	0	0	0	0	0	0	0	0	0	0	0	0	0	0	0	0	0	0	0	0	0	0	0	0	0	0	0	0	0	0	0	0	0	0	0	0	0	0	0
WHS408	0	0	7968	0	0	0	0	0	0	0	0	0	0	0	0	0	0	0	0	0	0	0	0	4457	0	0	0	0	0	0	0	0	0	0	0	0	0	0	0	0	0	0	0	0	0	0	0	0	0
WHS410	0	0	0	0	0	0	0	0	0	0	0	0	0	0	0	0	0	0	0	0	0	0	0	27	0	0	0	0	0	0	0	0	0	0	0	0	0	0	0	0	0	0	0	0	0	0	0	0	0
WHS412	6560	0	60	0	19	0	0	0	0	0	0	0	0	0	0	0	12	0	0	0	0	0	0	16	0	0	0	0	0	0	0	0	0	0	1	0	0	0	0	0	0	0	0	0	0	0	0	0	0
WHS413	198	0	0	0	0	0	0	0	0	0	0	0	0	0	0	0	0	14	0	0	0	0	0	4846	0	0	0	0	0	0	0	0	0	0	0	0	0	0	0	0	0	0	0	0	0	0	0	0	0
WHS415	0	0	0	0	0	0	0	0	0	0	0	0	0	0	0	0	0	0	0	0	0	0	0	0	0	0	0	0	0	0	0	0	0	0	0	0	0	0	0	0	0	0	0	0	0	0	0	0	0
WHS416	0	0	0	0	0	0	0	0	0	0	0	0	0	0	0	0	0	0	0	0	0	0	0	0	0	0	0	0	0	0	0	0	0	0	0	0	0	0	0	0	0	0	0	0	0	0	0	0	0
WHS418	0	0	0	0	0	0	0	0	0	0	0	0	0	0	0	0	89	0	0	0	0	0	0	0	0	0	0	0	0	0	0	0	0	0	793	0	0	0	0	0	0	0	0	0	0	0	0	0	0
WHS419	0	0	0	0	0	0	0	0	0	0	0	0	0	0	0	0	0	0	0	0	0	0	0	521	0	0	0	0	0	0	0	0	0	0	0	0	0	0	0	0	0	0	0	0	0	0	0	0	0
WHS420	0	0	0	0	0	0	0	0	0	0	0	0	0	106	0	0	0	0	0	0	0	0	0	0	0	0	0	0	0	0	0	0	0	0	0	0	0	0	0	0	0	0	0	0	0	0	0	0	0
WHS421	0	0	0	0	0	0	0	0	0	0	0	0	0	0	0	0	0	0	0	0	0	0	0	0	0	0	0	0	0	0	0	0	0	0	0	0	0	0	0	0	0	0	0	0	0	0	0	0	0
WHS422	2309	0	9	0	138	0	0	0	0	0	4	0	0	0	0	1	15	0	0	0	0	0	0	2	0	1	0	0	0	0	0	0	0	0	0	0	0	0	0	0	0	0	0	0	0	0	0	0	0
WHS426	0	0	0	0	0	0	0	0	0	0	0	0	0	0	0	0	0	0	0	0	0	0	0	2291	0	0	0	0	0	0	0	0	0	0	0	0	0	0	0	0	0	0	0	0	0	0	0	0	0
WHS427	0	0	0	0	0	0	0	0	0	0	727	0	0	0	0	0	0	0	0	0	0	0	0	0	0	0	0	0	0	0	659	0	0	0	0	0	0	0	0	0	0	0	0	0	0	0	0	0	0
WHS428	0	0	0	0	0	0	0	0	0	0	0	0	0	0	0	0	0	0	0	0	0	0	0	0	0	0	0	0	0	0	0	0	0	0	0	0	0	0	0	0	0	0	0	0	0	0	0	0	0
WHS430	437	0	4	0	0	0	0	0	0	0	0	0	0	0	0	0	23	0	0	0	0	0	0	2196	0	0	0	0	0	0	0	0	0	0	2	0	0	0	0	0	0	0	0	0	0	0	0	0	0
WHS431	0	0	0	0	0	0	0	0	0	0	0	0	0	0	0	0	0	0	0	0	0	0	0	3388	0	0	0	0	0	0	0	0	0	0	0	0	0	0	0	0	0	0	0	0	0	0	0	0	0
WHS432	0	0	0	0	0	0	0	0	0	0	0	0	0	0	0	0	0	0	0	0	0	0	0	12974	0	0	0	0	0	0	0	0	0	0	0	0	0	0	0	0	0	0	0	0	0	0	0	0	0
WHS433	0	0	0	0	0	0	0	0	0	0	0	0	0	0	0	0	14	0	0	0	0	0	0	17	0	2	0	0	0	0	0	0	0	0	0	0	0	0	0	0	0	1	0	0	0	0	0	0	0
WHS434	0	0	0	0	0	0	0	0	0	0	0	0	0	0	0	0	0	0	0	0	0	0	0	0	0	16	0	0	0	0	0	0	0	0	0	0	0	0	0	0	0	0	0	0	0	0	0	0	0
WHS435	2958	0	17	0	0	0	0	0	0	0	0	0	0	0	0	0	0	0	0	0	0	0	0	31	0	0	0	0	0	0	14	0	0	0	0	0	0	0	0	0	0	0	0	0	0	0	0	0	0
WHS436	3285	0	15	0	0	0	0	0	0	0	0	0	0	0	0	0	0	0	0	0	0	0	86	0	0	0	0	0	0	0	0	0	0	0	0	0	0	0	0	0	0	0	0	0	0	0	0	0	0
WHS437	0	0	0	0	0	0	0	0	0	0	0	0	0	0	0	0	0	0	0	8	0	0	0	14	0	1813	124	0	0	0	0	0	0	0	0	0	0	0	0	0	0	0	0	659	0	0	0	495	193
WHS438	0	0	0	0	0	0	11	0	0	0	0	0	0	0	0	0	16	0	0	0	0	0	1449	100	0	0	0	0	0	0	0	0	0	0	0	0	0	0	0	0	0	0	0	0	0	0	0	0	0
WHS439	223	0	2	0	0	0	0	0	196	0	23	0	0	0	0	0	185	0	0	0	0	0	0	0	0	37	213	0	0	0	0	0	0	0	0	5	0	0	0	0	0	0	0	0	0	0	0	0	0
WHS440	0	0	0	0	0	0	0	0	0	0	0	0	0	0	0	0	210	0	0	0	0	0	0	14	0	11469	0	0	0	0	0	0	0	0	155	6	0	0	0	0	2	0	0	0	0	0	0	5	6
WHS441	0	0	0	0	0	0	0	0	0	0	0	0	0	0	0	0	0	0	0	0	0	0	0	0	0	0	0	0	0	0	0	0	0	0	0	0	0	0	0	0	0	0	0	0	0	0	0	0	0
WHS442	0	0	0	0	0	0	0	0	0	0	331	0	0	0	0	0	0	0	0	0	0	0	0	250	0	0	0	0	0	0	0	0	0	0	0	0	0	0	0	0	0	0	0	0	0	0	0	0	0
WHS443	0	0	0	0	0	0	0	0	0	0	0	0	0	0	0	0	0	0	0	0	0	0	19	0	0	0	0	0	0	72	0	0	0	0	0	0	0	0	0	0	0	0	0	0	0	0	0	0	0
WHS444	0	0	0	0	0	0	0	0	0	0	0	0	0	0	0	0	0	0	0	0	0	0	0	1	0	58	0	0	0	4	0	0	0	0	0	0	0	0	0	0	0	0	0	0	0	0	0	0	0
WHS445A	7	0	0	0	0	0	0	0	0	0	0	0	0	0	0	0	0	0	0	0	0	0	0	0	0	0	0	0	0	0	0	0	0	0	0	0	0	0	0	0	0	0	0	0	0	0	0	0	0
WHS445B	0	0	0	0	0	0	0	0	0	0	0	0	0	0	0	0	0	202	0	0	0	0	0	0	0	9900	14	0	0	0	0	0	0	0	0	0	0	0	0	0	0	0	0	0	0	0	0	0	0
WHS447	0	0	0	0	0	0	0	0	0	0	0	0	0	0	0	0	0	0	0	0	0	0	0	1115	0	0	0	0	0	0	0	0	0	0	0	0	0	0	0	0	0	0	0	0	0	0	0	0	0
WHS449	140	0	4	0	0	0	0	0	0	0	0	0	0	0	0	0	0	0	0	0	0	0	0	0	0	0	0	0	0	0	0	0	0	0	0	0	0	0	0	0	0	0	0	0	0	0	0	0	0
WHS450	0	0	0	0	0	0	0	0	0	0	9	0	0	0	0	0	0	0	0	0	0	0	0	0	2	0	0	0	0	0	0	0	0	0	4	0	0	0	0	0	0	0	0	0	0	0	0	1	0
WHS451	745	0	9	0	559	0	0	0	0	0	0	0	0	0	0	0	132	0	0	0	0	0	30	505	0	0	0	0	0	0	0	0	0	0	0	0	0	0	0	0	0	0	0	0	0	0	0	0	96
WHS452	0	0	0	0	0	0	0	0	0	0	0	0	0	0	0	0	0	0	0	0	0	0	0	9091	0	0	0	0	0	0	0	0	0	2	0	0	0	0	0	0	0	0	0	0	0	0	0	0	0
WHS453	0	0	0	0	0	0	0	0	0	0	0	0	0	0	0	0	0	0	0	0	0	0	0	0	5	33	0	0	0	0	0	0	1	0	0	0	0	0	0	0	0	0	0	0	0	0	0	0	0
WHS455	1046	0	0	0	0	0	0	0	0	0	222	0	0	0	0	0	3	0	0	0	0	0	0	198	0	0	0	0	0	0	0	0	0	0	0	0	0	0	0	0	567	0	0	0	0	0	0	3	0
WHS456	0	0	0	0	0	0	0	0	0	0	0	0	0	0	0	0	0	0	0	0	0	0	0	0	0	0	0	0	0	0	0	0	0	0	0	0	0	0	0	0	0	0	0	0	0	0	0	2	0
WHS457	0	0	0	0	0	0	0	0	1	0	0	0	0	0	0	0	0	0	0	0	0	0	0	0	0	0	0	0	0	0	0	0	0	0	0	0	0	12	0	0	0	0	0	0	0	0	0	4	0
WHS460	0	0	0	0	0	0	0	0	0	0	0	0	0	0	0	0	0	0	0	0	0	0	0	0	0	0	0	0	0	0	0	0	81	0	0	0	0	0	0	0	0	0	0	0	0	0	0	0	0
WHS465	0	0	0	0	0	0	0	0	0	0	0	0	0	0	0	0	0	0	0	0	0	0	0	0	0	0	0	0	0	0	0	0	0	0	0	0	0	0	0	0	0	0	0	0	0	0	0	0	0
WHS467	24	0	0	0	1295	0	0	0	0	0	0	0	0	0	0	0	0	0	0	0	0	0	0	0	0	0	0	0	0	0	0	0	0	0	0	0	0	0	0	0	0	0	0	0	0	0	0	0	0
WHS469	791	0	5	0	0	0	0	0	0	0	0	0	0	0	0	0	0	0	0	0	0	0	0	158	0	0	0	0	0	0	0	0	0	0	0	0	0	0	0	0	0	0	0	0	0	0	0	0	0
WHS470	2531	0	0	0	0	0	0	0	0	0	0	0	0	0	0	0	0	0	0	0	0	0	0	0	0	0	0	0	0	0	0	0	0	0	0	0	0	0	0	0	0	0	0	0	0	0	0	0	0
WHS472	0	0	0	0	0	0	0	0	0	0	0	0	0	0	0	0	0	0	0	0	0	0	0	0	0	0	5742	0	0	0	0	0	0	0	0	0	0	0	0	0	0	0	0	0	0	0	0	0	0
WHS474	0	0	0	0	0	0	0	0	0	0	0	0	0	0	0	0	0	0	0	0	0	0	0	6413	0	0	0	0	0	0	0	0	0	0	0	0	0	0	0	0	0	0	0	0	0	0	0	0	0
WHS475	0	0	0	0	0	0	0	0	0	0	0	0	0	0	0	0	138	0	0	0	0	0	0	0	0	0	0	0	0	0	0	0	0	0	1358	0	0	0	0	0	0	0	0	0	0	0	0	0	0
WHS476A	0	0	0	0	0	0	99	0	0	0	0	0	0	0	0	0	144	0	0	0	0	0	0	0	0	0	0	0	0	0	0	0	21	1	0	558	0	0	0	0	0	0	0	0	0	0	0	0	1057
WHS476B	0	0	0	0	0	0	0	0	0	0	0	0	0	0	0	0	8	0	0	0	0	0	0	11876	0	0	0	0	0	0	0	0	0	0	0	0	0	0	0	0	0	0	0	0	0	0	0	0	0
WHS477	447	0	8	0	0	0	0	0	0	0	0	0	0	0	0	0	0	0	0	0	0	0	0	0	0	0	0	0	0	0	0	0	0	0	0	0	0	0	0	0	0	0	0	0	0	0	0	0	0
WHS479	0	0	0	0	0	0	0	0	0	0	0	0	0	0	0	0	0	0	0	0	0	0	0	0	0	0	0	0	0	0	0	0	0	0	0	0	0	0	0	0	0	0	0	0	0	0	0	0	0
WHS482	0	0	0	0	0	0	0	0	0	0	0	0	0	0	0	0	0	0	0	0	0	0	0	1	0	0	0	0	0	0	0	0	0	16	0	0	0	0	0	0	0	31	0	0	0	0	0	0	0
WHS483	122	0	0	0	0	0	0	0	0	0	0	0	0	0	0	0	2	0	0	0	0	0	0	30631	0	0	0	0	0	0	0	0	0	0	0	0	0	0	0	0	0	0	0	0	0	0	0	0	0
WHS484	0	0	0	0	0	0	0	0	0	0	0	0	0	0	0	0	21	0	0	0	0	0	0	6	0	0	0	0	0	0	0	0	2	0	48	0	0	0	0	0	0	0	0	0	0	0	0	0	0
WHS485	0	0	0	0	0	0	0	0	0	0	0	0	0	0	0	0	159	0	0	0	0	0	0	11798	0	0	0	0	0	0	0	0	0	0	0	0	0	0	0	0	0	0	0	0	0	0	0	0	0
WHS486	502	0	2	0	0	0	0	0	0	0	0	0	0	0	0	3	2	0	0	0	0	0	0	0	0	4359	8	0	0	0	0	0	0	1	2	1	0	0	0	0	0	0	0	0	0	0	0	0	0
WHS487	0	0	0	0	0	0	0	0	0	0	0	0	0	0	0	0	0	0	0	0	0	0	0	51	0	0	0	0	0	0	0	0	1	0	0	0	0	0	0	0	0	0	0	0	0	0	0	112	0
WHS490	124	0	0	0	0	0	0	0	0	0	58	0	0	0	0	126	0	0	0	0	0	0	0	0	0	0	0	0	0	0	32	0	0	0	0	0	0	0	0	0	0	0	415	0	0	0	0	0	0
WHS492	0	0	0	0	0	0	0	0	0	0	0	0	0	0	0	0	0	0	0	0	0	0	0	1190	0	0	0	0	0	0	0	0	0	0	0	0	0	0	0	0	0	0	0	0	0	0	0	0	0
WHS493	0	0	0	0	0	0	0	0	0	0	0	0	0	0	0	0	0	0	0	0	0	0	0	3100	0	0	0	0	0	0	0	0	0	0	0	0	0	0	0	0	0	0	0	0	0	0	0	0	0
WHS494	0	0	0	0	0	0	0	0	0	0	0	0	0	0	0	0	288	85	0	0	0	0	0	0	0	0	0	0	0	0	0	0	0	0	0	0	0	0	0	0	0	0	0	0	0	0	0	155	0
WHS495	0	0	0	0	0	0	0	0	0	0	0	0	0	0	0	0	0	63	0	0	0	0	0	0	0	0	0	0	0	0	0	0	0	0	0	0	0	0	0	0	28	0	0	0	0	0	0	7315	0
WHS501	0	0	0	0	0	0	0	0	0	0	0	0	0	0	0	0	0	0	0	0	0	0	0	0	0	0	0	0	0	0	0	0	0	0	0	0	0	0	0	0	0	0	0	0	0	0	0	0	0
WHS503	1570	0	1	0	0	0	0	0	0	0	0	0	0	0	0	0	1	0	0	0	0	0	0	0	0	0	0	0	0	0	0	0	0	0	1	0	14	0	0	0	0	405	0	0	0	0	0	0	0
WHS505	0	0	0	0	0	0	0	0	165	0	236	0	0	0	0	0	119	0	0	0	0	0	0	0	0	10	0	0	0	0	0	0	0	0	0	190	0	0	0	0	0	0	0	0	0	0	0	0	0
WHS506	0	0	0	0	613	0	0	0	0	0	0	0	0	0	0	0	4	0	0	0	0	0	0	27	0	178	0	0	0	0	0	0	0	0	0	0	0	0	0	0	0	0	0	0	0	0	0	0	0
WHS509	0	0	0	583	0	0	0	0	0	0	0	0	0	0	0	0	0	0	0	0	0	0	0	0	0	6771	6	0	0	0	0	0	0	0	0	0	0	0	0	0	0	0	0	0	0	0	0	0	0
WHS510	0	0	0	0	0	0	0	0	0	0	0	0	0	0	0	0	0	0	0	0	0	0	0	0	0	0	0	0	0	0	0	0	0	0	0	0	0	0	0	0	0	0	0	0	0	0	0	0	0
WHS512	8328	0	0	0	16	0	0	0	0	0	0	0	0	0	0	0	0	0	0	0	0	1	0	4	0	0	0	0	0	0	0	0	0	0	0	0	0	0	0	0	0	0	0	0	0	0	0	0	0
WHS513B	0	0	0	0	0	0	0	0	0	0	0	0	0	0	0	0	0	0	0	0	0	0	0	0	0	0	0	0	0	0	1	0	0	0	0	0	0	0	0	0	0	0	0	0	0	0	0	0	0
WHS514	376	0	0	0	0	0	0	0	0	0	0	0	0	0	0	0	0	0	0	0	0	0	0	0	0	0	0	0	0	0	0	0	0	0	0	0	0	0	0	0	0	0	0	0	0	0	0	0	0
WHS515	0	0	0	0	0	0	0	0	0	0	0	0	0	0	0	0	0	0	0	0	0	0	0	82	0	0	0	0	0	0	0	0	72	0	0	0	0	0	0	0	0	0	0	0	0	0	0	0	0
WHS516	932	0	0	0	0	0	0	0	0	0	0	0	0	0	0	0	0	0	0	0	0	0	0	7218	0	0	0	0	0	0	0	0	0	0	0	0	0	0	0	0	0	0	0	0	0	0	0	0	0
WHS517	0	0	0	0	6	0	0	0	0	0	0	0	0	0	0	0	650	0	0	0	0	0	0	31	0	0	0	0	0	0	0	0	0	0	502	0	0	0	0	0	0	0	0	0	0	0	0	0	0
WHS520	1917	0	72	0	1	0	0	0	0	0	0	0	0	0	0	0	7	0	0	0	0	1	0	0	0	0	0	0	0	0	0	0	0	0	0	0	0	0	0	0	0	0	0	0	0	0	0	0	0
WHS521	0	0	0	0	0	0	0	0	0	0	0	0	0	0	0	0	0	0	0	0	0	0	0	0	0	200	0	0	0	0	0	0	0	0	0	0	0	0	0	0	0	0	0	0	0	0	0	0	0
WHS522	0	0	0	0	0	0	0	0	0	0	0	0	0	0	0	0	0	0	0	0	0	0	0	0	0	0	0	0	0	0	0	0	0	0	0	0	0	0	0	0	0	0	0	0	0	0	0	24	0
WHS523	0	0	0	0	0	0	0	0	0	0	0	0	0	0	0	0	0	0	0	0	0	0	0	0	0	0	0	0	0	0	0	0	0	0	0	0	0	0	0	0	0	0	0	0	0	0	0	0	0
WHS524A	0	0	0	0	0	0	0	0	0	0	0	0	0	0	0	0	0	0	0	0	0	0	0	0	0	0	0	0	0	0	0	0	0	0	0	0	0	0	0	0	0	0	0	556	0	0	0	0	0
WHS524B	0	0	0	199	0	0	0	0	0	0	0	0	0	0	0	0	0	0	0	0	0	0	0	34	231	0	0	0	0	0	0	0	0	0	0	0	0	0	0	0	1500	0	0	0	0	0	0	0	0
WHS525	0	0	0	0	0	0	0	0	0	0	0	0	0	0	0	0	0	0	0	0	0	0	0	0	0	0	0	0	0	0	0	0	0	0	0	0	0	0	0	0	0	0	0	0	0	0	0	0	0
WHS526	0	0	0	0	0	0	0	0	0	0	0	0	0	0	0	0	0	0	0	0	0	0	0	364	0	0	0	0	0	0	0	0	0	0	0	0	0	0	0	0	0	0	0	0	0	0	0	0	0
WHS527	0	0	0	0	0	0	0	0	0	0	0	0	0	0	0	0	0	0	0	0	0	0	0	9851	0	634	0	0	0	0	0	0	0	0	0	0	0	0	0	0	0	0	0	0	0	0	0	0	0
WHS532	0	0	0	0	0	0	0	0	0	0	0	0	0	0	0	0	0	0	0	0	0	0	0	3739	0	0	0	0	0	0	0	0	0	0	0	0	0	0	0	0	0	0	0	0	0	0	0	0	0
WHS535	0	0	0	0	0	0	0	0	0	0	0	0	0	0	0	0	0	0	0	0	0	0	0	0	0	0	0	0	0	0	0	0	0	0	0	0	0	0	0	0	0	0	0	0	0	0	0	1	0
WHS538	3673	0	18	0	0	0	0	0	0	0	0	0	0	0	0	0	0	0	0	0	0	0	22353	2088	0	0	0	0	0	0	0	0	0	0	0	0	0	0	0	0	0	0	0	0	0	0	0	0	0
WHS539	0	0	0	0	0	0	0	0	0	0	0	0	0	0	0	0	0	0	0	0	0	0	0	0	0	0	0	0	0	0	0	0	0	0	0	0	0	0	0	0	0	0	0	0	0	0	0	0	0
WHS540	0	0	0	0	0	0	0	0	0	0	0	0	0	0	185	0	15	0	0	0	0	0	0	469	0	5664	230	0	0	2	0	0	0	0	0	0	0	4	0	0	0	0	0	0	0	0	0	0	0
WHS541	0	0	0	0	0	0	0	0	0	0	0	0	0	0	0	0	0	0	0	0	0	0	0	16	2	0	0	0	0	0	0	0	296	1	0	0	0	0	0	0	0	0	0	0	0	0	0	0	0
WHS542	0	0	0	0	0	0	0	0	0	0	0	0	0	0	0	4	0	0	0	0	0	0	0	690	0	2606	34	0	0	0	0	0	0	0	0	0	0	0	0	0	0	0	0	0	0	0	0	0	0
WHS543	0	0	0	0	0	0	0	0	0	0	0	0	0	0	0	0	0	0	0	0	0	0	0	0	0	0	0	0	0	0	0	0	0	0	0	0	0	0	0	0	0	0	0	0	0	0	0	0	3
WHS544	0	0	0	0	0	0	0	0	0	0	8757	0	0	0	0	0	0	0	0	0	0	0	0	0	0	0	0	0	0	0	0	0	0	0	0	0	0	0	0	0	0	0	0	0	0	0	0	0	0
WHS545	0	0	0	0	2	0	0	0	0	0	0	0	0	0	0	0	0	0	0	0	0	0	0	10645	0	10598	1	0	0	0	0	0	0	0	0	0	0	0	0	0	0	0	0	0	0	0	0	0	5
WHS546	0	0	0	0	0	0	0	0	0	0	0	0	0	0	0	0	0	0	0	0	0	0	0	0	0	0	0	0	0	0	0	0	306	0	0	0	0	0	0	0	0	0	0	0	0	0	0	26	0
WHS550	0	0	0	0	0	0	0	0	0	0	154	0	0	0	0	0	0	0	0	0	0	0	0	0	0	34670	1096	0	0	0	0	0	0	0	0	0	0	0	0	0	1701	0	0	0	0	0	0	0	0
WHS552	0	0	0	0	0	0	0	0	0	0	0	0	0	0	0	0	7824	0	0	0	0	0	0	0	0	0	0	0	0	0	0	0	0	0	10	0	0	0	0	0	0	0	0	0	0	0	0	0	0
WHS554	0	0	0	0	0	0	0	0	0	0	0	0	0	0	0	0	2	0	0	0	0	0	0	0	0	0	0	0	0	0	0	0	0	0	113	0	0	0	0	0	0	0	0	0	0	0	0	3	0
WHS556	0	0	0	0	0	0	0	0	0	0	0	0	0	0	0	0	0	0	0	0	0	0	0	0	0	0	0	0	0	0	0	0	0	0	0	0	0	0	0	0	0	0	0	0	0	0	0	0	0
WHS663	0	0	0	0	0	0	0	0	0	0	0	0	0	0	0	0	0	0	0	0	0	0	0	0	0	6123	1	0	0	0	0	0	0	0	0	0	0	0	0	0	0	0	0	0	0	0	0	0	0
WHS665	0	0	0	0	0	0	0	0	0	0	0	0	0	0	0	0	0	0	0	0	0	0	0	0	0	0	0	0	0	0	0	0	0	0	0	0	0	0	0	0	0	0	0	0	0	0	0	0	0
[truncated: 108 more columns]

## Sheet: rbcL_and_ITS2_percentage
rbcL and ITS2 DNA Metabarcoding data: read percentage
Sample	Acer.sp.	Aconitum.sp.	Aesculus.hippocastanum	Ailanthus.altissima	Allium.sp.	Alnus.sp.	Anacardiaceae	Anethum.graveolens	Angelica.sylvestris	Anthoxanthum.odoratum	Apiaceae	Aquilegia.sp.	Arecaceae	Artemisia.sp.	Asparagus.sp.	Astelia.sp.	Asteraceae	Astilbe.Heuchera	Begonia.sp.	Berberis.sp.	Betula.sp.	Boraginaceae	Borago.officinalis	Brassica.sp.	Buddleja.Verbascum	Calluna.vulgaris	Camellia.sp.	Campanula.sp.	Campsis.sp.	Capsicum.sp.	Cardamine.sp.	Carex.sp.	Castanea.sativa	Ceanothus.sp.	Centaurea.sp.	Cirsium.Hypochaeris	Clematis.sp.	Convolvulus.Calystegia	Cordyline.australis	Coriandrum.sativum	Cornus.sp.	Cotinus.coggygria	Crepis.sp.	Cucumis.Cucurbita	Deutzia.sp.	Digitalis.sp.	Elaeagnus.sp.	Epilobium.Oenothera	Erica.sp.
WHS001	3.34152	0	0.150027	0	0	0	0	0	0	0	0	0	0	0	0	0	2.98691	0	0	0	0	0	0	45.7856	0	0	0	0	0	0	0	0	0	0	0.0954719	0	0.0272777	0	0	0	0	0	0	0	0	0	0	0	0
WHS002	26.894	0	1.41909	0	0.0686656	0	0	0	0	0	0	0	0	0	0	0	5.05837	0	0	0.16022	0	0.0228885	0	0	0	0	0	0	0	0	0	0	0	0	0	0	0	0	0	0	0	0	0	0	0	0	0	0	0
WHS003	0	0	0	0	0	0	0	0	0	0	0	0	0	0	0	0	0	0	0	0	0	0	0	0.019629	0	0	0	0	0	0	0	0	0	0.026172	0	0	0	0	0	0	0	0.0032715	0	0	0	0	0	0	0
WHS004	0	0	0	0	0	0	0	0	0	0	0	0	0	0	0	0	0	0	0	0	0	0	0	1.15507	0	0	0	0	0	0	0	0	0	0.00663834	0	0	0	0	0	0	0	0	0	0	0	0	0	0	0
WHS005	0.285816	0	0	0	0	0	0	0	0	0	0	0	0	0	0	0	0.728832	0	0	0	0	0	0	87.3955	0	0	0	0	0	0	0	0	0	0	0	0	0	0	0	0	0	0	0	0	0	0	0	0	0
WHS006	7.18901	0	0.201939	0.0201939	0	0	0	0	0	0	0	0	0	0	0	0	0	0	0	0	0	0	0	3.958	0.0403877	0	0	0	0	0	0	0	0	0	0	0	0	0	0	0	0	0	0	0	0	0	0	0	0
WHS007	45.091	0	0.392717	0	0	0	0	0	0	0	0	0	0	0	0	0	0.553374	0	0	0	0	0	0	0	0	0	0	0	0	0	0	0	0	0	0	0	0	0	0	0	0	0	0	0	0	0	0	0	0
WHS008	0	0	0	0	0	0	0	0	0	0	0	0	0	0	0	0	0	0	0	0	0	0	0	99.4315	0	0	0	0	0	0	0	0	0	0	0	0	0	0	0	0	0	0	0	0	0	0	0	0	0
WHS009	4.68653	0	9.77654	0	0	0	0	0	0	0	0.574178	0	0	0	0	0	2.11049	0	0	0	0	0	0	48.3085	0	0	0	0	0	0	0	0	0	0	0	0.837989	0	0	0.263811	0	0	0	0	0	0	0	0	0	0
WHS011	30.0333	0	2.25183	0	0	0	0	0	0	0	0	0	0	0	0	0	3.67755	0	0	0	0	0	0	6.87542	0	0	0	0	0	0	0	0	0	0	0	0	0	0	0	0	0	0	0	0	0	0	0	0	0
WHS013	0	0	0	0	0	0	0	0	0	0	0	0	0	0	0	0	0	0	0	0	0	0	0	39.135	0	0	0	0	0	0	0	0	0	0	0	0	0	0	0	0	0	0	0	0	0	0	0	0	0
WHS014	0	0	0	0	0	0	0	0	0	0	0	0	0	0	0	0	0	0	0	0	0	0	0	60.9025	0	0	0	0	0	0	0	0	0	0	0	0	0	0	0	0	0	0	0	0	0	0	0	0	0
WHS015	0	0	0	0	0	0	0	0	0	0	0	0	0	0	0	0	0	0	0	0	0	0	0	71.7582	0	0	0	0	0	0	0	0	0	0	0	0	2.6491	0	0	0	0	0	0	0	0	0	0	0	0
WHS016	0	0	0	0	0	0	0	0	0	0	0	0	0	0	0	0	0	0	0	0	0	0	0	35.3944	0	0	0	0	0	0	0	0	0	0	0	0	0	0	0	0	0	0	0	0	0	0	0	0	0
WHS017	0	0	0.718749	0	0	0	0	0	0	0	0	0	0	0	0	0	0.0615146	0	0	0	0	0	0	60.4882	0	0	0	0	0	0	0	0	0	0	0	0	0	0	0	0	0	0	0	0	0	0	0	0	0
WHS018	6.07985	0	6.9873	0	0	0	0	0	0	0	0	0	0	0	0	0	0	0	0	0	0	0	0	56.9354	0	0	0	0	0	0	0	0	0	0	0	0	0	0	0	0	0	0	0	0	0	0	0	0	0
WHS019	0	0	0	0	0	0	0	0	0	0	0	0	0	0	0	0	0	0	0	0	0	0	0	65.1071	0	0	0	0	0	0	0	0	0	0	0	0	1.32972	0	0	0	0	0	0	0	0	0	0	0	0
WHS020	0	0	0	0	0	0	0	0	0	0	0	0	0	0	0	0	0.0590568	0	0	0	0	0	0	90.3147	0	0	0	0	0	0	0	0	0	0	0	0	0	0	0	0	0	0	0	0	0	0	0	0	0
WHS021	0	0	0	0	0	0	0	0	0	0	0	0	0	0	1.08853	0	0	0	0	0	0	0	0	78.5438	0	0	0	0	0	0	0	0	0	0	0	0	0	0	0	0	0	0	0	0	0	0	0	0	0
WHS023	0.722698	0	0	0	0	0	0	0	0	0	0	0	0	0	0	0	0.0802998	0	0	0	0	0	0	0	0	0	0	0	0	0	0	0	0	0	0	0	0	0	0	0	0	0	0	0	0	0	0	0	0
WHS024	2.25489	0	0.0360783	0	0	0	0	0	0	0	0	0	0	0	0	0	5.27645	0	0	0.162352	0	0	0	0.144313	0	0	0	0	0	0	0	0	0	0	0	0	0	0	0	0	0	0	0	0	0	0	0	0	0
WHS025	0	0	0	0	0	0	0	0	0	0	0	0	0	0	0	0	0	0	0	0	0	0	0	0	0	0	0	0	0	0	0	0	0	0	0	0	0	0	0	0	0	0	0	0	0	0	0	0	0
WHS026	16.8733	0	0.151783	0	0	0	0	0	0	0	0	0	0	0	0	0	2.65621	0	0	0	0	0	0	0.784215	0	0	0	0	0	0	0	0	0	0	0	0	0	0	0	0	0	0	0	0	0	0	0	0	0
WHS027	0.0798722	0	0	0.0798722	0	0	0	0	0	0	0	0	0	0	0	0	0	0	0	0	0	0	0	0	0.0399361	0	0	0	0	0	0	0	0	0	0	0	0	0	0	0	0	0	0	0	0	0	0	0	0
WHS028	0	0	0	0	0	0	0	0	0	0	0	0	0	0	0	0	0.300437	0	0	0	0	0	0	5.45339	0	0	0	0	0	0	0	0	0	0	0.0182083	2.33977	0	0	0	0	0	0	0	0	0	0	0	0	0
WHS029	0	0	0	0	0	0	0	0	0	0	2.88616	0	0	0	0	0	0	0	0	0	0	0	0	0	0	0	0	0	0	0	0	0	0	0	0	0	0	0	0	0	0	0	0	0	0	0	0	0	0
WHS030	0	0	0	0	0	52.9852	0	0	0	0	0	0	0	0	0	0	0	0	0	0	0	0	0	0	0	0	0	0	0	0	0	0	0	0	0	0	0	0	0	0	0	0	0	0	0	0	0	0	0
WHS031	0	0	0	0	0	0	0	0	0	0	0	0	0	0	0	0	0	0	0	0	0	0	0	0.251872	0	0	0	0	0	0	0	0	0	0	0	0	0	0	0	0	0	0	0	0	0	0	0	0	0
WHS032	0	0	0	0	0	0	0	0	0	0	0	0	0	0	0	0	0	0	0	0	0	0	0	0	0	0	0	0	0	0	0	0	0	0	0	0	0	0	0	0	0	0	0	0	0	0	0	0	0
WHS033	0.119698	0	0	0.00520427	0.0208171	0	0	0	0	0	0	0	0	0	0	0	0	0	0	0	0	0	0	0	0	0	0	0.0104085	0	0	0	0	0	0	0	0	0	0	0	0	0	0.0104085	0	0	0	0	0	0	0
WHS034	0.0624805	0	0	0	0	0	0	0	0	0	0	0	0	0	0	0	0	0	0	0	0	0	0	68.7402	0	0	0	0	0	0	0	0	0	0	0	0	0	0	0	0	0	0	0	0	0	0	0	0	0
WHS035	0	0	0	0	0	0	0	0	0	0	0	0	0	0	0	0	0	0	0	0	0	0	0	46.2929	0	0	0	0	0	53.7071	0	0	0	0	0	0	0	0	0	0	0	0	0	0	0	0	0	0	0
WHS036	0.0298107	0	0.760173	0	0	0	0	0	0	0	0	0	0	0	0	0	0	0	0	0	0	0	0	83.4849	0	0	0	0	0	0	0	0	0	0	0	0	0.0298107	0	0	0	0	0	0	0	0	0	0	0	0
WHS037	0	0	0	0	0	0	0	0	0	0	0	0	0	0	0	0	0	0	0	0	0	0	0	0	0	0	0	0	0	0	0	0	0	0	0	0	0	0	0	0	0	0	0	0	0	0	0	0	0
WHS038	33.9336	0	0.874126	0	0	0	0	0	0	0	0	0	0	0	0	0	0	0	0	0	0	0	0	0	0	0	0	0	0	0	0	0	0	0	0	0	0	0	0	0	0	0	0	0	0	0	0	0	0
WHS039	13.683	0	0.00748111	0	0	0	0	0	0	0	0	0	0	0	0	0	0	0	0	0	0	0	0	78.4469	0	0	0	0	0	0	0	0	0	0	0	0	0	0	0	0	0	0	0	0	0	0	0	0	0
WHS040	0	0	0	0	0	0	0	0	0	0	0	0	0	0	0	0	0	0	0	0	0	0	0	72.1859	0	0	0	0	0	0	0	0	0	0	0	0	0	0	0	0	0	0	0	1.7467	0	0	0	0	0
WHS041	0	0	0	0	0	0	0	0	0	0	0	0	0	0	0	0	0.0212382	0	0	0	0	0	0	0	0	0	0	0	0	0	0	0	0	0	0.0849527	0	0	0	0	0	0	0	0	0	0	0	0	0	0.148667
WHS042	2.14286	0	0.0974026	0	0	0	0	0	0	0	0.0649351	0	0	0	0	0	1.65584	0	0	0	0	0	0	0	0	0	0.584416	0	0	0	0	0	0	1.36364	0.0649351	0.0324675	0.0649351	0	0	0	0	0	0	0	0	0	0	0	0
WHS043	0	0	0	0	0	0	0	0	0	0	0	0	0	0	0	0	0	0	0	0	0	0	0	0	0	0	0	0	0	0	0	0	0	0.249259	0	0	0	0	0	0	0	0	0	0	0	0	0	0	0
WHS044	0.204082	0	0	0	0	0	0	0	0	0	0	0	0	0	0	0	0.0364431	0	0	0	0	0	0	1.39942	0	0	0	0	0	0	0	0	0	0	0.00728863	0	0	0	0	0	0	0	0	0	0	0	0	0	0
WHS045	0	0	0	3.82549	0	0	0	0	0	0	0.013101	0	0	0	0	0	0	0	0	0	0	0	0	0	0.013101	0	0.052404	0	0	0	0	0	0	0.039303	0	0	0.117909	0	0	0	0	0.0786061	0	0	0	0	0	0	0
WHS046	20.8366	0	0.0311575	0	0	0	0	0	0	0	0	0	0	0	0	0	0	0	0	0	0	0	0	64.4259	0	0	0	0	0	0	0	0	0	0	0	0	0	0	0	0	0	0	0	0	0	0	0	0	0
WHS047	0	0	0	0.710405	0	0	0	0	0	0	0	0	0	0	0	0	0	0	0	0	0	0	0	12.244	0	0	0	0	0	0	0	0	0	0	0	0	0	0	0	0	0	0	0	0	0	0	0	0	0
WHS049	0	0	0	0	0	0	0	0	0	0	0	0	0	0	0	0	0	0	0	0	0	0	0	0.513648	0	0	0	0	0	0	0	0	0	0	0	0	0	0	0	0	0	0	0	0	0	0	0	0	0
WHS050	0	0	0	0	0	0	0	0	0	0	0	0	0	0	0	0	0	0	0	0	0	0	0	0	0	0	0	0	0	0	0	0	0	0	0	0	0	0	0	0	0	0	0	0	0	0	0	0	0
WHS051	53.8873	0	2.42511	0	0	0.499287	0	0	0	0	0.0356633	0	0	0	0	0	0.96291	0	0	0.0356633	0	0	0	0	0	0	0	0	0	0	0	0	0	0	0	0	0	0	0	0	0	0	0	0	0	0	0	0	0
WHS052	35.4901	0	0.353901	0	0	0	0	0	0	0	0	0	0	0	0	0	0	0	0	0	0	0	0	31.3279	0	0	0	0	0	0	0	0	0	0	0	0	0	0	0	0	0	0	0	0	0	0	0	0	0
WHS054	33.2238	0	1.08007	0	0	0	0	0	0	0	0	0	0	0	0	0	0.493073	0	0	0.892228	0	0	0	47.2177	0	0	0	0	0	0	0	0	0	0	0	0	0.211317	0	0	0	0	0	0	0	0	0	0	0	0
WHS056	2.32482	0	0.103325	0	0	0	0	0	0	0	0	0	0	0	0	0	0.0093932	0	0	0	0	0	0	0	0	0	0	0	0	0	0	0	0	0	0	0	0	0	0	0	0	0	0	0	0	0	0	0	0
WHS057	0.16907	0	0.159125	0	0	0	0	0	0	0	0	0	0	0	0	0	0.417703	0	0	0	0	0	0	34.54	0	0	0	0	0	0	0	0	0	0	0.268523	0	0	0	0	0	0	0	0	0	0	0	0	0	0
WHS058	0.0747003	0	0.00339547	0.0509321	0	0	0	0	0	0	0	0	0	0	0	0	0.563648	0	0	0	0	0	0	0.0203728	0	0	0	0	0	0	0	0	0	0	0	0	0	0	0	0	0	0	0	0	0	0	0	0	0
WHS059	0.599201	0	0.0166445	1.74767	0	0	0	0	0	0	0	0	0	0	0	0	0	0	0	0	0	0	0	4.6771	0.116511	0	0	0	0	0	0	0	0	0.0166445	0	0	0	0	0	0	0	0.0166445	0	0	0	0	0	0	0
WHS060	0.0753044	0	0	0	0	0	0	0	0	0	0	0.100406	0	0	0	0	0	0	0	0	0	0	0	98.5065	0	0	0	0	0	0	0	0	0	0	0	0	0	0	0	0	0	0	0	0	0	0	0	0	0
WHS061	0	0	0	0	0	0	0	0	0	0	0	0	0	0	0	0	0	0	0	0	0	0	0	0	0	0	0	0	0	0	0	0	0	0	0	0	0	0	0	0	0	0	0	0	0	0	0	0	0
WHS062	0	0	0	0	0	0	0	0	0	0	0	0	0	0	0	0	0	0	0	0	0	0	0	0	0	0	0	0	0	0	0	0	0	0	0	0	0	0	0	0	0	0	0	0	0	0	0	0	0
WHS063	0	0	0	0	0	0	0	0	0	0	0	0	0	0	0	0	0	0	0	0	0	0	0	0	0	0	0	0	0	0	0	0	0	0	0	0	0	0	0	0	0	0	0	0	0	0	0	0	0
WHS064	4.29275	0	0.188215	0	0	0	0	0	0	0	0	0	0	0	0	0	0	0	0	0	0	0	0	15.9259	0	0	0	0	0	0	0	0	0	0	0	0	0	0	0	0	0	0	0	0	0	0	0	0	0
WHS065	2.13592	0	0.0759814	0	0	0	0	0	0	0	0	0	0	0	0	0	0	0	0	0	0	0	0	0.0506543	0	0	0	0	0	0	0	0	0	0	0	0	0.244829	0	0	0	0	0	0	0	0	0	0	0	0
WHS066	1.78115	0	0.0793581	0	0	0	0	0	0	0	0	0	0	0	0	0	0	0	0	0	0	0	0	0.6525	0	0	0.00881756	0	0	0	0	0	0	0	0	0	0	0	0	0	0	0	0	0	0	0	0	0	0
WHS067	3.74215	0	0	0	0	0	0	0	0	0	0	0	0	0	0	0	0	0	0	0	0	0	0	84.1179	0	0	0	0	0	0	0	0	0	0	0	0	0	0	0	0	0	0	0	0	0	0	0	0	0
WHS068	0.677122	0	0.00497884	0	0	0	0	0	0	0	0	0	0	0	0	0	0.0597461	0	0	0	0	0	0.00497884	0.921085	0	0	0	0	0	0	0	0	0	0.0348519	0.029873	0	0	0	0	0	0	0	0	0	0	0	0	0	0
WHS069	0.945378	0	0.735294	0	0.052521	0	0	0	0	0	0.105042	0	0	0	0	0	0	0	0	0	0	0	0	0	0	0	0.210084	0	0	0	0	0	0	0	0	0	0	0	0	0	0	0	0	0	0	0	0	0	0
WHS070	0	0	0	0	0	0	0	0	0	0	0	0	0	0	0	0	0	0	0	0	0	0	0	0	0	0	0	0	0	0	0	0	0	0	0	0	0	0	0	0	0	0	0	0	0	0	0	0	0.143383
WHS071	0	0	0	0	0	0	0	0	0	0	0	0	0	0	0	0	0	0	0	0	0	0	0	4.95711	0	0	0	0	0	0	0	0	0	0	0	0	0	0	0	0	0	0	0	0	0	0	0	0.0398963	0
WHS072	0	0	0	0	0	0	0	0	0	0	0	0	0	0	0	0	0	0	0	0	0	0	0	55.8709	0	0	0	0	0	0	0	0	0	0	0	0	0	0	0	0	0	0	0	0	0	0	0	0	0
WHS073	1.57095	0	0.0321916	0	0	0	0	0	0	0	0	0	0	0	0	0	0	0	0	0	0	0	0	67.5831	0	0	0	0	0	0	0	0	0	0.019315	0	0	0	0	0	0	0	0	0	0	0	0	0	0	0
WHS074	14.202	0	1.06149	0	0	0	0	0	0	0	0	0	0	0	0	0	0	0	0	0	0	0.292826	0	0.0366032	0	0	0.292826	0	0	0	0	0	0	5.60029	0	0	0.0366032	0	0.10981	0	0	0	0	0	0	0	0	0	0
WHS075	28.2697	0	0.636574	0	0	0	0	0	0	0	0	0	0	0	0	0	5.32407	0	0	0	0	0	0	0	0	0	0	0	0	0	0	0	0	0	0	0	0	0	0	0	0	0	0	0	0	0	0	0	0
WHS076	0.678437	0	0.0408697	0	0	0	0	0	0	0	0	0	0	0	0	0	0.00817394	0	0	0	0	0	0	0.302436	0	0	0	0	0	0	0	0	0	0	0	0	0	0	0	0	0	0	0	0	0	0	0	0	0
WHS077	0	0	0	0	0	0	0	0	0	0	0	0	0	0	0	0	0	0	0	0	0	0	0	0.0478927	0	0	0	0	0	0	0	0	0	0	0	0	0	0	0	0	0	0	0	0	0	0	0	0	0
WHS078	5.8526	0	0.163437	0	0	0	0	0	0	0	0	0	0	0	0	0	0.00778271	0	0	0	0	0	0	78.9867	0	0	0	0	0	0	0	0	0	0	0	0	1.34641	0	0	0	0	0	0	0	0	0	0	0	0
WHS079	1.20921	0	0.0425351	0	0	0	0	0	0	0	0.00607644	0	0	0	0	0	0.328128	0.00607644	0	0.00607644	0	0	0	0	0	0	0	0	0	0	0	0	0	0.0121529	0	0	0	0	0	0	0	0	0	0	0	0	0	0	0
WHS080	2.47964	0	0.710407	0	0	0	0	0	0	0	0	0	0	0	0	0	0	0	0	0	0	0	0	94.2941	0	0	0	0	0	0	0	0	0	0	0	0	0	0	0	0	0	0	0	0	0	0	0	0	0
WHS081	0.12216	0	0.109944	0.0732959	0	0	0	0	0	0	0.0488639	0	0	0	0	0	0	0	0	0	0	0	0	2.43098	0	0	0	0	0	0	0	0	0	0	0	0	0	0	0	0	0	0	0	0	0	0	0	0	0
WHS082	0.758971	0	0.0663179	0	0	0	0	0	0	0	0	0	0	0	0	0	0	0	0	0	0	0	0	0.884238	0	0	0	0	0	0	0	0	0	0.00736865	0	0	0	0	0	0	0	0	0	0	0	0	0	0	0
WHS083	26.4112	0	0.536398	0	0.408685	0	0	0	0	0	0.0766284	0	0	0	0	0	0.204342	0	0	0	0	0	0	0.178799	0.0255428	0	0	0	0	0	0	0	0	0	0.0255428	0	0	0	0	0	0	0	0	0	0	0	0	0	0
WHS084	0	0	0	0	0	0	0	0	0	0	0	0	0	0	0	0	0.0045608	0	0	0	0	0	0	4.31907	0	0	0	0	0	0	0	0	0	0	0.0045608	0	0	0	0	0	0.00912159	0	0	0	0	0	0	0	0
WHS085	0.397238	0	0.507242	0	0	0	0	0	0	0	0	0	0	0	0	0	0	0	0	0	0	0	0	94.9154	0	0	0	0	0	0	0	0	0	0	0	0	0	0	0	0	0	0	0	0	0	0	0	0	0
WHS086	0	0	0	0	0	0	0	0	0	0	0	0	0	0	0	0	0	0	0	0	0	0	0	80.2405	0	0	0	0	0	0	0	0	0	0	0	0	0	0	0	0	0	0	0	0	0	0	0	0	0
WHS087	16.2279	0	0.678601	0	2.7144	0	0	0	0	0	0.0117	0	0	0	0	0	0.0351	0	0	0.0468	0	0	0	0	0	0	0	0	0	0	0	0	0	0	0	0	0.0468	0	0	0	0	0	0	0	0	0	0	0	0
WHS090	0	0	0	0	0	0	0	0	0	0	0	0	0	0	0	0	0	0	0	0	0	0	0	0	0	0	0	0	0	0	0	0	0	0	0	0	0	0	0	0	0	0	0	0	0	0	0	0	0
WHS091	0	0	0.30581	0	0	0	0	0	0	0	0	0	0	0	0	0	0	0	0	0	0	0	0.0764526	0	0	0	0	0	0	0	0	0	0	0	0	0	0	0	0	0	0	0	0	0	0	0	0	0	0
WHS092	0	0	0	0.0370316	0	0	0	0	0	0	0	0	0	0	0	0	0.348097	0	0	0	0	0	0	0.00740631	0	0	0	0	0	0	0	0	0	0	0.00740631	0	0.00740631	0.00740631	0	0	0	0.00740631	0	0	0	0	0	0	0
WHS093	1.72528	0	0.225614	0	0	0	0	0	0	0	0	0	0	0	0	0	0	0	0	0	0	0	0	5.46782	0	0	0	0	0	0	0	0	0	0	0	0	0	0	0	0	0	0	0	0	0	0	0	0	0
WHS094	34.03	0	0.828076	0	15.5363	0	0	0	0	0	0	0	0	0	0	0	0.394322	0	0	0.0394322	0	0	0	16.2855	0	0	0	0	0	0	0	0	0	0	0.0788644	0	0.157729	0	0	0	0	0	0	0	0	0	0	0	0
WHS095	56.9848	0	1.55635	0	19.0699	0	0	0	0	0	0	0	0	0	0	0	0.0750047	0	0	0.225014	0	0	0	0	0	0	0	0	0	0	0	0	0	0.0187512	0	0	0.112507	0	0	0	0	0	0	0	0	0	0	0	0
WHS096	2.11715	0	2.17573	0	0	0	0	0	0	0	0	0	0	0	0	0	0	0	0	0	0	0	0	84.9289	0	0	0	0	0	0	0	0	0	0	0	0	0	0	0	0	0	0	0	0	0	0	0	0	0
WHS097	0	0	0	0	0	0	0	0	0	0	0	0	0	0	0	0	0	0	0	0	0	0	0	1.16739	0	0	0	0	0	0	0	0	0	0	0	0	0	0	0	0	0	0	0	0	0	0	0	0	0
WHS098	12.4254	0	4.63385	0	0	0	0	0	0	0	0	0	0	0	0	0	1.0654	0	0	0	0	0	0	60.0796	0	0	0.128361	0	0	0	0	0	0	0	0.0192542	0	0.551954	0	0	0	0.0128361	0	0	0	0	0	0	0	0
WHS099	0	0	0	0	0	0	0	0	0	0	0.232089	0	0	0	0	0	0	0	0	0	0	0	0	0.779156	0	0	0	0	0	0	0	0	0	0	0	0	0	0	0	0	0	0	0	0	0	0	0	0	0
WHS100	0	0	0	0	13.812	0	0	0	0	0	0	0	0	0	0	0	0	0	0	0	0	0	0	21.9609	0	0	0	0	0	0	0	0	2.61909	0	0	0	0	0	0	0	0	0	0	0	0	0	0	0	0
WHS101	0.257888	0	0.310983	0	0	0	0	0	0	0	0	0	0	0	0	0	0	0	0	0	0	0	0	96.1241	0	0	0	0	0	0	0	0	0	0	0	0	0.00758495	0	0	0	0	0	0	0	0	0	0	0	0
WHS102	0	0	0	0	0	0	0	0	0	0	0	0	0	0	0	0	0	0	0	0	0	0	0	6.72714	0	0	0	0	0	0	0	0	0	0	0	0	0	0	0	0	0	0	0	0	0	0	0	0	0
WHS103	0	0	0	0	0	0	0	0	0	0	0	0	0	0	0	0	0	0	0	0	0	0	0	0.585419	0	0	0	0	0	0	0	0	0	0	0	0	0	0	0	0	0	0	0	0	0	0	0	0	0
WHS104	0	0	0	0	0	0	0	0	0	0	0	0	0	0	0	0	0	0	0	0	0	0	0	30.1713	2.02689	0	0	0	0	0	0	0	0.0204736	0	0	0	0	0	0	0	0	0	0	0	0	0	0	0	0
WHS105	11.0651	0	2.55939	0.0536398	0	0	0	0	0	0	0	0	0	0	0	0	0	0	0	0	0	0.0613027	0	0.00766284	0	0	0.168582	0	0	0	0	0	0	0.643678	0	0	0.045977	0	0.00766284	0	0	0.00766284	0	0	0	0	0	0	0
WHS106	4.05239	0	0.118252	0	0.0181926	0	0	0	0	0	0	0	0	0	0	0	0	0	0	0	0	0	0	0	0	0	0.0136444	0	0	0	0	0	0	0	0	0	0	0	0	0	0	0	0	0	0	0	0	0	0
WHS106A	0	0	0	0	0	0	0	0	0	0	0	0	0	0	0	0	0	0	0	0	0	0	0	0	0	0	0	0	0	0	0	0	0	0	0	0	0	0	0	0	0	0	0	0	0	0	0	0.0429611	0
WHS107	89.502	0	5.06692	0	0	0	0	0	0	0	0	0	0	0	0	0	0.159337	0	0	0.0409724	0	0	0	0.00910498	0	0	0	0	0	0	0	0	0	0	0	0	0	0	0	0	0	0	0	0	0	0	0	0	0
WHS108	2.76278	0	0.0155796	0	0	0	0	0	0	0	0	0	0	0	0	0	0	0	0	0	0	0	0	94.3991	0	0	0	0	0	0	0	0	0	0	0	0	0	0	0	0	0	0	0	0	0	0	0	0	0
WHS110	0.00767371	0	0	0	0	0	0	0	0	0	0	0	0	0	0	0	0	0	0	0	0	0	0	30.3649	0	0	0	0	0	0	0	0	0	0	0	0	0	0	0	0	0	0	0	0	0	0	0	0.026858	0
WHS112	0	0	0	0	0	0	0	0	0	0	0	0	0	0	0	0	0	0	0	0	0	0	0	0	0	0	0	0	0	0	0	0	0	0	0	0	0	0	0	0	0	0	0	0	0	0	0	0	0
WHS113	0.700622	0	0.0682254	0	0	0	0	0	0	0	0	0	0	0	0	0	0.00787216	0	0	0.0656013	0	0	0	93.2746	0	0	0	0	0	0	0	0	0	2.19633	0	0	0	0	0	0	0	0	0	0	0	0	0	0	0
WHS114	0.0582929	0	0.0061361	0	0	0	0	0	0	0	0.0490888	0	0	0	0	0	0.0061361	0	0	0	0	0	0	0.0184083	0	0	0	0	0	0	0	0	0	0	0.00306805	0.0245444	0	0	0	0	0	0	0	0	0	0	0	0	0
WHS115	0	0	0	0	0	0	0	0	0	0	0	0	0	0	0.164343	0	0	0	0	0	0	0	0	73.1781	0	0	0	0	0	0	0	0	0	0	0	0	0	0	0	0	0	0	0	0	0	0	0	0	0
WHS116	0	0	0	0	0.00401389	0	0	0	0	0	0.0903125	0	0	0	0	0	0	0	0	0	0	0	0	0.373292	0	0	0	0	0	0	0	0	0	0	0	0	0	0	0	0	0	0	0	0	0	0	0	0	0
WHS117	0.0138064	0.0138064	0	0	0	0	0.0207097	0	0	0	2.38161	0	0	0	0	0	0	0	0	0	0	0	0	15.7048	0	0	0	0	0	0	0	0	0	0.0138064	0	0	0.0138064	0	0	0	0	4.23167	0	0	0	0	0	0	0
WHS118	0.414409	0	0.00455394	0	0	0	0	0	0	0	0	0	0	0	0	0	0	0	0	0	0	0	0	5.99071	0	0	0	0	0	0	0	0	0	0	0	0	0	0	0	0	0	0	0	0	0	0	0	0	0
WHS119	1.69187	0	0.465264	0	0	0	0	0	0	0	0	0	0	0	0	0	0	0.0317225	0	0	0	0.12689	0.0105742	0	0	0	0.465264	0	0	0	0	0	0	5.7312	0	0	0.0528709	0	9.85513	0	0	0.158613	0	0	0	0	0	0	0
WHS120	0	0	0	0	0	0	0	0	0	0	0	0	0	0	0	0	0	0	0	0	0	0	0	0.344913	0	0	0	0	0	0	0	0	0	0	0	0	0	0	0	0	0	0	0	0	0	0	0	0	0
WHS121	11.6651	0	0.425562	0	8.41431	0	0	0	0	0	0	0	0	0	0	0	0	0	0	0	0	0	0	6.70497	0	0	0	0	0	0	0	0	0	0	0	0	0	0	0	0	0	0	0	0	0	0	0	0	0
WHS122	0.115942	0	0.0231884	0.0463768	0	0	0	0	0	0	0	0	0	0	0.0115942	0	0	0	0	0.0231884	0	0	0.0231884	60.6493	0	0	0	0	0	0	0	0	0	0	0	0	0.0231884	0	0	0	0	0.197101	0	0	0	0	0	0	0
WHS123	36.2326	0	0.0573641	0	62.8567	0	0	0	0	0	0	0	0	0	0	0	0	0	0	0	0	0	0	0.00358526	0	0	0	0	0	0	0	0	0	0	0	0	0	0	0	0	0	0	0	0	0	0	0	0	0
WHS124	0.837438	0	0.0788177	0	0	0	0	0	0	0	0.0197044	0	0	0	0	0	0	0	0.0788177	0	0	0	0	0	0	0	0	0	0	0	0	0	0	0	0	0	0	0	0	0	0.295567	0.00985222	0	0	0	0	0	0.00985222	0
WHS126	0	0	0	0	0	0	0	0	0	0	0	0	0	0	0	0	0	0	0	0	0	0	0	0	0	0	0	0	0	0	0	0	0	0	0	0	0	0	0	0	0	0	0	0	0	0	0	0	0
WHS127	0.0166889	0	0.0111259	0.578549	0	0	0.00556297	0	0	0	0	0	0	0	0	0	0.0111259	0	0	0	0	0	0	0.0445038	1.09591	0	0	0	0	0	0	0	0	0.0111259	0	0	0	0	0	0	0	0.0611927	0	0	0	0	0	0	0
WHS128	0	0	0	0.804793	0	0	0	0	0	0	0	0	0	0	0	0	0	0	0	0	0	0	0	0	1.21613	0	0.0178843	0	0	0	0	0	0.0178843	0.0268264	0	0.00894214	0	0	0.00894214	0	0.12519	0	0	0	0	0	0	0	0
WHS129	0.0395807	0	0	0.00586381	0.00146595	0	0	0	0	0	0	0	0	0	0	0	0	0	0	0	0	0	0	0.224291	0.00732977	0	0.00586381	0	0	0	0	0	0	0.00439786	0	0	0	0	0	0	0	0.0131936	0	0	0	0	0	0	0
WHS130	0	0	0	0	0	0	0	0	0	0	0	0	0	0	0	0	0	0	0	0	0	0.80667	0.0108278	0	0	0	0	0	0	0	0	0	0	0	0	0	0	0	0	0	0	0	0	0	0	0	0	0	0
WHS131	1.14117	0	0	0	0	0	0	0	0	0	0	0	0	0	0	0	0.991784	0	0	0	0	0	0	0.182588	0	0	0	0	0	0	0	0	0.00414972	0	0.174288	0	0	0	0	0	0	0	0	0	0	0	0	0	0
WHS131A	0	0	0	0	0	0	0	0	0	0	0	0	0	0	0	0	0	0	0	0	0	0	0	0	0	0	0	0	0	0	0	0	0	0	0	0	0	0	0	0	0	0	0	0	0	0	0	0	0
WHS133	0	0	0	0	0	0	0	0	0	0	0	0	0	0	0	0	0.068861	0	0	0	0	0	0	0.106243	0	0	0	0	0	0	0	0	0	0	0.00393492	0	0	0	0	0	0	0	0	0	0	0	0	0.0314793	0
WHS134	0	0	0	0	0	0	0	0	0	0	0	0	0	0	0	0	2.24294	0	0	0	0	0	0	0	0	0	35.6502	0	0	0	0	0	0	0	0	0	0	0	0	0	0	0	0	0	0	0	0	0	0
WHS135	0	0	0	0	0	0	0	0	0	0	0.0161331	0	0	0	0	0	0.269654	0	0	0	0	0	0	0.138284	0	0	0	0	0	0	0	0	0	0	0.00230473	0	0	0	0	0	0	0	0	0	0	0	0	0	0
WHS136	0	0	0	0	0	0	0	1.32191	0	0	0.0211506	0	0	0	0	0	0	0	0	0	0	0	0	0.105753	0	0	0	0	0	0	0	0	0	0	0	0	0	0	0	0	0	0	0	0	0	0	0	0	0
WHS137	44.9839	0	18.9099	0	0	0	0	0	0	0	0	0	0	0	0	0	0	0	0	0	0	0	0	33.7034	0	0	0	0	0	0	0	0	0	0	0	0	0	0	0	0	0	0	0	0	0	0	0	0	0
WHS138	3.00493	0	0.0323915	0	0	0	0	0	0	0	0	0	0	0	0	0	0	0	0	0	0	0	0	0	0	0	0	0	0	0	0	0	0	0	0	0	0	0	0	0	0	0	0	0	0	0	0	0	0
WHS139	0	0	0	0	0	0	0	0	0	0	0	0	0	0	0	0	0.00229769	0	0	0	0	0	0	0	0	0	0	0	0	0	0	0	0	0	0.00919075	0	0	0	0	0	0	0	0	0	0	0	0	0	0
WHS140	0.75979	0	0.00365283	0	0	0	0	0	0	0	0	0	0	0	0	0	0	0	0	0	0	0	0	82.8061	0	0	0	0	0	0	0	0	0	0	0	0	0	0	0	0	0	0	0	0	0	0	0	0	0
WHS141	0	0	0	0	0	0	0	0	0	0	0	0	0	0	0	0	0	0	0	0	0	0	0	11.6817	0	0	0	0	0	0	0	0	0	0	0	0	0	0	0	0	0	0	0	0	0	0	0	0	0
WHS142	0	0	0	0	0	0	0	0	0	0	0	0	0.188843	0	0	0	0	0	0	0	0	0	0	0	0	0	0	0	0	0	0	0	0	0.012731	0.00212184	0	0	0	0	0	0	0	0	0	0	0	0	0	0
WHS144	1.00607	0	0.0208513	0	0	0	0.00781922	0	0	0	0	0.10165	0	0	0	0	0.615112	0	0	0	0	0	0	0.0547345	0	0	0	0	0	0	0	0	0	0	0	0	0.00781922	0	0	0	0	0.265853	0	0	0	0	0	0	0
WHS145	0	0	0	0	0	0	0	0	0	0	0	0	0	0	0	0	0	0	0	0	0	0	0	0.200391	0	0	0	0	0	0	0	0	0	0	0	0	0	0.154019	0	0	0	0	0	0	0	0	0	0	0
WHS146	0	0	0	0	0	0	0	0	0	0	0	0	0	0	0	0	0	0	0	0	0	0	0	1.42042	0	0	0	0	0	0	0	0	0.00645647	0	0	0	0	0	0	0	0	0	0	0	0	0	0	0	0
WHS148	0	0	0	0	0	0	0	0	0	0	0	0	0	0	0	0	0	0	0	1.57462	0	0	0	19.7792	0	0	0	0	0	0	0	0	0	0	0	0	0	0	0	0	0	0	0	0	0	0	0	0	0
WHS149	0	0	0	0	0	0	0	0	0	0	0	0	0	0	0	0	0.0109135	0	0	0	0	0	0	0	0.327404	0	0	0	0	0	0	0	0	0	0	0	0	0	0	0	0	0	0	0	0	0	0	0.0654807	0
WHS150	0	0	0	0	0	0	0	0	0	0	0	0	0	0	0	0	0	0	0	0	0	0	0	99.325	0	0	0	0	0	0	0	0	0	0	0	0	0.0255268	0	0	0	0	0	0	0.0283632	0	0	0	0	0
WHS151	0	0	0	0	0	0	0	0	0	0	0	0	0	0	0	0	0	0	0	0	0	0	0	0	0	0	0	0	0	0	0	0	0	0	0	0	0	0	0	0	0	0	0	0	0	0	0	0	0
WHS152	0	0	0	0	0	0	0	0	0	0	0	0	0	0	0	0	0	0	0	0	0	0	0	2.38027	0	0	0	0	0	0	0	0	0	0	0	0	0	0	0	0	0	0	0	0	0	0	0	0	0
WHS153	0	0	0	0	0	0	0	0	0	0	0	0	0	0	0	0	0	0	0	0	0	0	0	0.0849367	0	0	0	0	0	0	0	0	0	0	0	0	0	0	0	0	0	0	0	0	0	0	0	0	0
WHS154	0.361789	0	0.00769764	0	0	0	0	0	0	0	0	0	0	0	0	0	0.0500346	0	0	0	0	0	0	0.350242	0.388731	0	0	0	0	0	0	0	0	0.16165	0	0	0	0	0	0	0	0	0	0	0	0	0	0.0692787	0
WHS155	0	0	0	0	0	0	0	0	0	0	0	0	0	0	0	0	0	0	0	0	0	0	0	0	0	0	0	0	0	0	0	0	0	0	0	0	0	0	0	0	0	0	0	0	0	0	0	0	0
WHS156	0	0	0	0	0	0	0	0	0	0	0	0	0	0	0	0	0	0	0	0	0	0	0	0	0	0	0	0	0	0	0	0	0	0	0	0	0	0	0	0	0	0	0	0	0	0	0	0	0
WHS158	0	0	0	0	0.0140095	0	0	0	0	0	0	0	0	0	44.3542	0	20.0827	0	0	0	0	0	0	1.12777	0	0	0	0	0	0	0	0	0	0	0	0.157607	0	0	0	0	0	0	0	0	0	0	0	0	0
WHS159	0	0	0	0	0	0	0	0	0	0	0	0	0	0	0	0	0	0	0	0	0	0	0	4.43421	0	0	0	0	0	0	0	0	0	0	0	0	0	0	0	0	0	0	0	0	0	0	0	0	0
WHS160	0.658152	0	0.00711516	0	0.00355758	0	0	0	0	0	0	0	0	0	0	0	0	0	0	0	0	0	0	0.0604789	0	0	0.0853819	0	0	0	0	0	0	0	0	0	0.594116	0	0	0	0	0	0	0	0	0	0	0	0
WHS161	0	0	0	0	0	0	0	0	0	0	0	0	0	0	0	0	0	0	0	0	0	0	0	41.8124	0	0	0	0	0	0	0	0	0	0	0	0	0	0	0	0	0	0	0	0	0	0	0	0	0
WHS162	0	0	0	0	0	0	0	0	0	0	0	0	0	0	0	0	0	0	0	0	0	0	0	0	0	0	0	0	0	0	0	0	0	0	0	0	0	0	0	0	0	0	0	0	0	0	0	0	0
WHS163	0	0	0	0	0	0	0	0	0	0	0	0	0	0	0	0	0	0	0	0	0	0	0	9.47963	0	0	0	0	0	0	0	0	0	0	0	0	0	0	0	0	0	0	0	0	0	0	0	0	0
WHS164	6.07319	0	0.916575	0.0326515	0.00466451	0	0	0	0	0	0	0	0	0	0	0	0.0139935	0.00466451	0	0.00466451	0	0.0396483	0	0	0	0	0.0116613	0	0	0	0	0	0	0.0466451	0	0	0.00466451	0	0	0	0	0	0	0	0	0	0	0	0
WHS165	0.2727	0	0	0	0	0	0	0	0	0	0	0	0	0	0	0	0	0	0	0	0	0	0	0	0	0	0	0	0	0	0	0	0	0	0	0	0	0	0	0	0	0	0	0	0	0	0	0	0
WHS166	0	0	0	0	0.217408	0	0	0	0	0	0	0	0	0	0	0	0	0	0	0	0	0	0	1.45637	0	0	0	0	0	0	0	0	0	0	0	0	0	0	0	0	0	16.7771	0	0	0	0	0	0	0
WHS167	0.922635	0	0.00683434	0	0	0	0	0	0	0	0	0	0	0	0	0	0.526244	0	0	0	0	0	0	38.6003	0	0	0	0	0	0	0	0	0	0	0	0	0	0	0	0	0	0	0	0	0	0	0	0	0
WHS168	0	0	0	0	0	0	0	0	0	0	0	0	0	0	0	0	0	0	0	0	0	0	0	0	0	0	0	0	0	0	0	0	0	0	0	0	0	0	0	0	0	0	0	0	0	0	0	0	0
WHS169	0.0248299	0	0.00993197	0	0	0	0	0	0	0	0	0	0	0	0	0	0	0	0	0	0	0	0	77.9188	0.012415	0	0	0	0	0	0	0	0	0	0	0	0	0	0	0	0	0	0	0	0	0	0	0	0
WHS171	0	0	0	0	0	0	0	0	0	0	0	0	0	0	0	0	0	0	0	0	0	0	0	31.665	0	0	0	0	0	0	0	0	0	0	0	0	0	0	0	0	0	0	0	0	0	0	0	0	0
WHS172	0	0	0	0	0	0	0	0	0	0	0	0	0	0	0	0	0	0	0	0	0	0	0	0	0	0	66.987	0	0	0	0	0	0	0	0	0	0	0	0	0	0	0	0	0	0	0	0	0	0
WHS173	0.0203303	0	0	0.0109471	0	0	0	0	0	0	0	0	0	0	0	0	0.00469161	0	0	0.00312774	0	0	0.0265858	0	0	0	0	0	0	0	0	0	0	0.0109471	0	0	0	0	0	0	0	0	0	0	0	0	0	0	0
WHS174	0.267982	0	0.00850738	0	0	0	0	0	0	0	0.00425369	0	0	0	0	0	0.00425369	0	0	0	0	0	0	4.90025	0	0	0	0	0	0	0	0	0	0	0	0.00850738	0.0212685	0	0	0	0	0	0	0	0	0	0	0	0
WHS175	0	0	0	0	0	0	0	0	0	0	0.166954	0	0	0	0	0	0.00538561	0	0	0	0	0	0	0	0	0	0	0	0	0	0	0	0	0	0	0.118483	0	0	0	0	0	0	0	0	0	0	0	0	0
WHS176	0	0	0	0	0	0	0	0	0	0	0	0	0	0	0	0	0	0	0	0	0	0	0	0	0	0	0	0	0	0	0	0	0	0	0	0	0	0	0	0	0	0	0	0.118927	0	0	0	0	0
WHS177	0	0	0	0	2.69432	0	0	0	0	0	0	0	0	0	0	0	0	0	0	0	0	0	0	11.8295	0	0	0	0	0	0	0	0	0	0	0	0	0.164214	0	0	0	0	0	0	0.808904	0	0	0	0	0
WHS179	0	0	0	0	0	0	0	0	0	0	0	0	0	0	0	0	0	0	0	0	0	0	4.40115	0	0	0	0	0	0	0	0	0	0	0	0	0	0	0	0	0	0	0	0	0	0	0	0	0	0
WHS180	3.89153	0	0.144131	0	0	0	0	0	0	0	0.00335188	0	0	0	0	0	0	0	0	0	0	0	0	0.372059	0.00670376	0	0	0	0	0	0	0	0	0	0	0	0.0335188	0	0	0	0	0	0	0	0	0	0	0	0
WHS181	0	0	0	0	0	0	0	0	0	0	0	0	0	0	0	0	0	0	0	0	0	0	0	1.56576	0	0	0	0	0	0	0	0	0	0	0	0	0	0	0	0	0	0	0	0	0	0	0	0	0
WHS182	0.00767872	0	0.00767872	0	0	0	0	0	0	0	0	0	0	0	0	0	0.107502	0	0	0	0	0	0	0.0691085	0	0	0.12286	0	0	0	0	0	0	0	0.0460723	0	0	0	0	0	0	0	0	0	0	0	0	0.59894	0
WHS182A	0	0	0	0	0	0	0	0	0	0	0	0	0	0	0	0	0	0	0	0	0	0	0	0.30036	0	0	0	0	0	0	0	0	0	0	0	0	0	0	0	0	0	0	0	0	0	0	0	0.454263	0
WHS183	0	0	0	0	0	0	0	0	0	0	0	0	0	0	0	0	0	0	0	0	0	0	0	0	0.608524	0	0	0	0	0	0	0	0	0	0	0	0	0	0	0	0	0	0	0	0	0	0	0	0
WHS184	0	0	0	0	0	0	0	0	0	0	0	0	0	0	0	0	0	0	0	0	0	0	9.33866	0.686563	0	0	0	0	0	0	0	0	0	0	0	0	0	0	0	0	0	0	0	0	0	0	0	0	0
WHS185	17.4705	0	0.512164	10.2646	0	0	0	0	0	0	0	0	0	0	0	0	0	0	0	0	0	0.00711339	0	0.348556	0	0	0	0	0	0	0	0	0	0.0213402	0	0	0	0	0	0	0	3.00185	0	0	0	0	0	0	0
WHS187	0	0	0	0	0	0	0	0	0	0	0	0	0	0	63.8427	0	0	0	0	0	0	0	2.98278	0	0	0	0	0	0	0	0	0	0	0	0	0	0	0	0	0	0	0	0	0	0	0	0	0	0
WHS188	8.81609	0	0.281609	0	0	0	0	0	0	0	0.00574713	0	0	0	0	0	0.247126	0	0	0	0	0	0	0.0344828	0	0	0.0172414	0	0	0	0	0	0	0	0.0114943	0	0	0	0	0	0	0	0	0	0	0	0	0.00574713	0
WHS189	0	0	0	0	0	0	0	0	0	0	0	0	0	0	0	0	0	0	0	0	0	0	0	0	0	0	0	0	0	0	0	0	0	0	0	0	0	0	0	0	0	0	0	0	0	0	0	0	0
WHS190	0.749712	0	0.0157282	0	0	0	0	0	0	0	0	0.26738	0	0	0	0	1.98176	0	0	0	0	0	0	63.5577	0	0	0	0	0	0	0	0	0	0.0471846	0.199224	0	0	0	0	0	0	0	0	0	0	0	0	0	0
WHS192	0	0	0	0	0	0	0	0	0	0	0	0	0	0	0	0	0	0	0	0	0	0	0	9.59939	0	0	0	0	0	0	0	0	0	0	0	0	0	0	0	0	0	0	0	0	0	0	0	0	0
WHS193	0.58713	0	0	0	0	0	0	0	0	0	0	0	0	0	0	0	0	0	0	0.240723	0	0	0	39.9718	0	0	0.0234852	0	0	0	0	0	0	0	0	0	0	0	0	0	0	0	0	0	0	0	0	0	0
WHS194	0	0	0	0	0	0	0	0	0	0	0	0	0	0	0	0	0	0	0	0	0	0	0	0	0	0	0	0	0	0	0	0	0	0	0	0	0	0	0	0	0	0	0	0	0	0	0	0	0
WHS194A	0	0	0	0	0	0	0	0	0	0	0	0	0	0	0	0	0.0455039	0	0	0	0	0	0	0	0	0	76.0545	0	0	0	0	0	0	0	0	0.0105009	0	0	0	0	0	0	0	0	0	0	0	0	0
WHS195	1.63596	0	0	0	0	0	0	0	0	0	33.1379	0	0	0	0	0	0	0	0	0	0	0	0	0	0	0	0	0	0	0	0	0	0	0	0	0	0	0	0	0	0	0	0	0	0	0	0	0	0
WHS196	0.110406	0	0	0	0	0	0	0	0	0	0	0	0	0	0	0	0.331217	0	0	0	0	0	0	0.979851	0	0	0	0	0	0	0	0	0	0	0.151808	0	0	0	0	0	0	0	0	0	0	0	0	0	0
WHS197	0	0	0	0	0	0	0	0	0	0	0	0	0	0	0	0	0	0	0	0	0	0	0	0	0	0	0	0	0	0	0	0	0	0	0	0	0	0	0	0	0	0	0	0	0	0	0	0	0
WHS198	48.5391	0	13.8549	1.69651	0	0	0	0	0	0	0	0	0	0	0	0	0	0	0	0	0	0.0471254	0	0	0	0	0	0	0	0	0	0	0	0.329877	0	0	0	0	0	0	0	0.141376	0	0	0	0	0	0	0
WHS199	0.573504	0	0	0	0	0	0	0	0	0	0	0	0	0	0	0	0	0	0	0	0	0	0	33.7698	0	0	0	0	0	0	0	0	0	0.0095584	0	0	0.0047792	0	0	0	0	0	0	0	0	0	0	0	0
WHS200	0.00690441	0	0	0	0	0	0	0	0	0	0	0	0	0	0	0	0	0	0	0	0	0	0	0	0	0	0	0	0	0	0	0	0	0	0	0	0	0	0	0	0	0	0	0	0	0	0	0	0
WHS201	0	0	0	0	0	0	0	0	0	0	0	0	0	0	0	0	0	0	0	0	0	0	0	0	0	0	0	0	0	0	0	0	0	0	0	0	0	0	0	0	0	0	0	0	0	0	0	0	0
WHS203	0.0168011	0	0	0	0	0	0	0	0	0	0	0	0	0	0	0	0.0448029	0	0	0	0	0	0	10.9767	0	0	0	0	0	0	0	0	0	0	0	0.00560036	0	0	0	0	0	0	0	0	0	0	0	0	0
WHS205	0.183684	0	0.0216099	0.00540249	0	0	0	0	0	0	0	0	0	0	0	0	0	0	0	0	0	0	0	51.5397	0	0	0	0	0	0	0	0	0	0.0756348	0	0	0	0	0	0	0	0	0	0	0	0	0	0	0
WHS206	0	0	0	0	0	0	0	0	0	0	0	0	0	0	0	0	0	0	0	0	0	0	0	0	0	0	0	0	0	0	0	0	0	0	0	1.09665	0	0	0	0	0	0	0	0	0	0	0	0	0
WHS207	28.8221	0	0.358947	0	0	0	0	0	0	0	0	0	0	0	0	0	0.0199415	0	0	0	0	0	0	0	0	0	0	0	0	0	0	0	0	0	0	0	0	0	0	0	0	0	0	0	0	0	0	0	0
WHS208	0	0	0	0	0	0	0	0	0	0	0	0	0	0	0	0	0	0	0	0	0	0	0	0	0	0	0	0	0	0	0	0	0	0	0	0	0	0	0	0	0	0	0	0	0	0	0	0	0
WHS209	0	0	0	0	0	0	0	0	0	0	0	0	0	0	0	0	0	0	0	0	0	0	0	0	0	0	0	0	0	0	0	0	0	0	0	0	0	0	0	0	0	0	0	0	0	0	0	0	0
WHS210	0	0	0	0	0	0	0	0	0	0	0	0	0	0	10.338	0	0	0	0	0	0	0	0	0.461665	0	0	0	0	0	0	0	0	0	0	0	0.0494641	0	0	0	0	0	0	0	0	0	0	0	0	0
WHS211	0	0	0	0	0	0	0	0	0	0	0	0	0	0	0	0	0	0	0	0	0	0	0	0	0	0	0	0	0	0	0	0	0	0	0	0	0	0	0	0	0	0	0	0	0	0	0	0	0
WHS212	2.16716	0	0.00757748	0	0	0	0	0	0	0	0	0	0	0	0	0	0.0303099	0	0	0	0	0	0.00757748	0.492536	0	0	0	0	0	0	0	0	0.0227324	0	0	0	0	0	0	0	0	0	0	0	0	0	0	0	0
WHS213	0	0	0.00662559	0	0	0	0	0	0	0	0	0	0	0	0	0	0	0	0	0	0	0	0	77.3869	0	0	0	0	0	0	0	0	0	0	0	0	0	0	0	0	0	0	0	0	0	0	0	0	0
WHS214	0.180161	0	0.392115	0	0	0	0	0	0	0	0	0	0	0	0	0	1.22933	0	0	0	0	0	0	7.31242	0	0	0	0	0	0	0	0	0	0	0.858415	0	0	0	0	0	0	0	0	0	0	0	0	0	0
WHS215A	5.50201	0	0.121424	0	0	0	0	0	0	0	0	0	0	0	0	0	0	0	0	0	0	0	0	0	0	0	0	0	0	0	0	0	0	0	0	0	0	0	0	0	0	0	0	0	0	0	0	0	0
WHS215B	13.2442	0	0.397686	0	0	0	0	0	0	0	0	0	0	0	0	0	0	0	0	0	0	0	0	0	0	0	0.00602555	0	0	0	0	0	0	0	0	0	0	0	0	0	0	0	0	0	0	0	0	0	0
WHS215C	22.6261	0	0.891795	0	0.00849329	0	0	0	0	0	0	0	0	0	0	0	0	0	0	0	0	0	0	0	0	0	0.00849329	0	0	0	0	0	0	0	0	0	0.00849329	0	0	0	0	0	0	0	0	0	0	0	0
WHS216	0	0	0	0	0	0	0	0	0	0	0	0	0	0	0	0	0	0	0	0	0	0	0	0	0	0	0	0	0	0	0	0	0	0	0	0	0	0	0	0	0	0	0	0	0	0	0	0	0
WHS217	0	0	0	0	0	0	0	0	0	0	0.0166362	0	0	0	0	0	0	0	0	0	0	0	0	0	0	0	0	0	0	0	0	0	0.00831808	0	0	0	0	0	0	0	0	0	0	0	0	0	0	0	0
WHS218	0	0	0	0	0	0	0	0	0	0	0	0	0	0	0	0	0	0	0	0	0	0	0	0	0	0	0	0	0	0	0	0	0	0	0	0	16.7158	0	0	0	0	0	0	0	0	0	0	0	0
WHS219	7.27609	0	0.336031	0	1.47442	0	0	0	0	0	0	0	0	0	0	0	0	0	0	0	0	0	0	0	0	0	0	0	0	0	0	0	0	0.0137155	0	0	0.0480044	0	0	0	0	0	0	0	0	0	0	0	0
WHS222	0.357986	0	0.00761673	0	0.00761673	0	0	0	0	0	0	0	0	0	0	0	0.327519	0	0	0	0	0	0	0	0	0	0	0	0	0	0	0	0	0	0.00761673	0	0	0	0	0	0	0	0	0	0	0	0	0	0
WHS223	0.15121	0	0	0.0126008	0	0	0	0	0	0	0	0	0	0	0	0	0	0	0	0	0	0	0	0	0	0	0	0	0	0	0	0	0.31502	0	0	0	0	0	0	0	0	0	0	0	0	0	0	0	0
WHS225	0	0	0	0	0	0	0	0	0	0	0	0	0	0	0	0	0	0	0	0	0	0	0	0	0	0	0	0	0	0	0	0	0	0	0	0	0	0	0	0	0	0	0	0	0	0	0	0	0
WHS226	0	0	0	0	0	0	0	0	0	0	0	0	0	0	0	0	0	0	0	0	0	0	0	0.932633	0	0	0	0	0	0	0	0	0	0	0	0	0	0	0	0	0	0	0	0	0	0	0	0	0
WHS227	0.1839	0	0.0167182	0	0	0	0	0	0	0	0	0	0	0	0	0	0	0	0	0	0	0	0	41.4277	0	0	0	0	0	0	0	0	0	0.309287	0	0	0	0	0	0	0	0	0	0	0	0	0	0	0
WHS228	0	0	0	0	0	0	0	0	0	0	0	0	0	0	0	0	0	0	0	0	0	0	5.94139	29.3697	0	0	0.224809	0	0	0	0	0	0	0	0	0	0	0	0	0	0	0	0	0	0	0	0	0	0
WHS230	23.9658	0	0.313837	0	0	0	0	0	0	0	0	0	0	0	0	0	0	0	0	0	0	0	0	24.9643	0	0	0	0	0	0	0	0	0	0	0	0	0.171184	0	0	0	0	0	0	0	0	0	0	0	0
WHS231	1.01541	0	0.00611696	0	0	0	0	0	0	0	0	0	0	0	0	0	0	0	0	0	0	0	0	0.0244678	0.00611696	0	0	0	0	0	0	0	0	0.207977	0	0	0	0	0	0	0	0	0	0	0	0	0	0	0
WHS232	6.08862	0	0	0	0	0	0	0	0	0	0	0	0	0	0	0	0	0	0	0	0	0	0	86.2129	0	0	0	0	0	0	0	0	0	0	0	0	0	0	0	0	0	0	0	0	0	0	0	0	0
WHS233	0	0	0	0	0	0	0	0	0	0	0	0	0	0	0	0	0	0	0	0	0	0	0	6.21491	0	0	0	0	34.9132	0	0	0	0.0130565	0	0	0	0	0	0	0	0	0	0	0	0	0	0	4.21726	0
WHS234	0	0	0	0	0	0	0	0	0	0	0	0	0	0	0	0	0	0	0	0	0	0	0.0420853	1.4309	0	0	0.0368247	0	0	0	0	0	0	0	0	0	0	0	0	0	0	0	0	0	0	0	0	0	0
WHS235	2.49042	0	0.30104	0	0	0	0	0	0	0	0	0	0	0	0	0	0.985222	0	0	0	0	0	0	3.03777	0	0	0	0	0	0	0	0	0	0.0273673	0.136836	0	0	0	0	0	0	0	0	0	0	0	0	0	0
WHS236	1.13726	0	0	0	0	0	0	0	0.0131475	0	0	0.0657376	0	0	0	0	0.0197213	0	0	0	0	0	0	0	0.0591638	0	0	0	0	0	0	0	0.111754	0.0328688	0.0131475	0	0	0	0	0	0	0.00657376	0	0.0328688	0	0	0	0	0
WHS237	0.605716	0	1.96858	10.4108	0	0	0.0189286	0	0	0	0	0	0	0	0	0	0.0378573	0	0	0	0	0	0	0	0	0	0.0189286	0	0	0	0	0	0	0.0189286	0	0	0	0	0	0	0	1.15465	0	0	0	0	0	0	0
WHS238	0.154985	0	0	0	0	0	0	0	0	0	0	0	0	0	0	0	0	0	0	0	0	0	0	19.2698	0	0	0	0	0	0	0	0	0	0	0	0	0	0	0	0	0	0	0	0	0	0	0	0	0
WHS239	0	0	0	0	0	0	0	0	0	0	0	0	0	0	0	0	0.25071	0	0	0	0	0	0	0.994484	0	0	0	0	0	0	0	0	0.142069	0	0.0584991	0	0	0	0	0	0	0	0	0.142069	0	0	0	1.99733	0
WHS240	0	0	0	0	0	0	0	0	0	0	0	0	0	0	0	0	0	0	0	0	0	0	0	15.9678	0	0	0	0	0	0	0	0	0.459506	0	0	0	0	0	0	0	0	0	0	0	0	0	0	0	0
WHS242	0	0	0	0	0	0	0	0	0	0	0	0	0	0	0	0	0	0	0	0	0.153106	0	0	24.2199	0	0	0	0	0	0	0	0	0	0	0	0	0	0	0	0	0	0	0	0	0	0	0	0	0
WHS243	0	0	0	0	0	0	0	0	0	0	0	0	0	0	0	0	0	0	0.392613	0	0	0	0	0	0	0	0	0	0	0	0	0	0	0	0	0	0	0	0	0	0	0	0	0	0	0	0	0	0
WHS245	0	0	0	0	0	0	0	0	0	0	0	0	0	0	0	0	0.611138	0	0	0	0	0	0	0	0	0	0	0	0	0	0	0	0	0	0.0591424	0	0	0	0	0	0	0	0	0	0	0	0	0.33514	0
WHS246	0	0	0	0	0	0	0	0	0	0	0	0	0	0	0	0	0	0	0	0	0	0	0	0.0708535	0	0	0	0	0	0	0	0	0	0	0	0	0	0	0	0	0	0	0	0	0	0	0	0	0
WHS247A	0.0784314	0	0	0	0	0	0	0	0	0	0	0	0	0	0	0	0.00392157	0	0	0	0	0	0	96.4392	0	0	0	0	0	0	0	0	0	0	0	0	0	0	0	0	0	0	0	0	0	0	0	0	0
WHS247B	0	0	0	0	0	0	0	0	0	0	0	0	0	0	0	0	0	0	0	0	0	0	0	96.0219	0	0	0	0	0	0	0	0	0	0	0	0	0	0	0	0	0	0.376206	0	0	0	0	0	0	0
WHS247C	0	0	0	0	0	0	0	0	0	0	0	0	0	0	0	0	0	0	0	0	0	0	0	0.00575506	0	0	0	0	0	0	0	0	0	0	0	0	0	0	0	0	0	0	0	0	0	0	0	0	0
WHS250	0	0	0	0	0	0	0	0	0	0	0	0	0	0	0	0	0.165193	0	0	0	0	0	0	1.36041	0	0	0	0	0	0	0	0	0	0.0194345	0.0194345	0	0	0	0	0	0	0	0	0	0	0	0	0	0.0291517
WHS250A	0	0	0	0	0	0	0	0	0	0	0	0	0	0	0	0	0.115638	0	0	0	0	0	0.00680226	1.00673	0	0	0.102034	0	0	0	0	0	0	0	0.0340113	0	0	0	0	0	0	0	0	0	0	0	0	0	0.027209
WHS251	0	0	0	0	0	0	0	0	0	0	0	0	0	0	0	0	0	0	0	0	0	0	0	0.0100756	0	0	0	0	0	0	0	0	0	0	0	0.0100756	0	0	0	0	0	0	0	0	0	0	0	0.00503778	0
WHS252	0	0	0	0	0	0	0	0	0	0	0	0	0	0	0	0	1.42086	0	0	0	0	0	0	0	0	0	0	0	0	0	0	0	0	0	0	2.39167	0	0	0	0	0	0	0	0	0	0	0	0	0
WHS253	0	0	0	0	0	0	0	0	0	0	0	0	0	0	0	0	0	0	0	0	0	0	8.14122	45.2879	0	0	0	0	0	0	0	0	0	0	0	0	0	0	0	0	0	0	0	0	0	0	0	0	0
WHS254	0	0	4.64775	0	0	0	0	0	0	0	0	0	0	0	0	0	0	0	0	0	0	0	0	8.84295	0	0	0	0	0	0	0	0	0	0.40362	0	0	0	0	0	0	0	0	0	0	0	0	0	0	0
WHS256	0	0	0	0.370447	0	0	0	0	0	0	0	0	0	0	0	0	0	0	0	0	0	0	0	0	0.0205804	0	3.02531	0	0	0	0	0	0	0	0	0	0	0	0	0	0	0	0	0	0	0	0	0	0
WHS260	0	0	0	0	0	0	0	0	0	0	0	0	0	0	0	0	0	0	0	0	0	0	0	0.0121892	0	0	0	0	0	0	0	0	0	0	0	0	0	0	0	0	0	0	0	0	0	0	0	0	0
WHS262	0	0	0	0	0	0	0	0	0	0	0	0	0	0	0	0	4.80655	0	0	0	0	0	0	2.96649	0	0	0	0	0	0	0	0	0	0	0	0	0	0	0	0	0	0	0	0	0	0	0	0	0
WHS263	0	0	0.0345185	0	0	0	0	0	0	0	0	0	0	0	0	0	0	0	0	0	0	0	0	0.0862962	0	0	0	0	0	0	0	0	0	0	0	0	0	0	0	0	0	0	0	0	0	0	0	0	0
WHS265	0.215273	0	0	0	0	0	0	0	0	0	0	0	0	0	0	0	0.328575	0	0	0.305914	0	0	0	0	0	0	0	0	0	0	0	0	0	0	0	0	0	0	0	0	0	0	0	12.4065	0	0	0.0226603	0	0
WHS267	0	0	0	0	0	0	0	0	0	0	0	0	0	0	0	0	0.198866	0	0	0	0	0	0.0795466	9.58536	0	0	0	0	0	0	0	0	0	0	0.0596599	0	0	0	0	0	0	0	0	0	0	0	0	0	0
WHS269	0	0	0	0	0	0	0	0	0	0	0	0	0	0	0	0	1.49762	0	0	0	0	0	0	0	0	0	0	0	0	0	0	0	0	0	0	5.63627	0	0	0	0	0	0	0	0	0	0	0	0	0.55152
WHS270	0	0	0	0	0	0	0	0	0	0	0	0	0	0	0	0	0	0	0	0	0	0	0.112066	0.0124517	0	0	0	0	0	0	0	0	0	0	0	0	0	0	0	0	0	0	0	0	0	0	0	0	0
WHS271	0	0	0.39458	0	0	0	0	0	0	0	0	0	0	0	0	0	0	0	0	0	0	0	0	0	0	0	0	0	0	0	0	0	0	0	0	0	0	0	0	0	0	0	0	0	0	0	0	0	0
WHS272	0	0	0	0	0	0	0.0039367	0	0	0	0	0	0	0	0	0	0	0	0	0	0	0	0	0	0	0	0	0	0	0	0	0	0	0	0	0	0	0	0	0	0	0	0	0	0	0	0	0	0
WHS273	0.104781	0	0	0	0	0	0	0	0	0	0	0	0	0	0	0	0	0	0	0	0	0	0	0.027574	0	0	0	0	0	0	0	0	0	0	0	0	1.24635	0	0	0	0	0	0	0	0	0	0	0	0
WHS275	0	0	0	0	0	0	0	0	0	0	0	0	0	0	0	0	0	0	0	0	0	0	0	0.334742	0	0	0	0	0	0	0	0	0	0	0	0	0	0	0	0	0	0	0	0	0	0	0	0	0
WHS276	0	0	0	0	0	0	0	0	0	0	0	0	0	0	0	0	0	0	0	0	0	0	0	12.4082	0	0	0	0	0	0	0	0	0	0	0	0	0	0	0	0	0	0	0	0	0	0	0	0	0
WHS277	0	0	0	0	0	0	0	0	0	0	0	0	0	0	0	0	0	0	0	0	0	0	0	68.842	0	0	0	0	0	0	0	0	0	0	0	0	0	0	0	0	0	0	0	0	0	0	0	0	0
WHS278	0	0	0	0	1.53433	0	0	0	0	0	0	0	0	0	0	0	0	0	0	0	0	0	0	0	0	0	0	0	0	0	0	0	0	0	0	0	0	0	0	0	0	0	0	0	0	0	0	1.8027	0
WHS285	54.8275	0	7.69669	0	8.12934	0	0	0	0	0	0	0	0	0	0	0	0	0	0	0	0	0	0	0	0	0	0.0113856	0	0	0	0	0	0	0	0	0	0.233405	0	0	0	0	0	0	0	0	0	0	0	0
WHS286	15.7903	0	17.91	0	2.88499	0	0	0	0	0	0	0	0	0	0	0	0.0110114	0	0	0	0	0	0	0	0	0	0.231239	0	0	0	0	0	0	0	0	0	0.385399	0	0	0	0	0	0	0	0	0	0	0	0
WHS287	1.42165	0	0.00794218	0	0	0	0	0	0	0	0	0	0	0	0	0	1.35017	0	0	0.0105896	0	0	0	63.3892	0	0	0	0	0	0	0	0	0	0	0	0	0	0	0	0	0	0	0	0	0	0	0	0	0
WHS288	0	0	0	0	0	0	0	0	0.00570923	0	1.00768	0	0	0	0	0	0	0	0	0	0	0	0	0.802147	0	0	0	0	0	0	0	0	0	0	0	0	0	0	0	0	0	0	0	0	0	0	0	0.03711	0
WHS289	5.02807	0	0.0238863	0	0	0	0	0	0	0	0	0	0	0	0	0	0.630598	0	0	0	0	0	0	63.1267	0	0	0	0	0	0	0	0	0	0	0	0	0	0	0	0	0	0	0	0	0	0	0	0	0
WHS290	0	0	0	0	0	0	0	0	0	0	0	0	0	0	0	0	0.0975653	0	0	0	0	0	0	2.19522	0	6.29296	0.00886957	0	0	0	0	0	0.855914	0	0.00443479	0	0	0	0	0	0	0	0	0.226174	0	0	0	0	0
WHS291	8.06278	0	0.00347234	0	0	0	0	0	0	0	0	0	0	0	0	0	0.125004	0	0	0.0416681	0	0.0347234	0	0	0	0	0	0	0	0	0	0	0	0	0	0	0.0798639	0	0	0	0	0	0	0	0	0	0	0	0
WHS292	0	0	0	0	0	0	0	0	0	0	0	0	0	0	0	0	0	0	0	0	0	0	0	0	0	0	0	0	0	0	0	0	0	0	0	0	0	0	0	0	0	0	0	0	0	0	0	0	0
WHS295	0	0	0	0	0	0	0	0	0	0	0	0	0	0	0	0	0.292816	0	0	0	0	0	25.4814	0	0	0	0	0	0	0	0	0	0	0	0.124129	0	0	0	0	0	0	0	0	0	0	0	0	0	0
WHS296	0	0	0	0	0	0	0	0	0	0	0	0.91822	0	0	0	0	0	0	0	0	0	0	0	4.96883	0	0	0	0	0	0	0	0	0	0.0737033	0	0	0	0	0	0	0	0	0	0.00307097	0	0	0	0	0
WHS298	0	0	0	0	0	0	0	0	0	0	0	0	0	0	0	0	0	0	0	0	0	0	0	0	0	0	0	0	0	0	0	0	0	0	0	0	0	0	0	0	0	0	0	0	0	0	0	0	0
WHS299	0	0	0	0	0	0	0	0	0	0	0	0	0	0	0	0	0.0176947	0	0	0	0	0	0	0	0	1.40673	0.0406979	0	0	0	0	0	0	0	0	0	0	0	0	0	0	0	0	0	0	0	0	0	0
WHS300	0	0	0	0	0	0	0	0	0	0	0	0.0183117	0	0	0	0	0	0	0	0	0	0	0	2.12415	0	0	0	0	0	0	0	0	0	0	0	0	0	0	0	0	0	0	0	0	0	0	0	0	0
WHS301	0.0286969	0	0.109048	0.0143484	0	0	0	0	0	0	0	0	0	0	0	0	0.00573937	0	0	0	0	0	0	0.295578	0.662898	0	0	0	0	0	0	0	0.00286969	0	0	0	0	0.00286969	0	0	0	0	0	0	0	0	0	0.0946997	0
WHS302	0.0114896	0	0	0	0	0	0	0	0	0	0	0	0	0	0	0	1.56833	0	0	0	0	0	0	54.1391	0	0	0	0	0	0	0	0	0	0	0.0172344	0.0344689	0	0	0	0	0	0	0	0	0	0	0	0.0114896	0
WHS304	0	0	0	0	2.23177	0	0	0	0	0	0	0	0	0	0.988914	0	0	0	0	0	0	0	0.00488353	0	0	0	0	0	0	0	0	0	0	0	0	0	0	0	0	0	0	0	0	0	0	0	0	0	0
WHS305	0	0	0	0	0	0	0	0	0	0	0	0	0	0	0	0	0	0	0	0	0	0	0	56.7277	1.2531	0	0	0	0	0.00952925	0	0	0.00476463	2.77301	0	0	0	0	0	0	0	0	0	0	0	0	0	0	0
WHS306	0	0	0	0	0	0	0	0	0	0	0	0	0	0	0	0	0	0	0	0	0	0	0	1.87666	0	0	0	0	0	0	0	0	0	0	0	0	0	0	0	0	0	0	0	0	0	0	0	0	0
WHS307	0.127105	0	0	0	0	0	0	0	0	0	0	0	0	0	0	0	0	0	0	0	0	0	0	0.0462201	0.421758	0	0	0	0	0	0	0	0	0	0	0	0	0	0	0	0	0	0	0	0	0	0	0	0
WHS308	0	0	0	0	0	0	0	0	0	0	0	0	0	0	0	0	0	0	0	0	0	0	0	75.6103	0	0	0	0	0	0	0	0	0	0	0	0	0	0	0	0	0	0	0	0.0447928	0	0	0	0	0
WHS310	0.452979	0	0	0	0	0	0	0	0	0	0	0	0	0	0	0	0	0	0	0	0	0	0	0	0	0	0	0	0	0	0	0	0	0	0	0	0	0	0	0	0	0	0	0	0	0	0	0	0
WHS312A	0	0	0	0	0	0	0	0	0	0	0	0	0	0	0	0	0	0	0	0	0	0	0	0	0.272413	0	0	0	0	0	0	0	0.0875614	0	0	0	0	0	0	0	0	0	0	0	0	0	0	0	0
WHS312B	0	0	0	0.294464	0	0	0	0	0	0	0	0	0	0	0	0	0	0	0	0	0	0	0	0	0	0	0	0	0	0	0	0	19.0616	0	0	0	0	0	0	0	0	0	0	0	0	0	0	0	0
WHS316	0	0	0	0	0	0	0	0	0	0	0	0	0	0	0	0	0.0461336	0	0	0	0	0	0	0.00878735	0	0	0	0	0	0	0	0	0	0	0	0	0	0	0	0	0	0	0	0	0	0	0	0	0
WHS318	86.417	0	4.45248	0	0	0	0	0	0	0	0	0	0	0	0	0	0	0	0	0	0	0	0	0	0	0	0	0	0	0	0	0	0	0	0	0	0	0	0	0	0	0	0	0	0	0	0	0	0
WHS319	0.631039	0	0	0	0	0	0	0	0	0	0	0	0	0	0	0	9.63321	0	0	0	0	0	0	0.02958	0	26.9375	0.01972	0	0	0	0	0	0	0	0.00985999	0	0	0	0	0	0.02958	0	0	0	0	0	0	0.956419	0.0985999
WHS320	0	0	0	0	0	0	0	0	0	0	0	0	0	0	0	0	0	0	0	0	0	0	0	8.63401	0	0	0	0	0	0	0	0	0	0	0	0	0	0	0	0	0	0	0	0	0	0	0	0	0
WHS322	0	0	0	0	0	0	0	0	0	0	0	0	0	0	0	0	0.05912	0	0	0	0	0	0	0	0	0	0	0	0	0	0	0	0	0	0.00563047	0.548971	0	0	0	0	0	0	0	0	0.185806	0	0	0	0
WHS325	0	0	0	0	0	0	0	0	0	0	0	0	0	0	2.99347	0	0.533366	0	0	0	0	0	0	0.16952	0	0	0	0	0	0	0	0	0	0	0	0	3.07203	0.0206731	0	0	0	0	0	0.0785578	0	0	0	0	0
WHS326	0	0	0	0	0	0	0	0	0	0	43.3482	0	0	0	0	0	1.29006	0	0	0	0	0	0	1.3566	0	0	0	0	0	0	0	0	0	0	0.0628396	0	0	0	0	0	0	0	0	0	0	0	0	0.118286	0
WHS327	0	0	0	0.069029	0.322135	0	0	0	0	0	0	0	0	0	0	0	0.391164	0	9.94017	0	0	0	0	0.138058	0.161068	0	0	0	0	0	0	0	0	0	0	0.115048	0.115048	0	0	0	0	0	0	0	0	0	0	0.345145	0
WHS328	65.0948	0	1.11081	0	0	0	0	0	0	0	0	0	0	0	0	0	0	0	0	0	0	0	0	0	0	0.0747664	0	0	0	0	0.0907877	0	0	0	0	0	0	0	0	0	0	0	0	0	0	0	0	0	0
WHS329	0.0146898	0	0	0	29.1278	0	0	0	0	0	0	0	0	0	0	0	0	0	0	0	0	0	0	0	0	0	0	0	0	0	0	0	0	0	0	0	0	0	0	0	0	0	0	0	0	0	0	0	0
WHS330	1.76829	0	0.0229647	0	89.3099	0	0	0	0	0	0	0	0	0	0	0	0	0	0	0	0	0	0	0	0	0	0	0	0	0	0	0	0	0	0	0	0	0	0	0	0	0	0	0	0	0	0	0	0
WHS331	0	0	0	0	0.0103699	0	0	0	0	0	0	0	0	0	0	0	10.28	0	0	0	0	0	0	0	0	54.2689	0.138265	0	0	0	0	0	0	0	0.0656758	0	0	0	0	0	0	0	0	0	0	0	0	0.0207397	0
WHS332	16.6136	0	0.0741678	0	0	0	0	0	0	0	0	0	0	0	0	0	0	0	0	0	0	0.0130884	0	0.00872562	0	0	0	0	0	0	0	0	0	0	0	0	0	0	0	0	0	0	0	0	0	0	0	0	0
WHS333	0	0	0	0	0	0	0	0	0	0	0	0	0	0	0	0	0	0	0	0	0	0	0	0	0	27.9275	0	0	0	0	0	0	0	0	0	0	0	0	0	0	0.0775959	0	0	0	0	0	0	1.23448	1.41084
WHS334	47.4158	0	1.58109	0	0.391023	0	0	0	0	0	0	0	0	0	0	0	0	0	0	0	0	0	0	0	0	0	0.017001	0	0	0	0	0	0	0	0	0	0	0	0	0	0	0	0	0	0	0	0	0	0
WHS335	0.0263204	0	0	0	0	0	0	0	0	0	0	0	0	0	0	0	0.587822	0	0	0	0.0175469	0	0	0.0263204	0	0	0	0	0	0	0	0	0	0	0	0	0	0	0	0	0	0	0	0	0	0	0	0	0.131602
WHS336	0.164358	0	0	0	0	0	0	0	0	0	0	0	0	0	0	0	0.203491	0	0	0	0	0	0	1.23268	0	0	0	0	0	0	0	0	0	0	0.168271	0	0	0	0	0	0	0	0	0	0	0	0	0	0
WHS337	0	0	0	0	0	0	0	0	0	0	0	0	0	0	0	0	0	0	0	0	0	0	0	0.00207147	0	79.9772	0	0	0	0	0	0	0	0	0	0	0	0	0	0	0	0	0	0	0	0	0	0	0
WHS338	0	0	0	0	0	0	0	0	0	0	0	0	0	0	0	0	0	0	0	0	0	0	0	0	0	0	0	0	0	0	0	0	0	0	0	0	0	0	0	0	0	0	0	0	0	0	0	0	0
WHS339	1.02336	0	0	0.00965437	0	0	0	0	0	0	0	0	0	0	0	0	0.115852	0	0	0	0	0	0	0.00965437	0.0193087	0	0	0	0	0	0	0	0	0.30894	0	0	3.69763	0	0	0	0	0	0	0.405484	0	0	0	0.0193087	0
WHS340	0	0	0	0	0	0	0	0	0	0	0	0	0	0	0	0	0	0	0	0	0	0	0	8.47882	0	0	0	0	0	0	0	0	0	0	0	0	0	0	0	0	0	0	0	0	0	0	0	0	0
WHS344	0.141502	0	0	0	0	0	0	0	0	0	0	0	0	0	0	0	0	0	0	0	0	0	0	0.0638144	0	0	0	0	0	0	0	0	0	0	0	0	0	0	0	0	0	0	0	0	0	0	0	0	0
WHS345	0	0	0	0	0	0	0	0	0	0	0	0	0	0	0	0	0	0	0	0	0	0	0	0	0	0	0	0	0	0	0	0	0	0	0	0	0	0	0	0	0	0	0	0	0	0	0	0	0
WHS346	0	0	0	0	0	0	0	0	0	0	0	0	0	0	0	0	0.0408311	0	0	0.131567	0	0	0	0	0	0	0	0	0	0	0	0	0	0	0	0	0	0	0	0	0	0	0	0	0	0	0	0	0
WHS347	9.95108	0	0.00758466	0	0	0	0	0	0	0	0	0	0	0	0	0	0	0	0	0	0	0	0	43.8735	0	0	0	0	0	0	0	0	0	0.0530926	0	0	0	0	0	0	0	0	0	0	0	0	0	0	0
WHS348	1.06864	0	0	0	0	0	0	0	0	0	0	0	0	0	0	0	0	0	0	0	0	0	0	0.00757901	0	0	0	0	0	0	0	0	0	0	0	0	0	0	0	0	0	0	0	0	0	0	0	0	0
WHS349	65.6908	0	10.1244	0	3.65943	0	0	0	0	0	0.0243962	0	0	0	0	0	0.0162641	0	0	0	0	0	0	0	0	0	0	0	0	0	0	0	0	0	0	0	0	0	0	0	0	0	0	0	0	0	0	0	0
WHS350	0	0	0	0	0	0	0	0	0	0.0101994	0	0	0	0	0	0	0	0	0	0	0	0	0	0	0	0	0	0	0	0	0	0	0	0	0	0	0	0	0	0	0	0	0	0	0	0	0	0	0
WHS352	0	0	0	0	0	0	0	0	0	0	0	0	0	0	0	0	0	0	0	0	0	0	0	0	0	0	0	0	0	0	0	0	0	0	0	0	0	0	0	0	0	0	0	0	0	0	0	0	0
WHS353	0	0	0	0	0	0	0	0	0	0	0	0	0	0	0	0	0.0126976	0	0	0	0	0	0	0.0253952	0	0.0063488	0	0	0	0	0	0	0	0	0	0.0126976	0	0.603136	0	0	0.0126976	0	0	0	0	0	0	0	0
WHS354	0	0	0	0	0	0	0	0	0	0	0	0	0	0	0	0	0	0	0	0	0	0	0	0	0	100	0	0	0	0	0	0	0	0	0	0	0	0	0	0	0	0	0	0	0	0	0	0	0
WHS355	0	0	0	0	0	0	0	0	0	0	0	0	0	0	0	0	0.00262219	0	0	0	0	0	0	0	0	0	0	0	0	0	0	0	0	0	0	2.02696	0	0	0	0	0	0	0	0	0	0	0	23.9931	0
WHS358	0	0	0	0	0	0	0	0	0	0	0	0	0	0	0	0	0	0	0	0	0	0	0	7.54015	0	48.1283	0.207381	0	0	0	0	0	0	0	0	0	0	0	0	0	0	0	0	0	0	0	0	0	0
WHS359	0	0	0	0	0	0	0	0	0	0	0	0	0	0	0	0	0	0	0	0	0	0	0	0	0	0	0	0	0	0	0	0	0	0	0	0	0	0	0	0	0	0	0	0	0	0	0	0	0
WHS360	0.815146	0	0.00375643	0	0	0	0	0	0	0	0	0	0	0	0	0	0	0	0	0	0	0	0	0	0	0	0	0	0	0	0	0	0	0	0	0	0	1.57395	0	0	0	0	0	0	0	0	0	0	0
WHS361	0	0	0	0	0	0	0	0	0	0	0	0	0	0	0	0	0.00886839	0	0	0	0	0	0	0.0354736	0	0	0	0	0	2.39447	0	0	0	0	0.00886839	0	0	0.27492	0	0	0	0	0	6.10145	0	0	0	0	0
WHS362	0.316863	0	0	0	0	0	0	0	0	0	0	0	0	0	0	0	1.23775	0	0	1.04961	0	0.0198039	0	0	0	0	0	0	0	0	0	0	0	0	0	0	0	0	0	0	0	0	0	0	0	0	0	0	0
WHS363	5.32822	0	0.00852515	0	0	0	0	0	0	0	0	0	0	0	0	0	5.39642	0	0	0	0	0.0255754	0	0	0	0	0	0	0.00852515	0	0	0	0	0	0	0	3.85337	0	0	0	0	0	0	0	0	0	0	0	0
WHS365	0	0	0	0	0	0	0	0	0	0	0	0	0	0	0	0	0	0	0	0	0	0	0	0.945442	2.24125	0	0	0	0	0	0	0	0	0	0	0	0	0	0	0	0	0	0	0	0	0	0	0	0
WHS367	0.0306641	0	0.762222	0	0	0	0	0	0	0	0	0	0	0	0	0	0.00438059	0	0	0	0	0	0	93.8935	0	0	0	0	0	0	0	0	0	0.00876117	0	0	0.0788505	0	0	0	0	0	0	0	0	0	0	0	0
WHS368	0	0	0	0	0	0	0	0	0	0	0	0	0	0	0	0	0	0	0	0	0	0	0	0	0	0	0	0	0	0	0	0	0	0	0	0	0	0	0	0	0	0	0	0	0	0	0	0	0
WHS369	0	0	0	0	0	0	0	0	0.0153374	0	0	0	0	0	0	0	0.391104	0	0	0	0	0	0	0	0	23.5506	0.0766871	0	0	0	0	0	0.291411	0	0.0766871	0	0	0	0	0	0	0	0	0.207055	0	0	0	0	0
WHS370	0	0	0	0	0	0	0	0	0	0	0	0	0	0	0	0	0	0	0	0	0	0	0	0.694607	0	0	0	0	0	0	0	0	0	0	0	0	0	33.1908	0	0	0	0	0	0	0	0	0	0	0
WHS373	0	0	0	0	0	0	0	0	0	0	0	0	0	0	0	0	0	0	0	0	0	0	0	0	0	0	0	0	0	0	0	0	0	0	0	0	0	0	0	0	0	0	0	0	0	0	0	0	0
WHS374	0	0	0	0	0	0	0	0	0	0	0	0	0	0	0	0	0	0	0	0	0	0	0	33.4602	0	0	0	0	0	0	0	0	0	66.3011	0	0	0	0	0	0	0	0	0	0	0	0	0	0	0
WHS375	0	0	0	0	0	0	0	0	0	0	0	0	0	0	0	0	0	0	0	0	0	0	0	4.38943	0	0	0	0	0	0	0	0	0	0	0	0	0	0	0	0	0	0	0	0	0	0	0	0	0
WHS377	0	0	0	0	0	0	0	0	0	0	0	0	0	0	0	0	3.71079	0	0	0	0	0	0	5.54493	0	0.304511	0	0	0	0	0	0	0	0	0.679839	0.162878	0	0	0	0	0	0	0	0	0	0	0	0.021245	9.42568
WHS379	0	0	0	0	0	0	0	0	0	0	0	0	0	0	0	0	4.13375	0	0	0	0	0	0	0.266588	0	3.9659	0	0	0	0	0	0	0	0	0	43.3485	0	0	0	0.00658241	0	0	0	0.957741	0	0	0	0	0
WHS380	0	0	0	0	0	0	0	0	0	0	0	0	0	0	0	0	0	0	0	0	0	0	0	0.119425	0	0	0	0	0	0	0	0	0	0	0	0	0	0	0	0	0	0	0	0	0	0.0103848	0	0	0.0103848
WHS382	0	0	0	0	0	0	0	0	0	0	0	0	0	0	0	0	0	0	0	0	0	0	0	0.150291	0	0	0	0	0	0	0	0	0	0	0	0	0	0	0	0	0	0	0	0	0	0	0	0	0
WHS384	0	0	0	0	0	0	0	0	0	0	0	0	0	0	0	0	0.537677	0	0	0	0	0	0	0.00790701	0	51.4588	0.0790701	0	0	0	0	0	0	0	0	0	0	0	0	0	0	0	0	0	0	0	0	0	0
WHS385	0	0	0	0	0	0	0	0	0	0	0	0	0	0	0	0	0	0	0	0	0	0	0	0	0	0	0	0	0	0	0	0	0	0.0150705	0	0	0	0	0	0	0	0	0	0	0	0	0	0	0
WHS386	0	0	0	0	0	0	0	0	0	0	0	0	0	0	0	0	0	0	0	0	0	0	0	0	0	0.195717	0	0	0	0	0	0	0.287819	0	0	0.0115128	0	0	0	0	0	0	0	0	0	0	0	0	0.287819
WHS387	0	0	0	0	0	0	0	0	0	0	0	0	0	0	0	0	0	0	0	0	0	0	0	0	0	0	0	0	0	0	0	0	0	0	0	0	0	0	0	0	0	0	0	0	0	0	0	0	0
WHS388	0	0	0	0	0	0	0	0	0	0	0.865167	0	0	0	0	0	0	0	0	0	0	0	0	48.9951	0	0	0	0	0	0	0	0	0	0.692134	0	0	0	0	0	0	0.0399308	0	0	0	0	0	0	0	0
WHS389A	11.5386	0	0.00373902	0	0	0	0	0	0	0	0	0	0	0	0	0	0	0	0	0	0	0	0	0.0261731	0	0	0	0	0	0	0	0	0	0	0	0	0	0	0	0	0	0	0	0	0	0	0	0	0
WHS390	0	0	0	0	0	0	0	0	0	0	0	0	0	0	0	0	0	0	0	0	0	0	0	0	0	0	0	0	0	0	0	36.8241	0	0	0	0	0	0	0	0	0	0	0	0	0	0	0	0	0
WHS392	5.56197	0	0	0	0	0	0	0	0	0	0	0	0	0	0	0	0.412609	0	0	0	0	0	0	16.0918	0	0	0	0	0	0	0	0	0	0	0.0660175	0	0	0	0	0	0	0	0	0	0	0	0	0	0
WHS394	0	0	0	0	0	0	0	0	0	0	0	0	0	0	0	0	0	0	0	0	0	0	0	0	0	0	0	0	0	0	0	0	0	0	0	0	0	0	0	0	0	0	0	0	0	0	0	0	0
WHS395	8.5209	0	0.0428725	0	0	0	0	0	0	0	0	0	0	0	0	0	0	0	0	0.0428725	0	0	0	0	0	0	0	0	0	0	0	0	0	0	0	0	0	0	0	0	0	0	0	0	0	0	0	0	0
WHS396	0.918197	0	0	0	0	0	0	0	0	0	0	0	0	0	0	0	0	0	0	0	0	0	0	0	0	0	0	0	0	0	0	0	0	0	0	0	0	0	0	0	0	0	0	0	0	0	0	0	0
WHS397	0	0	0	0	0	0	0	0	0	0	0	0	0	0	0	0	0	0	0	0	0	0.0155231	0	0	0	0	0	0	0	0	0	0	0	4.5638	0	0	0	0	0	0	0	0	0	0	0	0	0	0	0
WHS400	0	0	0	0	0	0	0	0	0	0	0	0	0	0	0	0	0	0	0	0	0	0	0	64.308	0	0.77163	0	0	0	0	0	0	0	0	0	0	0	0	0	0	0	0	0	0	0	0	0	3.56263	0
WHS401	0	0	0	0	0	0	0	0	0	0	0	0	0	0	0	0	0	0	0	0	0	0	0	0	0	0	0	0	0	0	0	0	0	0	0	0	0	0	0	0	0	0	0	0	0	0	0	0	0
WHS402	0	0	0	0	0	0	0	0	0	0	0	0	0	0	0	0	0	0	0	0	0	0	0	0	0	0	0	0	0	0	0	0	0	0	0	0	0	0	0	0	0	0	0	0	0	0	0	0	0
WHS404	26.0603	0	0.120032	0	0	0	0	0	0	0	0	0	0	0	0	0	0	0	0	0	0	0	0	0	0	0	0	0	0	0	0	0	0	0	0	0	0	0	0	0.520139	0	0	0	0	0	0	0	0	0
WHS406	2.77974	0	0.0234907	0	0	0	0	0	0	0	0	0	0	0	0	0	0	0	0	0	0	0	0	0.180096	0	0	0	0	0	0	0	0	0.00783024	0	0	0	0	0	0	0	0	0	0	0	0	0	0	0.0156605	0
WHS407	0	0	0	0	0	0	0	0	0	0	0	0	0	0	0	0	0	0	0	0	0	0	0	0	0	0	0	0	0	0	0	0	0	0	0	0	0	0	0	0	0	0	0	0	0	0	0	0	0
WHS408	0	0	55.9786	0	0	0	0	0	0	0	0	0	0	0	0	0	0	0	0	0	0	0	0	31.3124	0	0	0	0	0	0	0	0	0	0	0	0	0	0	0	0	0	0	0	0	0	0	0	0	0
WHS410	0	0	0	0	0	0	0	0	0	0	0	0	0	0	0	0	0	0	0	0	0	0	0	0.263466	0	0	0	0	0	0	0	0	0	0	0	0	0	0	0	0	0	0	0	0	0	0	0	0	0
WHS412	81.8772	0	0.748877	0	0.237144	0	0	0	0	0	0	0	0	0	0	0	0.149775	0	0	0	0	0	0	0.1997	0	0	0	0	0	0	0	0	0	0	0.0124813	0	0	0	0	0	0	0	0	0	0	0	0	0	0
WHS413	1.12245	0	0	0	0	0	0	0	0	0	0	0	0	0	0	0	0	0.0793651	0	0	0	0	0	27.4717	0	0	0	0	0	0	0	0	0	0	0	0	0	0	0	0	0	0	0	0	0	0	0	0	0
WHS415	0	0	0	0	0	0	0	0	0	0	0	0	0	0	0	0	0	0	0	0	0	0	0	0	0	0	0	0	0	0	0	0	0	0	0	0	0	0	0	0	0	0	0	0	0	0	0	0	0
WHS416	0	0	0	0	0	0	0	0	0	0	0	0	0	0	0	0	0	0	0	0	0	0	0	0	0	0	0	0	0	0	0	0	0	0	0	0	0	0	0	0	0	0	0	0	0	0	0	0	0
WHS418	0	0	0	0	0	0	0	0	0	0	0	0	0	0	0	0	1.52816	0	0	0	0	0	0	0	0	0	0	0	0	0	0	0	0	0	13.6161	0	0	0	0	0	0	0	0	0	0	0	0	0	0
WHS419	0	0	0	0	0	0	0	0	0	0	0	0	0	0	0	0	0	0	0	0	0	0	0	12.509	0	0	0	0	0	0	0	0	0	0	0	0	0	0	0	0	0	0	0	0	0	0	0	0	0
WHS420	0	0	0	0	0	0	0	0	0	0	0	0	0	0.31589	0	0	0	0	0	0	0	0	0	0	0	0	0	0	0	0	0	0	0	0	0	0	0	0	0	0	0	0	0	0	0	0	0	0	0
WHS421	0	0	0	0	0	0	0	0	0	0	0	0	0	0	0	0	0	0	0	0	0	0	0	0	0	0	0	0	0	0	0	0	0	0	0	0	0	0	0	0	0	0	0	0	0	0	0	0	0
WHS422	44.7047	0	0.17425	0	2.67183	0	0	0	0	0	0.0774443	0	0	0	0	0.0193611	0.290416	0	0	0	0	0	0	0.0387222	0	0.0193611	0	0	0	0	0	0	0	0	0	0	0	0	0	0	0	0	0	0	0	0	0	0	0
WHS426	0	0	0	0	0	0	0	0	0	0	0	0	0	0	0	0	0	0	0	0	0	0	0	38.5171	0	0	0	0	0	0	0	0	0	0	0	0	0	0	0	0	0	0	0	0	0	0	0	0	0
WHS427	0	0	0	0	0	0	0	0	0	0	7.98901	0	0	0	0	0	0	0	0	0	0	0	0	0	0	0	0	0	0	0	7.24176	0	0	0	0	0	0	0	0	0	0	0	0	0	0	0	0	0	0
WHS428	0	0	0	0	0	0	0	0	0	0	0	0	0	0	0	0	0	0	0	0	0	0	0	0	0	0	0	0	0	0	0	0	0	0	0	0	0	0	0	0	0	0	0	0	0	0	0	0	0
WHS430	9.93408	0	0.0909298	0	0	0	0	0	0	0	0	0	0	0	0	0	0.522846	0	0	0	0	0	0	49.9204	0	0	0	0	0	0	0	0	0	0	0.0454649	0	0	0	0	0	0	0	0	0	0	0	0	0	0
WHS431	0	0	0	0	0	0	0	0	0	0	0	0	0	0	0	0	0	0	0	0	0	0	0	20.6497	0	0	0	0	0	0	0	0	0	0	0	0	0	0	0	0	0	0	0	0	0	0	0	0	0
WHS432	0	0	0	0	0	0	0	0	0	0	0	0	0	0	0	0	0	0	0	0	0	0	0	97.5049	0	0	0	0	0	0	0	0	0	0	0	0	0	0	0	0	0	0	0	0	0	0	0	0	0
WHS433	0	0	0	0	0	0	0	0	0	0	0	0	0	0	0	0	0.424114	0	0	0	0	0	0	0.514995	0	0.0605877	0	0	0	0	0	0	0	0	0	0	0	0	0	0	0	0.0302939	0	0	0	0	0	0	0
WHS434	0	0	0	0	0	0	0	0	0	0	0	0	0	0	0	0	0	0	0	0	0	0	0	0	0	0.0632786	0	0	0	0	0	0	0	0	0	0	0	0	0	0	0	0	0	0	0	0	0	0	0
WHS435	80.2496	0	0.461205	0	0	0	0	0	0	0	0	0	0	0	0	0	0	0	0	0	0	0	0	0.84102	0	0	0	0	0	0	0.379816	0	0	0	0	0	0	0	0	0	0	0	0	0	0	0	0	0	0
WHS436	38.0958	0	0.173953	0	0	0	0	0	0	0	0	0	0	0	0	0	0	0	0	0	0	0	0.997333	0	0	0	0	0	0	0	0	0	0	0	0	0	0	0	0	0	0	0	0	0	0	0	0	0	0
WHS437	0	0	0	0	0	0	0	0	0	0	0	0	0	0	0	0	0	0	0	0.0434664	0	0	0	0.0760663	0	9.85058	0.67373	0	0	0	0	0	0	0	0	0	0	0	0	0	0	0	0	3.58055	0	0	0	2.68949	1.04863
WHS438	0	0	0	0	0	0	0.0672659	0	0	0	0	0	0	0	0	0	0.0978414	0	0	0	0	0	8.86076	0.611509	0	0	0	0	0	0	0	0	0	0	0	0	0	0	0	0	0	0	0	0	0	0	0	0	0
WHS439	4.92165	0	0.0441404	0	0	0	0	0	4.32576	0	0.507614	0	0	0	0	0	4.08298	0	0	0	0	0	0	0	0	0.816597	4.70095	0	0	0	0	0	0	0	0	0.110351	0	0	0	0	0	0	0	0	0	0	0	0	0
WHS440	0	0	0	0	0	0	0	0	0	0	0	0	0	0	0	0	1.42383	0	0	0	0	0	0	0.0949217	0	77.7612	0	0	0	0	0	0	0	0	1.05092	0.0406807	0	0	0	0	0.0135602	0	0	0	0	0	0	0.0339006	0.0406807
WHS441	0	0	0	0	0	0	0	0	0	0	0	0	0	0	0	0	0	0	0	0	0	0	0	0	0	0	0	0	0	0	0	0	0	0	0	0	0	0	0	0	0	0	0	0	0	0	0	0	0
WHS442	0	0	0	0	0	0	0	0	0	0	2.31988	0	0	0	0	0	0	0	0	0	0	0	0	1.75217	0	0	0	0	0	0	0	0	0	0	0	0	0	0	0	0	0	0	0	0	0	0	0	0	0
WHS443	0	0	0	0	0	0	0	0	0	0	0	0	0	0	0	0	0	0	0	0	0	0	0.0944146	0	0	0	0	0	0	0.357782	0	0	0	0	0	0	0	0	0	0	0	0	0	0	0	0	0	0	0
WHS444	0	0	0	0	0	0	0	0	0	0	0	0	0	0	0	0	0	0	0	0	0	0	0	0.023546	0	1.36567	0	0	0	0.0941841	0	0	0	0	0	0	0	0	0	0	0	0	0	0	0	0	0	0	0
WHS445A	0.083642	0	0	0	0	0	0	0	0	0	0	0	0	0	0	0	0	0	0	0	0	0	0	0	0	0	0	0	0	0	0	0	0	0	0	0	0	0	0	0	0	0	0	0	0	0	0	0	0
WHS445B	0	0	0	0	0	0	0	0	0	0	0	0	0	0	0	0	0	1.74998	0	0	0	0	0	0	0	85.7663	0.121286	0	0	0	0	0	0	0	0	0	0	0	0	0	0	0	0	0	0	0	0	0	0
WHS447	0	0	0	0	0	0	0	0	0	0	0	0	0	0	0	0	0	0	0	0	0	0	0	17.0099	0	0	0	0	0	0	0	0	0	0	0	0	0	0	0	0	0	0	0	0	0	0	0	0	0
WHS449	0.765781	0	0.0218794	0	0	0	0	0	0	0	0	0	0	0	0	0	0	0	0	0	0	0	0	0	0	0	0	0	0	0	0	0	0	0	0	0	0	0	0	0	0	0	0	0	0	0	0	0	0
WHS450	0	0	0	0	0	0	0	0	0	0	0.440313	0	0	0	0	0	0	0	0	0	0	0	0	0	0.0978474	0	0	0	0	0	0	0	0	0	0.195695	0	0	0	0	0	0	0	0	0	0	0	0	0.0489237	0
WHS451	15.8815	0	0.191857	0	11.9164	0	0	0	0	0	0	0	0	0	0	0	2.8139	0	0	0	0	0	0.639522	10.7653	0	0	0	0	0	0	0	0	0	0	0	0	0	0	0	0	0	0	0	0	0	0	0	0	2.04647
WHS452	0	0	0	0	0	0	0	0	0	0	0	0	0	0	0	0	0	0	0	0	0	0	0	94.5207	0	0	0	0	0	0	0	0	0	0.0207943	0	0	0	0	0	0	0	0	0	0	0	0	0	0	0
WHS453	0	0	0	0	0	0	0	0	0	0	0	0	0	0	0	0	0	0	0	0	0	0	0	0	0.0468604	0.309278	0	0	0	0	0	0	0.00937207	0	0	0	0	0	0	0	0	0	0	0	0	0	0	0	0
WHS455	11.5084	0	0	0	0	0	0	0	0	0	2.44251	0	0	0	0	0	0.0330069	0	0	0	0	0	0	2.17846	0	0	0	0	0	0	0	0	0	0	0	0	0	0	0	0	6.23831	0	0	0	0	0	0	0.0330069	0
WHS456	0	0	0	0	0	0	0	0	0	0	0	0	0	0	0	0	0	0	0	0	0	0	0	0	0	0	0	0	0	0	0	0	0	0	0	0	0	0	0	0	0	0	0	0	0	0	0	0.0170169	0
WHS457	0	0	0	0	0	0	0	0	0.0126247	0	0	0	0	0	0	0	0	0	0	0	0	0	0	0	0	0	0	0	0	0	0	0	0	0	0	0	0	0.151496	0	0	0	0	0	0	0	0	0	0.0504987	0
WHS460	0	0	0	0	0	0	0	0	0	0	0	0	0	0	0	0	0	0	0	0	0	0	0	0	0	0	0	0	0	0	0	0	0.725871	0	0	0	0	0	0	0	0	0	0	0	0	0	0	0	0
WHS465	0	0	0	0	0	0	0	0	0	0	0	0	0	0	0	0	0	0	0	0	0	0	0	0	0	0	0	0	0	0	0	0	0	0	0	0	0	0	0	0	0	0	0	0	0	0	0	0	0
WHS467	0.109036	0	0	0	5.88342	0	0	0	0	0	0	0	0	0	0	0	0	0	0	0	0	0	0	0	0	0	0	0	0	0	0	0	0	0	0	0	0	0	0	0	0	0	0	0	0	0	0	0	0
WHS469	5.57081	0	0.0352137	0	0	0	0	0	0	0	0	0	0	0	0	0	0	0	0	0	0	0	0	1.11275	0	0	0	0	0	0	0	0	0	0	0	0	0	0	0	0	0	0	0	0	0	0	0	0	0
WHS470	8.12155	0	0	0	0	0	0	0	0	0	0	0	0	0	0	0	0	0	0	0	0	0	0	0	0	0	0	0	0	0	0	0	0	0	0	0	0	0	0	0	0	0	0	0	0	0	0	0	0
WHS472	0	0	0	0	0	0	0	0	0	0	0	0	0	0	0	0	0	0	0	0	0	0	0	0	0	0	44.6466	0	0	0	0	0	0	0	0	0	0	0	0	0	0	0	0	0	0	0	0	0	0
WHS474	0	0	0	0	0	0	0	0	0	0	0	0	0	0	0	0	0	0	0	0	0	0	0	17.03	0	0	0	0	0	0	0	0	0	0	0	0	0	0	0	0	0	0	0	0	0	0	0	0	0
WHS475	0	0	0	0	0	0	0	0	0	0	0	0	0	0	0	0	0.656705	0	0	0	0	0	0	0	0	0	0	0	0	0	0	0	0	0	6.46236	0	0	0	0	0	0	0	0	0	0	0	0	0	0
WHS476A	0	0	0	0	0	0	0.235479	0	0	0	0	0	0	0	0	0	0.342515	0	0	0	0	0	0	0	0	0	0	0	0	0	0	0	0.04995	0.00237857	0	1.32724	0	0	0	0	0	0	0	0	0	0	0	0	2.51415
WHS476B	0	0	0	0	0	0	0	0	0	0	0	0	0	0	0	0	0.0405002	0	0	0	0	0	0	60.1225	0	0	0	0	0	0	0	0	0	0	0	0	0	0	0	0	0	0	0	0	0	0	0	0	0
WHS477	0.750995	0	0.0134406	0	0	0	0	0	0	0	0	0	0	0	0	0	0	0	0	0	0	0	0	0	0	0	0	0	0	0	0	0	0	0	0	0	0	0	0	0	0	0	0	0	0	0	0	0	0
WHS479	0	0	0	0	0	0	0	0	0	0	0	0	0	0	0	0	0	0	0	0	0	0	0	0	0	0	0	0	0	0	0	0	0	0	0	0	0	0	0	0	0	0	0	0	0	0	0	0	0
WHS482	0	0	0	0	0	0	0	0	0	0	0	0	0	0	0	0	0	0	0	0	0	0	0	0.00399361	0	0	0	0	0	0	0	0	0	0.0638978	0	0	0	0	0	0	0	0.123802	0	0	0	0	0	0	0
WHS483	0.362825	0	0	0	0	0	0	0	0	0	0	0	0	0	0	0	0.00594796	0	0	0	0	0	0	91.0959	0	0	0	0	0	0	0	0	0	0	0	0	0	0	0	0	0	0	0	0	0	0	0	0	0
WHS484	0	0	0	0	0	0	0	0	0	0	0	0	0	0	0	0	0.0941071	0	0	0	0	0	0	0.0268877	0	0	0	0	0	0	0	0	0.00896258	0	0.215102	0	0	0	0	0	0	0	0	0	0	0	0	0	0
WHS485	0	0	0	0	0	0	0	0	0	0	0	0	0	0	0	0	1.011	0	0	0	0	0	0	75.0175	0	0	0	0	0	0	0	0	0	0	0	0	0	0	0	0	0	0	0	0	0	0	0	0	0
WHS486	3.94996	0	0.0157369	0	0	0	0	0	0	0	0	0	0	0	0	0.0236053	0.0157369	0	0	0	0	0	0	0	0	34.2985	0.0629475	0	0	0	0	0	0	0.00786844	0.0157369	0.00786844	0	0	0	0	0	0	0	0	0	0	0	0	0
WHS487	0	0	0	0	0	0	0	0	0	0	0	0	0	0	0	0	0	0	0	0	0	0	0	0.222077	0	0	0	0	0	0	0	0	0.00435445	0	0	0	0	0	0	0	0	0	0	0	0	0	0	0.487699	0
WHS490	0.720009	0	0	0	0	0	0	0	0	0	0.336779	0	0	0	0	0.731622	0	0	0	0	0	0	0	0	0	0	0	0	0	0	0.185809	0	0	0	0	0	0	0	0	0	0	0	2.40971	0	0	0	0	0	0
WHS492	0	0	0	0	0	0	0	0	0	0	0	0	0	0	0	0	0	0	0	0	0	0	0	13.6468	0	0	0	0	0	0	0	0	0	0	0	0	0	0	0	0	0	0	0	0	0	0	0	0	0
WHS493	0	0	0	0	0	0	0	0	0	0	0	0	0	0	0	0	0	0	0	0	0	0	0	9.84377	0	0	0	0	0	0	0	0	0	0	0	0	0	0	0	0	0	0	0	0	0	0	0	0	0
WHS494	0	0	0	0	0	0	0	0	0	0	0	0	0	0	0	0	0.791231	0.233523	0	0	0	0	0	0	0	0	0	0	0	0	0	0	0	0	0	0	0	0	0	0	0	0	0	0	0	0	0	0.425836	0
WHS495	0	0	0	0	0	0	0	0	0	0	0	0	0	0	0	0	0	0.156049	0	0	0	0	0	0	0	0	0	0	0	0	0	0	0	0	0	0	0	0	0	0	0.069355	0	0	0	0	0	0	18.119	0
WHS501	0	0	0	0	0	0	0	0	0	0	0	0	0	0	0	0	0	0	0	0	0	0	0	0	0	0	0	0	0	0	0	0	0	0	0	0	0	0	0	0	0	0	0	0	0	0	0	0	0
WHS503	10.1375	0	0.00645703	0	0	0	0	0	0	0	0	0	0	0	0	0	0.00645703	0	0	0	0	0	0	0	0	0	0	0	0	0	0	0	0	0	0.00645703	0	0.0903984	0	0	0	0	2.6151	0	0	0	0	0	0	0
WHS505	0	0	0	0	0	0	0	0	0.729056	0	1.04277	0	0	0	0	0	0.525804	0	0	0	0	0	0	0	0	0.0441852	0	0	0	0	0	0	0	0	0	0.839519	0	0	0	0	0	0	0	0	0	0	0	0	0
WHS506	0	0	0	0	3.77463	0	0	0	0	0	0	0	0	0	0	0	0.0246305	0	0	0	0	0	0	0.166256	0	1.09606	0	0	0	0	0	0	0	0	0	0	0	0	0	0	0	0	0	0	0	0	0	0	0
WHS509	0	0	0	6.26074	0	0	0	0	0	0	0	0	0	0	0	0	0	0	0	0	0	0	0	0	0	72.7126	0.064433	0	0	0	0	0	0	0	0	0	0	0	0	0	0	0	0	0	0	0	0	0	0
WHS510	0	0	0	0	0	0	0	0	0	0	0	0	0	0	0	0	0	0	0	0	0	0	0	0	0	0	0	0	0	0	0	0	0	0	0	0	0	0	0	0	0	0	0	0	0	0	0	0	0
WHS512	44.5634	0	0	0	0.0856164	0	0	0	0	0	0	0	0	0	0	0	0	0	0	0	0	0.00535103	0	0.0214041	0	0	0	0	0	0	0	0	0	0	0	0	0	0	0	0	0	0	0	0	0	0	0	0	0
WHS513B	0	0	0	0	0	0	0	0	0	0	0	0	0	0	0	0	0	0	0	0	0	0	0	0	0	0	0	0	0	0	0.00167043	0	0	0	0	0	0	0	0	0	0	0	0	0	0	0	0	0	0
WHS514	2.06946	0	0	0	0	0	0	0	0	0	0	0	0	0	0	0	0	0	0	0	0	0	0	0	0	0	0	0	0	0	0	0	0	0	0	0	0	0	0	0	0	0	0	0	0	0	0	0	0
WHS515	0	0	0	0	0	0	0	0	0	0	0	0	0	0	0	0	0	0	0	0	0	0	0	0.344596	0	0	0	0	0	0	0	0	0.302572	0	0	0	0	0	0	0	0	0	0	0	0	0	0	0	0
WHS516	10.1315	0	0	0	0	0	0	0	0	0	0	0	0	0	0	0	0	0	0	0	0	0	0	78.4651	0	0	0	0	0	0	0	0	0	0	0	0	0	0	0	0	0	0	0	0	0	0	0	0	0
WHS517	0	0	0	0	0.0371816	0	0	0	0	0	0	0	0	0	0	0	4.02801	0	0	0	0	0	0	0.192105	0	0	0	0	0	0	0	0	0	0	3.11086	0	0	0	0	0	0	0	0	0	0	0	0	0	0
WHS520	16.0903	0	0.604331	0	0.00839349	0	0	0	0	0	0	0	0	0	0	0	0.0587544	0	0	0	0	0.00839349	0	0	0	0	0	0	0	0	0	0	0	0	0	0	0	0	0	0	0	0	0	0	0	0	0	0	0
WHS521	0	0	0	0	0	0	0	0	0	0	0	0	0	0	0	0	0	0	0	0	0	0	0	0	0	0.767195	0	0	0	0	0	0	0	0	0	0	0	0	0	0	0	0	0	0	0	0	0	0	0
WHS522	0	0	0	0	0	0	0	0	0	0	0	0	0	0	0	0	0	0	0	0	0	0	0	0	0	0	0	0	0	0	0	0	0	0	0	0	0	0	0	0	0	0	0	0	0	0	0	0.0406711	0
WHS523	0	0	0	0	0	0	0	0	0	0	0	0	0	0	0	0	0	0	0	0	0	0	0	0	0	0	0	0	0	0	0	0	0	0	0	0	0	0	0	0	0	0	0	0	0	0	0	0	0
WHS524A	0	0	0	0	0	0	0	0	0	0	0	0	0	0	0	0	0	0	0	0	0	0	0	0	0	0	0	0	0	0	0	0	0	0	0	0	0	0	0	0	0	0	0	8.50803	0	0	0	0	0
WHS524B	0	0	0	1.36115	0	0	0	0	0	0	0	0	0	0	0	0	0	0	0	0	0	0	0	0.232558	1.58003	0	0	0	0	0	0	0	0	0	0	0	0	0	0	0	10.2599	0	0	0	0	0	0	0	0
WHS525	0	0	0	0	0	0	0	0	0	0	0	0	0	0	0	0	0	0	0	0	0	0	0	0	0	0	0	0	0	0	0	0	0	0	0	0	0	0	0	0	0	0	0	0	0	0	0	0	0
WHS526	0	0	0	0	0	0	0	0	0	0	0	0	0	0	0	0	0	0	0	0	0	0	0	0.959435	0	0	0	0	0	0	0	0	0	0	0	0	0	0	0	0	0	0	0	0	0	0	0	0	0
WHS527	0	0	0	0	0	0	0	0	0	0	0	0	0	0	0	0	0	0	0	0	0	0	0	29.2671	0	1.8836	0	0	0	0	0	0	0	0	0	0	0	0	0	0	0	0	0	0	0	0	0	0	0
WHS532	0	0	0	0	0	0	0	0	0	0	0	0	0	0	0	0	0	0	0	0	0	0	0	13.4463	0	0	0	0	0	0	0	0	0	0	0	0	0	0	0	0	0	0	0	0	0	0	0	0	0
WHS535	0	0	0	0	0	0	0	0	0	0	0	0	0	0	0	0	0	0	0	0	0	0	0	0	0	0	0	0	0	0	0	0	0	0	0	0	0	0	0	0	0	0	0	0	0	0	0	0.00225561	0
WHS538	13.0563	0	0.0639841	0	0	0	0	0	0	0	0	0	0	0	0	0	0	0	0	0	0	0	79.4576	7.42215	0	0	0	0	0	0	0	0	0	0	0	0	0	0	0	0	0	0	0	0	0	0	0	0	0
WHS539	0	0	0	0	0	0	0	0	0	0	0	0	0	0	0	0	0	0	0	0	0	0	0	0	0	0	0	0	0	0	0	0	0	0	0	0	0	0	0	0	0	0	0	0	0	0	0	0	0
WHS540	0	0	0	0	0	0	0	0	0	0	0	0	0	0	1.78571	0	0.144788	0	0	0	0	0	0	4.52703	0	54.6718	2.22008	0	0	0.019305	0	0	0	0	0	0	0	0.03861	0	0	0	0	0	0	0	0	0	0	0
WHS541	0	0	0	0	0	0	0	0	0	0	0	0	0	0	0	0	0	0	0	0	0	0	0	0.156387	0.0195484	0	0	0	0	0	0	0	2.89317	0.00977422	0	0	0	0	0	0	0	0	0	0	0	0	0	0	0
WHS542	0	0	0	0	0	0	0	0	0	0	0	0	0	0	0	0.0116431	0	0	0	0	0	0	0	2.00844	0	7.5855	0.0989667	0	0	0	0	0	0	0	0	0	0	0	0	0	0	0	0	0	0	0	0	0	0
WHS543	0	0	0	0	0	0	0	0	0	0	0	0	0	0	0	0	0	0	0	0	0	0	0	0	0	0	0	0	0	0	0	0	0	0	0	0	0	0	0	0	0	0	0	0	0	0	0	0	0.0154567
WHS544	0	0	0	0	0	0	0	0	0	0	55.8518	0	0	0	0	0	0	0	0	0	0	0	0	0	0	0	0	0	0	0	0	0	0	0	0	0	0	0	0	0	0	0	0	0	0	0	0	0	0
WHS545	0	0	0	0	0.00827678	0	0	0	0	0	0	0	0	0	0	0	0	0	0	0	0	0	0	44.0531	0	43.8586	0.00413839	0	0	0	0	0	0	0	0	0	0	0	0	0	0	0	0	0	0	0	0	0	0.0206919
WHS546	0	0	0	0	0	0	0	0	0	0	0	0	0	0	0	0	0	0	0	0	0	0	0	0	0	0	0	0	0	0	0	0	0.932728	0	0	0	0	0	0	0	0	0	0	0	0	0	0	0.0792514	0
WHS550	0	0	0	0	0	0	0	0	0	0	0.281371	0	0	0	0	0	0	0	0	0	0	0	0	0	0	63.345	2.00248	0	0	0	0	0	0	0	0	0	0	0	0	0	3.10787	0	0	0	0	0	0	0	0
WHS552	0	0	0	0	0	0	0	0	0	0	0	0	0	0	0	0	17.0372	0	0	0	0	0	0	0	0	0	0	0	0	0	0	0	0	0	0.0217756	0	0	0	0	0	0	0	0	0	0	0	0	0	0
WHS554	0	0	0	0	0	0	0	0	0	0	0	0	0	0	0	0	0.0342994	0	0	0	0	0	0	0	0	0	0	0	0	0	0	0	0	0	1.93792	0	0	0	0	0	0	0	0	0	0	0	0	0.0514492	0
WHS556	0	0	0	0	0	0	0	0	0	0	0	0	0	0	0	0	0	0	0	0	0	0	0	0	0	0	0	0	0	0	0	0	0	0	0	0	0	0	0	0	0	0	0	0	0	0	0	0	0
WHS663	0	0	0	0	0	0	0	0	0	0	0	0	0	0	0	0	0	0	0	0	0	0	0	0	0	22.1215	0.00361285	0	0	0	0	0	0	0	0	0	0	0	0	0	0	0	0	0	0	0	0	0	0
WHS665	0	0	0	0	0	0	0	0	0	0	0	0	0	0	0	0	0	0	0	0	0	0	0	0	0	0	0	0	0	0	0	0	0	0	0	0	0	0	0	0	0	0	0	0	0	0	0	0	0
[truncated: 108 more columns]

## Sheet: Deans_1952
1952 melissopaynology data (Deans, 1958, 1957)
Taxa_match_DNA	Deans_original_id	Predominant	Secondary	ImportantMinor	Total	Region	County_Deans	N_county
Acer	Acer sp.	1	1	4	6	Scotland	Aberdeenshire	18
Brassica	Brassica sp.	0	0	8	8	Scotland	Aberdeenshire	18
Campanula	Campanula sp.	0	0	2	2	Scotland	Aberdeenshire	18
Apiaceae	Heracleum type	0	0	2	2	Scotland	Aberdeenshire	18
Calluna.vulgaris	Calluna vulgaris	1	4	7	12	Scotland	Aberdeenshire	18
Epilobium.Oenothera.Chamaenerion	Chamaenerion sp.	0	0	6	6	Scotland	Aberdeenshire	18
Castanea.sativa	Castanea sp.	0	0	1	1	Scotland	Aberdeenshire	18
Cirsium.Hypochaeris	Cirsium sp.	0	0	3	3	Scotland	Aberdeenshire	18
Erica	Erica sp.	1	2	3	6	Scotland	Aberdeenshire	18
Crataegus.Malus.Cotoneaster.Prunus	Prunus/Pyrus sp.	0	0	6	6	Scotland	Aberdeenshire	18
Filipendula.ulmaria	Filipendula sp.	0	0	2	2	Scotland	Aberdeenshire	18
Lotus	Lotus sp.	0	0	3	3	Scotland	Aberdeenshire	18
Poaceae	Gramineae form	0	0	7	7	Scotland	Aberdeenshire	18
Ranunculus	Ranunculus sp.	0	0	4	4	Scotland	Aberdeenshire	18
Rubus	Rubus sp.	0	1	4	5	Scotland	Aberdeenshire	18
Saxifraga	Saxifraga sp.	0	0	1	1	Scotland	Aberdeenshire	18
Succisa	Succisa sp.	0	0	1	1	Scotland	Aberdeenshire	18
Taraxacum.officinale	Taraxacum sp.	0	0	4	4	Scotland	Aberdeenshire	18
Tilia	Tilia sp.	0	0	2	2	Scotland	Aberdeenshire	18
Trifolium.pratense	Trifolium pratense	0	0	4	4	Scotland	Aberdeenshire	18
Trifolium.repens	Trifolium repens	12	2	1	15	Scotland	Aberdeenshire	18
Tussilago	Tussilago type	0	0	1	1	Scotland	Aberdeenshire	18
Unidentified	Unidentified	0	0	8	8	Scotland	Aberdeenshire	18
Vicia	Vicia sp.	0	0	2	2	Scotland	Aberdeenshire	18
Acer	Acer sp.	0	1	0	1	Scotland	Angus	4
Brassica	Brassica sp.	0	0	1	1	Scotland	Angus	4
Apiaceae	Heracleum type	0	0	1	1	Scotland	Angus	4
Calluna.vulgaris	Calluna vulgaris	2	0	0	2	Scotland	Angus	4
Erica	Erica sp.	0	0	1	1	Scotland	Angus	4
Crataegus.Malus.Cotoneaster.Prunus	Prunus/Pyrus sp.	0	0	1	1	Scotland	Angus	4
Helianthemum.Cistus	Helianthemum sp.	0	0	1	1	Scotland	Angus	4
Lamiaceae	Labiatae form	0	0	1	1	Scotland	Angus	4
Rubus	Rubus sp.	1	0	1	2	Scotland	Angus	4
Trifolium.repens	Trifolium repens	1	1	2	4	Scotland	Angus	4
Unidentified	Unidentified	0	0	2	2	Scotland	Angus	4
Vicia	Vicia sp.	0	0	1	1	Scotland	Angus	4
Acer	Acer sp.	0	0	5	5	NorthernIreland	Antrim	7
Brassica	Brassica sp.	0	0	3	3	NorthernIreland	Antrim	7
Calluna.vulgaris	Calluna vulgaris	0	0	1	1	NorthernIreland	Antrim	7
Centaurea	Centaurea sp.	0	0	1	1	NorthernIreland	Antrim	7
Castanea.sativa	Castanea sp.	0	0	1	1	NorthernIreland	Antrim	7
Cirsium.Hypochaeris	Cirsium sp.	0	0	1	1	NorthernIreland	Antrim	7
Crataegus.Malus.Cotoneaster.Prunus	Prunus/Pyrus sp.	0	2	5	7	NorthernIreland	Antrim	7
Filipendula.ulmaria	Filipendula sp.	0	0	1	1	NorthernIreland	Antrim	7
Helianthus.Rudbeckia	Helianthus sp.	0	0	1	1	NorthernIreland	Antrim	7
Plantago.lanceolata	Plantago sp.	0	0	1	1	NorthernIreland	Antrim	7
Ligustrum	Ligustrum sp.	0	0	2	2	NorthernIreland	Antrim	7
Lotus	Lotus sp.	0	0	1	1	NorthernIreland	Antrim	7
Poaceae	Gramineae form	0	0	4	4	NorthernIreland	Antrim	7
Rubus	Rubus sp.	0	0	4	4	NorthernIreland	Antrim	7
Saxifraga	Saxifraga sp.	0	1	0	1	NorthernIreland	Antrim	7
Taraxacum.officinale	Taraxacum sp.	0	0	2	2	NorthernIreland	Antrim	7
Trifolium.pratense	Trifolium pratense	0	0	1	1	NorthernIreland	Antrim	7
Trifolium.repens	Trifolium repens	7	0	0	7	NorthernIreland	Antrim	7
Unidentified	Unidentified	0	0	2	2	NorthernIreland	Antrim	7
Achillea	Achillea type	0	0	1	1	Scotland	Argyllshire	5
Campanula	Campanula sp.	0	0	1	1	Scotland	Argyllshire	5
Calluna.vulgaris	Calluna vulgaris	2	2	1	5	Scotland	Argyllshire	5
Centaurea	Centaurea sp.	0	0	3	3	Scotland	Argyllshire	5
Cirsium.Hypochaeris	Cirsium sp.	0	0	1	1	Scotland	Argyllshire	5
Erica	Erica sp.	0	0	4	4	Scotland	Argyllshire	5
Crataegus.Malus.Cotoneaster.Prunus	Prunus/Pyrus sp.	0	0	3	3	Scotland	Argyllshire	5
Filipendula.ulmaria	Filipendula sp.	0	0	5	5	Scotland	Argyllshire	5
Helianthus.Rudbeckia	Helianthus sp.	0	0	1	1	Scotland	Argyllshire	5
Lamiaceae	Labiatae form	0	0	3	3	Scotland	Argyllshire	5
Ligustrum	Ligustrum sp.	0	0	1	1	Scotland	Argyllshire	5
Liliaceae	Liliaceae form	0	0	2	2	Scotland	Argyllshire	5
Poaceae	Gramineae form	0	0	1	1	Scotland	Argyllshire	5
Ranunculus	Ranunculus sp.	0	0	1	1	Scotland	Argyllshire	5
Rubus	Rubus sp.	0	0	1	1	Scotland	Argyllshire	5
Succisa	Succisa sp.	0	0	5	5	Scotland	Argyllshire	5
Taraxacum.officinale	Taraxacum sp.	0	0	3	3	Scotland	Argyllshire	5
Tilia	Tilia sp.	0	0	1	1	Scotland	Argyllshire	5
Trifolium.repens	Trifolium repens	2	2	1	5	Scotland	Argyllshire	5
Unidentified	Unidentified	0	0	2	2	Scotland	Argyllshire	5
Acer	Acer sp.	0	0	2	2	Scotland	Ayrshire	4
Armeria	Armeria type	0	0	1	1	Scotland	Ayrshire	4
Campanula	Campanula sp.	0	0	1	1	Scotland	Ayrshire	4
Calluna.vulgaris	Calluna vulgaris	1	0	0	1	Scotland	Ayrshire	4
Epilobium.Oenothera.Chamaenerion	Chamaenerion sp.	0	0	1	1	Scotland	Ayrshire	4
Cirsium.Hypochaeris	Cirsium sp.	0	0	1	1	Scotland	Ayrshire	4
Erica	Erica sp.	0	0	1	1	Scotland	Ayrshire	4
Crataegus.Malus.Cotoneaster.Prunus	Prunus/Pyrus sp.	0	0	2	2	Scotland	Ayrshire	4
Ligustrum	Ligustrum sp.	0	0	1	1	Scotland	Ayrshire	4
Poaceae	Gramineae form	0	0	1	1	Scotland	Ayrshire	4
Rubus	Rubus sp.	0	0	1	1	Scotland	Ayrshire	4
Taraxacum.officinale	Taraxacum sp.	0	0	1	1	Scotland	Ayrshire	4
Trifolium.repens	Trifolium repens	3	0	1	4	Scotland	Ayrshire	4
Unidentified	Unidentified	0	0	4	4	Scotland	Ayrshire	4
Vicia	Vicia sp.	0	0	1	1	Scotland	Ayrshire	4
Brassica	Brassica sp.	0	0	1	1	Scotland	Banffshire	2
Epilobium.Oenothera.Chamaenerion	Chamaenerion sp.	0	0	1	1	Scotland	Banffshire	2
Crataegus.Malus.Cotoneaster.Prunus	Prunus/Pyrus sp.	0	0	1	1	Scotland	Banffshire	2
Filipendula.ulmaria	Filipendula sp.	0	0	1	1	Scotland	Banffshire	2
Poaceae	Gramineae form	0	0	1	1	Scotland	Banffshire	2
Ranunculus	Ranunculus sp.	0	0	1	1	Scotland	Banffshire	2
Rubus	Rubus sp.	0	0	1	1	Scotland	Banffshire	2
Salix	Salix sp.	0	0	1	1	Scotland	Banffshire	2
Trifolium.repens	Trifolium repens	2	0	0	2	Scotland	Banffshire	2
Unidentified	Unidentified	0	0	2	2	Scotland	Banffshire	2
Acer	Acer sp.	0	0	22	22	England	Berkshire	46
Achillea	Achillea type	0	0	3	3	England	Berkshire	46
Aesculus.hippocastanum	Aesculus sp.	0	0	17	17	England	Berkshire	46
Ailanthus.altissima	Ailanthus sp.	0	0	1	1	England	Berkshire	46
Boraginaceae	Boraginaceae form	0	0	1	1	England	Berkshire	46
Brassica	Brassica sp.	0	2	26	28	England	Berkshire	46
Apiaceae	Heracleum type	0	0	17	17	England	Berkshire	46
Campanula	Campanula sp.	0	0	6	6	England	Berkshire	46
Caryophyllaceae	Caryophyllaceae form	0	0	3	3	England	Berkshire	46
Calluna.vulgaris	Calluna vulgaris	1	0	0	1	England	Berkshire	46
Centaurea	Centaurea sp.	0	0	8	8	England	Berkshire	46
Epilobium.Oenothera.Chamaenerion	Chamaenerion sp.	0	0	5	5	England	Berkshire	46
Castanea.sativa	Castanea sp.	12	14	9	35	England	Berkshire	46
Cirsium.Hypochaeris	Cirsium sp.	0	0	4	4	England	Berkshire	46
Convolvulus.Calystegia	Convolvulus sp.	0	0	4	4	England	Berkshire	46
Crataegus.Malus.Cotoneaster.Prunus	Prunus/Pyrus sp.	6	8	26	40	England	Berkshire	46
Helianthemum.Cistus	Helianthemum sp.	0	0	12	12	England	Berkshire	46
Helianthus.Rudbeckia	Helianthus sp.	0	0	3	3	England	Berkshire	46
Lamiaceae	Labiatae form	0	0	4	4	England	Berkshire	46
Onobrychis.viciifolia	Onobrychis sp.	0	0	5	5	England	Berkshire	46
Plantago.lanceolata	Plantago sp.	0	0	2	2	England	Berkshire	46
Poaceae	Gramineae form	0	0	17	17	England	Berkshire	46
Ligustrum	Ligustrum sp.	0	0	25	25	England	Berkshire	46
Liliaceae	Liliaceae form	0	0	5	5	England	Berkshire	46
Lotus	Lotus sp.	0	0	2	2	England	Berkshire	46
Malvaceae	Malvaceae form	0	0	5	5	England	Berkshire	46
Melilotus	Melilotus sp.	0	0	2	2	England	Berkshire	46
Petasites	Petasites type	0	0	2	2	England	Berkshire	46
Ranunculus	Ranunculus sp.	0	0	8	8	England	Berkshire	46
Ribes	Ribes sp.	0	0	3	3	England	Berkshire	46
Rubiaceae	Rubiaceae form	0	0	1	1	England	Berkshire	46
Rubus	Rubus sp.	1	3	31	35	England	Berkshire	46
Rumex	Rumex sp.	0	0	1	1	England	Berkshire	46
Salix	Salix sp.	0	0	1	1	England	Berkshire	46
Saxifraga	Saxifraga sp.	0	0	2	2	England	Berkshire	46
Succisa	Succisa sp.	0	0	2	2	England	Berkshire	46
Tanacetum	Tanacetum type	0	0	1	1	England	Berkshire	46
Taraxacum.officinale	Taraxacum sp.	0	0	4	4	England	Berkshire	46
Tilia	Tilia sp.	0	2	33	35	England	Berkshire	46
Trifolium.pratense	Trifolium pratense	2	1	12	15	England	Berkshire	46
Trifolium.repens	Trifolium repens	18	15	9	42	England	Berkshire	46
Unidentified	Unidentified	0	0	25	25	England	Berkshire	46
Vicia	Vicia sp.	0	0	9	9	England	Berkshire	46
Acer	Acer sp.	0	0	3	3	England	Buckinghamshire	9
Achillea	Achillea type	0	0	1	1	England	Buckinghamshire	9
Aesculus.hippocastanum	Aesculus sp.	0	0	4	4	England	Buckinghamshire	9
Agrostemma	Agrostemma sp.	0	0	1	1	England	Buckinghamshire	9
Brassica	Brassica sp.	0	0	5	5	England	Buckinghamshire	9
Apiaceae	Heracleum type	0	0	2	2	England	Buckinghamshire	9
Centaurea	Centaurea sp.	0	0	2	2	England	Buckinghamshire	9
Epilobium.Oenothera.Chamaenerion	Chamaenerion sp.	0	0	5	5	England	Buckinghamshire	9
Castanea.sativa	Castanea sp.	1	1	5	7	England	Buckinghamshire	9
Cirsium.Hypochaeris	Cirsium sp.	0	0	1	1	England	Buckinghamshire	9
Convolvulus.Calystegia	Convolvulus sp.	0	0	1	1	England	Buckinghamshire	9
Crataegus.Malus.Cotoneaster.Prunus	Prunus/Pyrus sp.	2	2	3	7	England	Buckinghamshire	9
Helianthemum.Cistus	Helianthemum sp.	0	0	3	3	England	Buckinghamshire	9
Lamiaceae	Labiatae form	0	0	1	1	England	Buckinghamshire	9
Onobrychis.viciifolia	Onobrychis sp.	0	0	1	1	England	Buckinghamshire	9
Ligustrum	Ligustrum sp.	0	0	2	2	England	Buckinghamshire	9
Lychnis	Lychnis sp.	0	0	1	1	England	Buckinghamshire	9
Poaceae	Gramineae form	0	0	3	3	England	Buckinghamshire	9
Ranunculus	Ranunculus sp.	0	0	1	1	England	Buckinghamshire	9
Ribes	Ribes sp.	0	0	3	3	England	Buckinghamshire	9
Rubus	Rubus sp.	1	0	5	6	England	Buckinghamshire	9
Salix	Salix sp.	0	0	1	1	England	Buckinghamshire	9
Saxifraga	Saxifraga sp.	0	0	1	1	England	Buckinghamshire	9
Taraxacum.officinale	Taraxacum sp.	0	0	4	4	England	Buckinghamshire	9
Tilia	Tilia sp.	0	0	3	3	England	Buckinghamshire	9
Trifolium.pratense	Trifolium pratense	0	3	4	7	England	Buckinghamshire	9
Trifolium.repens	Trifolium repens	2	4	3	9	England	Buckinghamshire	9
Tussilago	Tussilago type	0	0	2	2	England	Buckinghamshire	9
Unidentified	Unidentified	0	0	6	6	England	Buckinghamshire	9
Vicia	Vicia sp.	0	0	2	2	England	Buckinghamshire	9
Acer	Acer sp.	0	0	1	1	Scotland	Bute	2
Brassica	Brassica sp.	0	0	2	2	Scotland	Bute	2
Apiaceae	Heracleum type	0	0	1	1	Scotland	Bute	2
Calluna.vulgaris	Calluna vulgaris	0	1	0	1	Scotland	Bute	2
Centaurea	Centaurea sp.	0	0	1	1	Scotland	Bute	2
Epilobium.Oenothera.Chamaenerion	Chamaenerion sp.	0	0	1	1	Scotland	Bute	2
Crataegus.Malus.Cotoneaster.Prunus	Prunus/Pyrus sp.	0	0	2	2	Scotland	Bute	2
Lotus	Lotus sp.	0	0	1	1	Scotland	Bute	2
Ranunculus	Ranunculus sp.	0	0	1	1	Scotland	Bute	2
Rubus	Rubus sp.	0	0	2	2	Scotland	Bute	2
Taraxacum.officinale	Taraxacum sp.	0	0	1	1	Scotland	Bute	2
Tilia	Tilia sp.	0	0	1	1	Scotland	Bute	2
Trifolium.repens	Trifolium repens	2	0	0	2	Scotland	Bute	2
Tussilago	Tussilago type	0	0	1	1	Scotland	Bute	2
Unidentified	Unidentified	0	0	1	1	Scotland	Bute	2
Campanula	Campanula sp.	0	0	1	1	Wales	Caernarfon	2
Cirsium.Hypochaeris	Cirsium sp.	0	0	1	1	Wales	Caernarfon	2
Crataegus.Malus.Cotoneaster.Prunus	Prunus/Pyrus sp.	0	0	2	2	Wales	Caernarfon	2
Erica	Erica sp.	0	0	2	2	Wales	Caernarfon	2
Helianthus.Rudbeckia	Helianthus sp.	0	0	1	1	Wales	Caernarfon	2
Lamiaceae	Labiatae form	0	0	2	2	Wales	Caernarfon	2
Ligustrum	Ligustrum sp.	0	0	1	1	Wales	Caernarfon	2
Rubus	Rubus sp.	0	0	2	2	Wales	Caernarfon	2
Taraxacum.officinale	Taraxacum sp.	0	0	1	1	Wales	Caernarfon	2
Trifolium.repens	Trifolium repens	2	0	0	2	Wales	Caernarfon	2
Unidentified	Unidentified	0	0	1	1	Wales	Caernarfon	2
Acer	Acer sp.	0	0	2	2	England	Cambridgeshire	2
Aesculus.hippocastanum	Aesculus sp.	0	0	1	1	England	Cambridgeshire	2
Brassica	Brassica sp.	0	1	1	2	England	Cambridgeshire	2
Crataegus.Malus.Cotoneaster.Prunus	Prunus/Pyrus sp.	0	1	1	2	England	Cambridgeshire	2
Fragaria	Fragaria sp.	0	0	1	1	England	Cambridgeshire	2
Filipendula.ulmaria	Filipendula sp.	0	0	1	1	England	Cambridgeshire	2
Helianthus.Rudbeckia	Helianthus sp.	0	0	1	1	England	Cambridgeshire	2
Myosotis	Myosotis sp.	0	0	1	1	England	Cambridgeshire	2
Liliaceae	Liliaceae form	0	0	1	1	England	Cambridgeshire	2
Ribes	Ribes sp.	0	0	1	1	England	Cambridgeshire	2
Rubus	Rubus sp.	0	0	1	1	England	Cambridgeshire	2
Salix	Salix sp.	0	0	2	2	England	Cambridgeshire	2
Tilia	Tilia sp.	0	0	1	1	England	Cambridgeshire	2
Trifolium.pratense	Trifolium pratense	0	0	1	1	England	Cambridgeshire	2
Trifolium.repens	Trifolium repens	0	0	1	1	England	Cambridgeshire	2
Unidentified	Unidentified	0	0	1	1	England	Cambridgeshire	2
Vicia	Vicia sp.	0	0	2	2	England	Cambridgeshire	2
Acer	Acer sp.	0	0	1	1	England	Channel.Isles	1
Achillea	Achillea type	0	0	1	1	England	Channel.Isles	1
Aesculus.hippocastanum	Aesculus sp.	0	0	1	1	England	Channel.Isles	1
Brassica	Brassica sp.	0	1	0	1	England	Channel.Isles	1
Apiaceae	Heracleum type	0	0	1	1	England	Channel.Isles	1
Crataegus.Malus.Cotoneaster.Prunus	Prunus/Pyrus sp.	1	0	0	1	England	Channel.Isles	1
Ligustrum	Ligustrum sp.	0	0	1	1	England	Channel.Isles	1
Rubus	Rubus sp.	0	0	1	1	England	Channel.Isles	1
Trifolium.repens	Trifolium repens	0	0	1	1	England	Channel.Isles	1
Tussilago	Tussilago type	0	0	1	1	England	Channel.Isles	1
Unidentified	Unidentified	0	0	1	1	England	Channel.Isles	1
Acer	Acer sp.	0	0	3	3	England	Cheshire	8
Armeria	Armeria type	0	0	2	2	England	Cheshire	8
Brassica	Brassica sp.	0	0	3	3	England	Cheshire	8
Apiaceae	Heracleum type	0	0	2	2	England	Cheshire	8
Campanula	Campanula sp.	0	0	4	4	England	Cheshire	8
Calluna.vulgaris	Calluna vulgaris	1	0	0	1	England	Cheshire	8
Centaurea	Centaurea sp.	0	0	2	2	England	Cheshire	8
Epilobium.Oenothera.Chamaenerion	Chamaenerion sp.	0	0	6	6	England	Cheshire	8
Castanea.sativa	Castanea sp.	1	0	3	4	England	Cheshire	8
Cirsium.Hypochaeris	Cirsium sp.	0	0	1	1	England	Cheshire	8
Echium	Echium sp.	0	0	1	1	England	Cheshire	8
Crataegus.Malus.Cotoneaster.Prunus	Prunus/Pyrus sp.	0	0	5	5	England	Cheshire	8
Impatiens.glandulifera	Impatiens sp.	0	0	1	1	England	Cheshire	8
Lamiaceae	Labiatae form	0	0	1	1	England	Cheshire	8
Ligustrum	Ligustrum sp.	0	0	3	3	England	Cheshire	8
Liliaceae	Liliaceae form	0	0	1	1	England	Cheshire	8
Malvaceae	Malvaceae form	0	0	2	2	England	Cheshire	8
Onagraceae	Onagraceae form	0	0	1	1	England	Cheshire	8
Poaceae	Gramineae form	0	0	4	4	England	Cheshire	8
Pinus	Pinus sp.	0	0	1	1	England	Cheshire	8
Ranunculus	Ranunculus sp.	0	0	2	2	England	Cheshire	8
Ribes	Ribes sp.	0	0	1	1	England	Cheshire	8
Robinia	Robinia sp.	0	0	1	1	England	Cheshire	8
Rubus	Rubus sp.	0	0	2	2	England	Cheshire	8
Saxifraga	Saxifraga sp.	0	0	2	2	England	Cheshire	8
Taraxacum.officinale	Taraxacum sp.	0	0	4	4	England	Cheshire	8
Tilia	Tilia sp.	0	0	6	6	England	Cheshire	8
Trifolium.pratense	Trifolium pratense	0	0	1	1	England	Cheshire	8
Trifolium.repens	Trifolium repens	6	1	1	8	England	Cheshire	8
Tussilago	Tussilago type	0	0	1	1	England	Cheshire	8
Unidentified	Unidentified	0	0	6	6	England	Cheshire	8
Vicia	Vicia sp.	0	0	6	6	England	Cheshire	8
Acer	Acer sp.	0	0	2	2	Ireland	Cork	5
Brassica	Brassica sp.	0	0	1	1	Ireland	Cork	5
Centaurea	Centaurea sp.	0	0	2	2	Ireland	Cork	5
Erica	Erica sp.	0	1	0	1	Ireland	Cork	5
Crataegus.Malus.Cotoneaster.Prunus	Prunus/Pyrus sp.	0	1	3	4	Ireland	Cork	5
Filipendula.ulmaria	Filipendula sp.	0	1	1	2	Ireland	Cork	5
Plantago.lanceolata	Plantago sp.	0	0	1	1	Ireland	Cork	5
Ligustrum	Ligustrum sp.	0	0	2	2	Ireland	Cork	5
Lotus	Lotus sp.	0	0	3	3	Ireland	Cork	5
Pinus	Pinus sp.	0	0	1	1	Ireland	Cork	5
Poaceae	Gramineae form	0	0	1	1	Ireland	Cork	5
Ranunculus	Ranunculus sp.	0	0	1	1	Ireland	Cork	5
Rubus	Rubus sp.	0	1	3	4	Ireland	Cork	5
Saxifraga	Saxifraga sp.	0	0	1	1	Ireland	Cork	5
Taraxacum.officinale	Taraxacum sp.	0	0	3	3	Ireland	Cork	5
Trifolium.pratense	Trifolium pratense	0	0	1	1	Ireland	Cork	5
Trifolium.repens	Trifolium repens	4	0	1	5	Ireland	Cork	5
Unidentified	Unidentified	0	0	4	4	Ireland	Cork	5
Acer	Acer sp.	0	1	4	5	England	Cornwall	8
Achillea	Achillea type	0	0	1	1	England	Cornwall	8
Armeria	Armeria type	0	0	1	1	England	Cornwall	8
Brassica	Brassica sp.	0	0	6	6	England	Cornwall	8
Centaurea	Centaurea sp.	0	0	1	1	England	Cornwall	8
Castanea.sativa	Castanea sp.	0	0	2	2	England	Cornwall	8
Cirsium.Hypochaeris	Cirsium sp.	0	0	4	4	England	Cornwall	8
Convolvulus.Calystegia	Convolvulus sp.	0	0	1	1	England	Cornwall	8
Crataegus.Malus.Cotoneaster.Prunus	Prunus/Pyrus sp.	2	2	4	8	England	Cornwall	8
Lamiaceae	Labiatae form	0	0	1	1	England	Cornwall	8
Poaceae	Gramineae form	0	0	5	5	England	Cornwall	8
Ligustrum	Ligustrum sp.	0	0	2	2	England	Cornwall	8
Liliaceae	Liliaceae form	0	0	3	3	England	Cornwall	8
Lotus	Lotus sp.	0	0	2	2	England	Cornwall	8
Ranunculus	Ranunculus sp.	0	0	3	3	England	Cornwall	8
Rubus	Rubus sp.	0	0	4	4	England	Cornwall	8
Salix	Salix sp.	0	0	1	1	England	Cornwall	8
Taraxacum.officinale	Taraxacum sp.	0	0	1	1	England	Cornwall	8
Trifolium.pratense	Trifolium pratense	0	0	2	2	England	Cornwall	8
Trifolium.repens	Trifolium repens	4	3	1	8	England	Cornwall	8
Unidentified	Unidentified	0	0	4	4	England	Cornwall	8
Acer	Acer sp.	0	0	9	9	England	Cumberland.and.Westmorland	14
Agrostemma	Agrostemma sp.	0	0	1	1	England	Cumberland.and.Westmorland	14
Brassica	Brassica sp.	0	0	5	5	England	Cumberland.and.Westmorland	14
Apiaceae	Heracleum type	0	0	2	2	England	Cumberland.and.Westmorland	14
Calluna.vulgaris	Calluna vulgaris	0	0	1	1	England	Cumberland.and.Westmorland	14
Centaurea	Centaurea sp.	0	0	1	1	England	Cumberland.and.Westmorland	14
Epilobium.Oenothera.Chamaenerion	Chamaenerion sp.	0	0	1	1	England	Cumberland.and.Westmorland	14
Castanea.sativa	Castanea sp.	0	0	1	1	England	Cumberland.and.Westmorland	14
Cirsium.Hypochaeris	Cirsium sp.	0	0	1	1	England	Cumberland.and.Westmorland	14
Crataegus.Malus.Cotoneaster.Prunus	Prunus/Pyrus sp.	0	1	9	10	England	Cumberland.and.Westmorland	14
Helianthus.Rudbeckia	Helianthus sp.	0	0	1	1	England	Cumberland.and.Westmorland	14
Ligustrum	Ligustrum sp.	0	0	2	2	England	Cumberland.and.Westmorland	14
Poaceae	Gramineae form	0	0	8	8	England	Cumberland.and.Westmorland	14
Oxalis	Oxalis sp.	0	1	0	1	England	Cumberland.and.Westmorland	14
Petasites	Petasites type	0	0	1	1	England	Cumberland.and.Westmorland	14
Quercus	Quercus sp.	0	0	2	2	England	Cumberland.and.Westmorland	14
Ribes	Ribes sp.	0	0	1	1	England	Cumberland.and.Westmorland	14
Rubus	Rubus sp.	0	0	2	2	England	Cumberland.and.Westmorland	14
Saxifraga	Saxifraga sp.	0	0	2	2	England	Cumberland.and.Westmorland	14
Taraxacum.officinale	Taraxacum sp.	0	0	2	2	England	Cumberland.and.Westmorland	14
Tilia	Tilia sp.	0	0	1	1	England	Cumberland.and.Westmorland	14
Trifolium.pratense	Trifolium pratense	0	0	1	1	England	Cumberland.and.Westmorland	14
Trifolium.repens	Trifolium repens	13	1	0	14	England	Cumberland.and.Westmorland	14
Unidentified	Unidentified	0	0	2	2	England	Cumberland.and.Westmorland	14
Aesculus.hippocastanum	Aesculus sp.	0	0	1	1	Wales	Denbigh	1
Campanula	Campanula sp.	0	0	1	1	Wales	Denbigh	1
Castanea.sativa	Castanea sp.	0	0	1	1	Wales	Denbigh	1
Cirsium.Hypochaeris	Cirsium sp.	0	0	1	1	Wales	Denbigh	1
Crataegus.Malus.Cotoneaster.Prunus	Prunus/Pyrus sp.	0	1	0	1	Wales	Denbigh	1
Erica	Erica sp.	0	0	1	1	Wales	Denbigh	1
Poaceae	Gramineae form	0	0	1	1	Wales	Denbigh	1
Ligustrum	Ligustrum sp.	0	0	1	1	Wales	Denbigh	1
Rubus	Rubus sp.	0	0	1	1	Wales	Denbigh	1
Salix	Salix sp.	0	0	1	1	Wales	Denbigh	1
Taraxacum.officinale	Taraxacum sp.	0	0	1	1	Wales	Denbigh	1
Tilia	Tilia sp.	0	0	1	1	Wales	Denbigh	1
Trifolium.repens	Trifolium repens	1	0	0	1	Wales	Denbigh	1
Acer	Acer sp.	0	0	3	3	England	Derby	7
Aesculus.hippocastanum	Aesculus sp.	0	0	1	1	England	Derby	7
Brassica	Brassica sp.	0	0	2	2	England	Derby	7
Apiaceae	Heracleum type	0	0	3	3	England	Derby	7
Cirsium.Hypochaeris	Cirsium sp.	0	0	2	2	England	Derby	7
Convolvulus.Calystegia	Convolvulus sp.	0	0	1	1	England	Derby	7
Crataegus.Malus.Cotoneaster.Prunus	Prunus/Pyrus sp.	1	2	3	6	England	Derby	7
Helianthus.Rudbeckia	Helianthus sp.	0	0	1	1	England	Derby	7
Ligustrum	Ligustrum sp.	0	0	1	1	England	Derby	7
Lotus	Lotus sp.	0	0	1	1	England	Derby	7
Melilotus	Melilotus sp.	0	0	2	2	England	Derby	7
Poaceae	Gramineae form	0	0	2	2	England	Derby	7
Ranunculus	Ranunculus sp.	0	0	1	1	England	Derby	7
Rubus	Rubus sp.	0	0	2	2	England	Derby	7
Salix	Salix sp.	0	0	1	1	England	Derby	7
Saxifraga	Saxifraga sp.	0	0	1	1	England	Derby	7
Tilia	Tilia sp.	0	0	2	2	England	Derby	7
Trifolium.repens	Trifolium repens	6	1	0	7	England	Derby	7
Unidentified	Unidentified	0	0	4	4	England	Derby	7
Vicia	Vicia sp.	0	0	3	3	England	Derby	7
Acer	Acer sp.	0	0	11	11	England	Devon	31
Aesculus.hippocastanum	Aesculus sp.	0	0	1	1	England	Devon	31
Agrostemma	Agrostemma sp.	0	0	2	2	England	Devon	31
Armeria	Armeria type	0	0	1	1	England	Devon	31
Brassica	Brassica sp.	0	0	13	13	England	Devon	31
Apiaceae	Heracleum type	0	0	9	9	England	Devon	31
Campanula	Campanula sp.	0	0	2	2	England	Devon	31
Calluna.vulgaris	Calluna vulgaris	2	2	2	6	England	Devon	31
Centaurea	Centaurea sp.	0	0	9	9	England	Devon	31
Epilobium.Oenothera.Chamaenerion	Chamaenerion sp.	0	0	4	4	England	Devon	31
Castanea.sativa	Castanea sp.	1	1	8	10	England	Devon	31
Cirsium.Hypochaeris	Cirsium sp.	0	0	14	14	England	Devon	31
Convolvulus.Calystegia	Convolvulus sp.	0	0	1	1	England	Devon	31
Crataegus.Malus.Cotoneaster.Prunus	Prunus/Pyrus sp.	1	5	18	24	England	Devon	31
Echium	Echium sp.	0	0	2	2	England	Devon	31
Erica	Erica sp.	0	0	9	9	England	Devon	31
Helianthemum.Cistus	Helianthemum sp.	0	0	1	1	England	Devon	31
Lamiaceae	Labiatae form	0	0	4	4	England	Devon	31
Plantago.lanceolata	Plantago sp.	0	0	2	2	England	Devon	31
Poaceae	Gramineae form	0	0	9	9	England	Devon	31
Ligustrum	Ligustrum sp.	0	0	1	1	England	Devon	31
Liliaceae	Liliaceae form	0	0	5	5	England	Devon	31
Lotus	Lotus sp.	0	0	5	5	England	Devon	31
Malvaceae	Malvaceae form	0	0	2	2	England	Devon	31
Melilotus	Melilotus sp.	0	10	0	10	England	Devon	31
Polygonum	Polygonum sp.	0	0	1	1	England	Devon	31
Ranunculus	Ranunculus sp.	0	0	5	5	England	Devon	31
Ribes	Ribes sp.	0	0	1	1	England	Devon	31
Rubus	Rubus sp.	0	1	17	18	England	Devon	31
Salix	Salix sp.	0	0	1	1	England	Devon	31
Saxifraga	Saxifraga sp.	0	0	2	2	England	Devon	31
Succisa	Succisa sp.	0	0	1	1	England	Devon	31
Taraxacum.officinale	Taraxacum sp.	0	0	10	10	England	Devon	31
Tilia	Tilia sp.	0	0	2	2	England	Devon	31
Trifolium.pratense	Trifolium pratense	0	1	7	8	England	Devon	31
Trifolium.repens	Trifolium repens	24	7	0	31	England	Devon	31
Tussilago	Tussilago type	0	0	2	2	England	Devon	31
Unidentified	Unidentified	0	0	14	14	England	Devon	31
Vaccinium	Vaccinium	0	0	1	1	England	Devon	31
Vicia	Vicia sp.	0	0	4	4	England	Devon	31
Acer	Acer sp.	0	2	8	10	England	Dorset	18
Aesculus.hippocastanum	Aesculus sp.	0	1	3	4	England	Dorset	18
Agrostemma	Agrostemma sp.	0	0	1	1	England	Dorset	18
Armeria	Armeria type	0	0	3	3	England	Dorset	18
Brassica	Brassica sp.	0	0	1	1	England	Dorset	18
Apiaceae	Heracleum type	0	0	5	5	England	Dorset	18
Campanula	Campanula sp.	0	0	2	2	England	Dorset	18
Caryophyllaceae	Caryophyllaceae form	0	0	1	1	England	Dorset	18
Calluna.vulgaris	Calluna vulgaris	0	0	3	3	England	Dorset	18
Centaurea	Centaurea sp.	0	0	3	3	England	Dorset	18
Epilobium.Oenothera.Chamaenerion	Chamaenerion sp.	0	0	5	5	England	Dorset	18
Castanea.sativa	Castanea sp.	1	2	8	11	England	Dorset	18
Cirsium.Hypochaeris	Cirsium sp.	0	0	5	5	England	Dorset	18
Convolvulus.Calystegia	Convolvulus sp.	0	0	2	2	England	Dorset	18
Erica	Erica sp.	0	0	3	3	England	Dorset	18
Crataegus.Malus.Cotoneaster.Prunus	Prunus/Pyrus sp.	3	1	1	5	England	Dorset	18
Helianthemum.Cistus	Helianthemum sp.	0	0	2	2	England	Dorset	18
Impatiens.glandulifera	Impatiens sp.	0	1	2	3	England	Dorset	18
Lamiaceae	Labiatae form	0	0	3	3	England	Dorset	18
Ligustrum	Ligustrum sp.	0	0	3	3	England	Dorset	18
Liliaceae	Liliaceae form	0	0	1	1	England	Dorset	18
Lotus	Lotus sp.	0	0	2	2	England	Dorset	18
Malvaceae	Malvaceae form	0	0	2	2	England	Dorset	18
Melilotus	Melilotus sp.	0	0	1	1	England	Dorset	18
Poaceae	Gramineae form	0	0	7	7	England	Dorset	18
Ranunculus	Ranunculus sp.	0	0	2	2	England	Dorset	18
Rubus	Rubus sp.	0	1	13	14	England	Dorset	18
Saxifraga	Saxifraga sp.	0	0	1	1	England	Dorset	18
Succisa	Succisa sp.	0	0	1	1	England	Dorset	18
Tanacetum	Tanacetum type	0	0	1	1	England	Dorset	18
Tilia	Tilia sp.	0	0	2	2	England	Dorset	18
Trifolium.pratense	Trifolium pratense	0	0	2	2	England	Dorset	18
Trifolium.repens	Trifolium repens	13	3	2	18	England	Dorset	18
Tussilago	Tussilago type	0	0	1	1	England	Dorset	18
Unidentified	Unidentified	0	0	7	7	England	Dorset	18
Vicia	Vicia sp.	0	1	4	5	England	Dorset	18
Brassica	Brassica sp.	0	0	1	1	Ireland	Dublin	2
Calluna.vulgaris	Calluna vulgaris	1	0	1	2	Ireland	Dublin	2
Centaurea	Centaurea sp.	0	0	2	2	Ireland	Dublin	2
Castanea.sativa	Castanea sp.	0	0	1	1	Ireland	Dublin	2
Poaceae	Gramineae form	0	0	1	1	Ireland	Dublin	2
Rubus	Rubus sp.	0	0	1	1	Ireland	Dublin	2
Succisa	Succisa sp.	0	0	1	1	Ireland	Dublin	2
Taraxacum.officinale	Taraxacum sp.	0	0	2	2	Ireland	Dublin	2
Trifolium.repens	Trifolium repens	1	0	1	2	Ireland	Dublin	2
Unidentified	Unidentified	0	0	2	2	Ireland	Dublin	2
Campanula	Campanula sp.	0	0	1	1	Scotland	Dumbartonshire	1
Centaurea	Centaurea sp.	0	0	1	1	Scotland	Dumbartonshire	1
Cirsium.Hypochaeris	Cirsium sp.	0	0	1	1	Scotland	Dumbartonshire	1
Poaceae	Gramineae form	0	0	1	1	Scotland	Dumbartonshire	1
Rubus	Rubus sp.	0	0	1	1	Scotland	Dumbartonshire	1
Taraxacum.officinale	Taraxacum sp.	0	0	1	1	Scotland	Dumbartonshire	1
Tilia	Tilia sp.	0	0	1	1	Scotland	Dumbartonshire	1
Trifolium.repens	Trifolium repens	1	0	0	1	Scotland	Dumbartonshire	1
Unidentified	Unidentified	0	0	1	1	Scotland	Dumbartonshire	1
Vicia	Vicia sp.	0	0	1	1	Scotland	Dumbartonshire	1
Acer	Acer sp.	0	0	2	2	Scotland	East.Lothian	4
Armeria	Armeria type	0	0	1	1	Scotland	East.Lothian	4
Brassica	Brassica sp.	0	0	1	1	Scotland	East.Lothian	4
Campanula	Campanula sp.	0	0	2	2	Scotland	East.Lothian	4
Apiaceae	Heracleum type	0	0	1	1	Scotland	East.Lothian	4
Castanea.sativa	Castanea sp.	0	0	1	1	Scotland	East.Lothian	4
Cirsium.Hypochaeris	Cirsium sp.	0	0	3	3	Scotland	East.Lothian	4
Echium	Echium sp.	1	0	0	1	Scotland	East.Lothian	4
Crataegus.Malus.Cotoneaster.Prunus	Prunus/Pyrus sp.	0	1	1	2	Scotland	East.Lothian	4
Filipendula.ulmaria	Filipendula sp.	0	0	1	1	Scotland	East.Lothian	4
Ligustrum	Ligustrum sp.	0	0	1	1	Scotland	East.Lothian	4
Rubus	Rubus sp.	0	0	3	3	Scotland	East.Lothian	4
Tilia	Tilia sp.	0	0	1	1	Scotland	East.Lothian	4
Trifolium.repens	Trifolium repens	2	2	0	4	Scotland	East.Lothian	4
Unidentified	Unidentified	0	0	3	3	Scotland	East.Lothian	4
Vicia	Vicia sp.	0	0	1	1	Scotland	East.Lothian	4
Acer	Acer sp.	0	1	1	2	Scotland	Edinburgh.and.Mid.Lothian	4
Brassica	Brassica sp.	0	0	2	2	Scotland	Edinburgh.and.Mid.Lothian	4
Apiaceae	Heracleum type	0	0	1	1	Scotland	Edinburgh.and.Mid.Lothian	4
Calluna.vulgaris	Calluna vulgaris	1	0	0	1	Scotland	Edinburgh.and.Mid.Lothian	4
Centaurea	Centaurea sp.	0	0	1	1	Scotland	Edinburgh.and.Mid.Lothian	4
Epilobium.Oenothera.Chamaenerion	Chamaenerion sp.	0	0	3	3	Scotland	Edinburgh.and.Mid.Lothian	4
Castanea.sativa	Castanea sp.	0	0	2	2	Scotland	Edinburgh.and.Mid.Lothian	4
Crataegus.Malus.Cotoneaster.Prunus	Prunus/Pyrus sp.	0	0	2	2	Scotland	Edinburgh.and.Mid.Lothian	4
Ligustrum	Ligustrum sp.	0	0	1	1	Scotland	Edinburgh.and.Mid.Lothian	4
Liliaceae	Liliaceae form	0	0	1	1	Scotland	Edinburgh.and.Mid.Lothian	4
Malvaceae	Malvaceae form	0	0	1	1	Scotland	Edinburgh.and.Mid.Lothian	4
Onagraceae	Onagraceae form	0	0	1	1	Scotland	Edinburgh.and.Mid.Lothian	4
Pinus	Pinus sp.	0	0	1	1	Scotland	Edinburgh.and.Mid.Lothian	4
Rubus	Rubus sp.	0	0	3	3	Scotland	Edinburgh.and.Mid.Lothian	4
Tilia	Tilia sp.	0	0	2	2	Scotland	Edinburgh.and.Mid.Lothian	4
Trifolium.repens	Trifolium repens	2	2	0	4	Scotland	Edinburgh.and.Mid.Lothian	4
Unidentified	Unidentified	0	0	1	1	Scotland	Edinburgh.and.Mid.Lothian	4
Acer	Acer sp.	0	0	9	9	England	Essex	17
Achillea	Achillea type	0	0	4	4	England	Essex	17
Aesculus.hippocastanum	Aesculus sp.	0	0	1	1	England	Essex	17
Brassica	Brassica sp.	0	1	4	5	England	Essex	17
Apiaceae	Heracleum type	0	0	7	7	England	Essex	17
Campanula	Campanula sp.	0	0	4	4	England	Essex	17
Centaurea	Centaurea sp.	0	0	4	4	England	Essex	17
Epilobium.Oenothera.Chamaenerion	Chamaenerion sp.	0	0	2	2	England	Essex	17
Castanea.sativa	Castanea sp.	1	3	4	8	England	Essex	17
Cirsium.Hypochaeris	Cirsium sp.	0	0	4	4	England	Essex	17
Convolvulus.Calystegia	Convolvulus sp.	0	0	4	4	England	Essex	17
Crataegus.Malus.Cotoneaster.Prunus	Prunus/Pyrus sp.	2	3	8	13	England	Essex	17
Helianthemum.Cistus	Helianthemum sp.	0	0	1	1	England	Essex	17
Helianthus.Rudbeckia	Helianthus sp.	0	0	1	1	England	Essex	17
Lamiaceae	Labiatae form	0	0	2	2	England	Essex	17
Ligustrum	Ligustrum sp.	0	0	7	7	England	Essex	17
Lotus	Lotus sp.	0	1	2	3	England	Essex	17
Malvaceae	Malvaceae form	0	0	2	2	England	Essex	17
Poaceae	Gramineae form	0	0	2	2	England	Essex	17
Ranunculus	Ranunculus sp.	0	0	1	1	England	Essex	17
Rubus	Rubus sp.	0	0	9	9	England	Essex	17
Saxifraga	Saxifraga sp.	0	0	1	1	England	Essex	17
Succisa	Succisa sp.	0	0	1	1	England	Essex	17
Taraxacum.officinale	Taraxacum sp.	0	0	4	4	England	Essex	17
Trifolium.pratense	Trifolium pratense	5	2	3	10	England	Essex	17
Trifolium.repens	Trifolium repens	4	9	2	15	England	Essex	17
Unidentified	Unidentified	0	0	6	6	England	Essex	17
Vicia	Vicia sp.	0	0	7	7	England	Essex	17
Acer	Acer sp.	0	2	10	12	Scotland	Fife	19
Achillea	Achillea type	0	0	1	1	Scotland	Fife	19
Aesculus.hippocastanum	Aesculus sp.	0	0	2	2	Scotland	Fife	19
Brassica	Brassica sp.	0	0	10	10	Scotland	Fife	19
Campanula	Campanula sp.	0	0	2	2	Scotland	Fife	19
Apiaceae	Heracleum type	0	0	5	5	Scotland	Fife	19
Calluna.vulgaris	Calluna vulgaris	0	1	1	2	Scotland	Fife	19
Epilobium.Oenothera.Chamaenerion	Chamaenerion sp.	0	0	5	5	Scotland	Fife	19
Castanea.sativa	Castanea sp.	0	0	1	1	Scotland	Fife	19
Cirsium.Hypochaeris	Cirsium sp.	0	0	3	3	Scotland	Fife	19
Crataegus.Malus.Cotoneaster.Prunus	Prunus/Pyrus sp.	0	2	10	12	Scotland	Fife	19
Liliaceae	Liliaceae form	0	0	4	4	Scotland	Fife	19
Lotus	Lotus sp.	0	0	1	1	Scotland	Fife	19
Poaceae	Gramineae form	0	0	8	8	Scotland	Fife	19
Ranunculus	Ranunculus sp.	0	0	4	4	Scotland	Fife	19
Ribes	Ribes sp.	0	0	2	2	Scotland	Fife	19
Rubus	Rubus sp.	2	1	10	13	Scotland	Fife	19
Salix	Salix sp.	0	0	2	2	Scotland	Fife	19
Saxifraga	Saxifraga sp.	0	0	4	4	Scotland	Fife	19
Tanacetum	Tanacetum type	0	0	2	2	Scotland	Fife	19
Taraxacum.officinale	Taraxacum sp.	0	0	4	4	Scotland	Fife	19
Tilia	Tilia sp.	0	0	1	1	Scotland	Fife	19
Trifolium.pratense	Trifolium pratense	0	0	1	1	Scotland	Fife	19
Trifolium.repens	Trifolium repens	15	1	1	17	Scotland	Fife	19
Unidentified	Unidentified	0	0	8	8	Scotland	Fife	19
Vaccinium	Vaccinium	0	0	1	1	Scotland	Fife	19
Vicia	Vicia sp.	0	0	9	9	Scotland	Fife	19
Acer	Acer sp.	0	0	4	4	Wales	Flintshire	4
Brassica	Brassica sp.	0	0	3	3	Wales	Flintshire	4
Apiaceae	Heracleum type	0	0	1	1	Wales	Flintshire	4
Epilobium.Oenothera.Chamaenerion	Chamaenerion sp.	0	0	3	3	Wales	Flintshire	4
Cirsium.Hypochaeris	Cirsium sp.	0	0	1	1	Wales	Flintshire	4
Crataegus.Malus.Cotoneaster.Prunus	Prunus/Pyrus sp.	0	2	2	4	Wales	Flintshire	4
Plantago.lanceolata	Plantago sp.	0	0	2	2	Wales	Flintshire	4
Poaceae	Gramineae form	0	0	1	1	Wales	Flintshire	4
Liliaceae	Liliaceae form	0	0	3	3	Wales	Flintshire	4
Ranunculus	Ranunculus sp.	0	0	3	3	Wales	Flintshire	4
Rubus	Rubus sp.	0	0	2	2	Wales	Flintshire	4
Rumex	Rumex sp.	0	0	1	1	Wales	Flintshire	4
Salix	Salix sp.	0	0	2	2	Wales	Flintshire	4
Taraxacum.officinale	Taraxacum sp.	0	0	2	2	Wales	Flintshire	4
Trifolium.repens	Trifolium repens	3	1	0	4	Wales	Flintshire	4
Tussilago	Tussilago type	0	0	1	1	Wales	Flintshire	4
Vicia	Vicia sp.	0	0	1	1	Wales	Flintshire	4
Cirsium.Hypochaeris	Cirsium sp.	0	0	1	1	Ireland	Galway	1
Crataegus.Malus.Cotoneaster.Prunus	Prunus/Pyrus sp.	0	0	1	1	Ireland	Galway	1
Lotus	Lotus sp.	0	0	1	1	Ireland	Galway	1
Rubus	Rubus sp.	0	0	1	1	Ireland	Galway	1
Saxifraga	Saxifraga sp.	0	0	1	1	Ireland	Galway	1
Trifolium.pratense	Trifolium pratense	0	0	1	1	Ireland	Galway	1
Trifolium.repens	Trifolium repens	1	0	0	1	Ireland	Galway	1
Acer	Acer sp.	0	0	4	4	Wales	Glamorgan	7
Aesculus.hippocastanum	Aesculus sp.	0	0	1	1	Wales	Glamorgan	7
Brassica	Brassica sp.	0	0	4	4	Wales	Glamorgan	7
Centaurea	Centaurea sp.	0	0	2	2	Wales	Glamorgan	7
Epilobium.Oenothera.Chamaenerion	Chamaenerion sp.	0	0	3	3	Wales	Glamorgan	7
Castanea.sativa	Castanea sp.	0	0	2	2	Wales	Glamorgan	7
Cirsium.Hypochaeris	Cirsium sp.	0	0	2	2	Wales	Glamorgan	7
Crataegus.Malus.Cotoneaster.Prunus	Prunus/Pyrus sp.	1	1	4	6	Wales	Glamorgan	7
Erica	Erica sp.	0	0	1	1	Wales	Glamorgan	7
Lamiaceae	Labiatae form	0	0	1	1	Wales	Glamorgan	7
Poaceae	Gramineae form	0	0	4	4	Wales	Glamorgan	7
Ligustrum	Ligustrum sp.	0	0	4	4	Wales	Glamorgan	7
Liliaceae	Liliaceae form	0	0	1	1	Wales	Glamorgan	7
Lotus	Lotus sp.	0	1	1	2	Wales	Glamorgan	7
Ranunculus	Ranunculus sp.	0	0	1	1	Wales	Glamorgan	7
Rubus	Rubus sp.	0	1	5	6	Wales	Glamorgan	7
Taraxacum.officinale	Taraxacum sp.	0	0	1	1	Wales	Glamorgan	7
Tilia	Tilia sp.	0	0	4	4	Wales	Glamorgan	7
Trifolium.repens	Trifolium repens	5	1	1	7	Wales	Glamorgan	7
Unidentified	Unidentified	0	0	5	5	Wales	Glamorgan	7
Acer	Acer sp.	0	0	1	1	England	Gloucestershire	12
Achillea	Achillea type	0	0	5	5	England	Gloucestershire	12
Aesculus.hippocastanum	Aesculus sp.	0	0	2	2	England	Gloucestershire	12
Betula	Betula sp.	0	0	1	1	England	Gloucestershire	12
Brassica	Brassica sp.	0	0	9	9	England	Gloucestershire	12
Apiaceae	Heracleum type	0	0	2	2	England	Gloucestershire	12
Calluna.vulgaris	Calluna vulgaris	0	0	1	1	England	Gloucestershire	12
Centaurea	Centaurea sp.	0	0	2	2	England	Gloucestershire	12
Epilobium.Oenothera.Chamaenerion	Chamaenerion sp.	0	0	2	2	England	Gloucestershire	12
Castanea.sativa	Castanea sp.	0	1	6	7	England	Gloucestershire	12
Cirsium.Hypochaeris	Cirsium sp.	0	0	3	3	England	Gloucestershire	12
Convolvulus.Calystegia	Convolvulus sp.	0	0	1	1	England	Gloucestershire	12
Crataegus.Malus.Cotoneaster.Prunus	Prunus/Pyrus sp.	2	3	7	12	England	Gloucestershire	12
Erica	Erica sp.	0	0	1	1	England	Gloucestershire	12
Lamiaceae	Labiatae form	0	0	1	1	England	Gloucestershire	12
Myosotis	Myosotis sp.	0	1	0	1	England	Gloucestershire	12
Onobrychis.viciifolia	Onobrychis sp.	0	0	3	3	England	Gloucestershire	12
Ligustrum	Ligustrum sp.	0	0	1	1	England	Gloucestershire	12
Liliaceae	Liliaceae form	0	0	5	5	England	Gloucestershire	12
Lotus	Lotus sp.	0	0	1	1	England	Gloucestershire	12
Poaceae	Gramineae form	0	0	4	4	England	Gloucestershire	12
Onagraceae	Onagraceae form	0	0	1	1	England	Gloucestershire	12
Pinus	Pinus sp.	0	0	1	1	England	Gloucestershire	12
Ranunculus	Ranunculus sp.	0	0	2	2	England	Gloucestershire	12
Ribes	Ribes sp.	0	0	1	1	England	Gloucestershire	12
Rubiaceae	Rubiaceae form	0	0	1	1	England	Gloucestershire	12
Rubus	Rubus sp.	0	1	7	8	England	Gloucestershire	12
Salix	Salix sp.	0	0	1	1	England	Gloucestershire	12
Saxifraga	Saxifraga sp.	0	0	1	1	England	Gloucestershire	12
Taraxacum.officinale	Taraxacum sp.	0	0	3	3	England	Gloucestershire	12
Trifolium.pratense	Trifolium pratense	0	0	2	2	England	Gloucestershire	12
Trifolium.repens	Trifolium repens	6	4	1	11	England	Gloucestershire	12
Unidentified	Unidentified	0	0	6	6	England	Gloucestershire	12
Vicia	Vicia sp.	0	0	1	1	England	Gloucestershire	12
Vicia	Vicia sp.	0	1	5	6	England	Gloucestershire	12
Acer	Acer sp.	0	0	1	1	England	Hampshire	3
Agrostemma	Agrostemma sp.	0	0	1	1	England	Hampshire	3
Brassica	Brassica sp.	0	2	0	2	England	Hampshire	3
Apiaceae	Heracleum type	0	0	3	3	England	Hampshire	3
Campanula	Campanula sp.	1	0	0	1	England	Hampshire	3
Epilobium.Oenothera.Chamaenerion	Chamaenerion sp.	0	0	2	2	England	Hampshire	3
Castanea.sativa	Castanea sp.	1	0	0	1	England	Hampshire	3
Convolvulus.Calystegia	Convolvulus sp.	0	0	1	1	England	Hampshire	3
Crataegus.Malus.Cotoneaster.Prunus	Prunus/Pyrus sp.	0	0	2	2	England	Hampshire	3
Helianthemum.Cistus	Helianthemum sp.	0	0	1	1	England	Hampshire	3
Helianthus.Rudbeckia	Helianthus sp.	0	0	1	1	England	Hampshire	3
Lamiaceae	Labiatae form	0	0	1	1	England	Hampshire	3
Onobrychis.viciifolia	Onobrychis sp.	0	0	2	2	England	Hampshire	3
Ligustrum	Ligustrum sp.	0	0	2	2	England	Hampshire	3
Poaceae	Gramineae form	0	0	2	2	England	Hampshire	3
Petasites	Petasites type	0	0	1	1	England	Hampshire	3
Polygonum	Polygonum sp.	0	0	1	1	England	Hampshire	3
Ranunculus	Ranunculus sp.	0	0	2	2	England	Hampshire	3
Ribes	Ribes sp.	0	0	1	1	England	Hampshire	3
Rubus	Rubus sp.	0	0	3	3	England	Hampshire	3
Tanacetum	Tanacetum type	0	0	1	1	England	Hampshire	3
Taraxacum.officinale	Taraxacum sp.	0	0	2	2	England	Hampshire	3
Trifolium.pratense	Trifolium pratense	0	0	2	2	England	Hampshire	3
Trifolium.repens	Trifolium repens	2	0	1	3	England	Hampshire	3
Unidentified	Unidentified	0	0	3	3	England	Hampshire	3
Vicia	Vicia sp.	0	0	2	2	England	Hampshire	3
Acer	Acer sp.	0	0	7	7	England	Hants	18
Achillea	Achillea type	0	0	3	3	England	Hants	18
Aesculus.hippocastanum	Aesculus sp.	0	0	2	2	England	Hants	18
Brassica	Brassica sp.	0	0	11	11	England	Hants	18
Campanula	Campanula sp.	0	0	2	2	England	Hants	18
Apiaceae	Heracleum type	0	0	6	6	England	Hants	18
Calluna.vulgaris	Calluna vulgaris	0	0	1	1	England	Hants	18
Centaurea	Centaurea sp.	0	0	4	4	England	Hants	18
Epilobium.Oenothera.Chamaenerion	Chamaenerion sp.	0	0	5	5	England	Hants	18
Castanea.sativa	Castanea sp.	5	3	2	10	England	Hants	18
Cirsium.Hypochaeris	Cirsium sp.	0	0	7	7	England	Hants	18
Convolvulus.Calystegia	Convolvulus sp.	0	0	2	2	England	Hants	18
Erica	Erica sp.	0	0	2	2	England	Hants	18
Crataegus.Malus.Cotoneaster.Prunus	Prunus/Pyrus sp.	2	2	14	18	England	Hants	18
Cucumis.Cucurbita	Cucurbitaceae form	0	0	8	8	England	Hants	18
Helianthemum.Cistus	Helianthemum sp.	0	0	2	2	England	Hants	18
Helianthus.Rudbeckia	Helianthus sp.	0	0	1	1	England	Hants	18
Lamiaceae	Labiatae form	0	0	1	1	England	Hants	18
Onobrychis.viciifolia	Onobrychis sp.	0	0	3	3	England	Hants	18
Plantago.lanceolata	Plantago sp.	0	0	1	1	England	Hants	18
Ligustrum	Ligustrum sp.	0	0	10	10	England	Hants	18
Liliaceae	Liliaceae form	0	0	4	4	England	Hants	18
Lotus	Lotus sp.	0	0	1	1	England	Hants	18
Malvaceae	Malvaceae form	0	0	1	1	England	Hants	18
Melilotus	Melilotus sp.	0	1	1	2	England	Hants	18
Poaceae	Gramineae form	0	0	5	5	England	Hants	18
Polygonum	Polygonum sp.	0	1	0	1	England	Hants	18
Ranunculus	Ranunculus sp.	0	0	3	3	England	Hants	18
Ribes	Ribes sp.	0	0	1	1	England	Hants	18
Rubus	Rubus sp.	0	1	13	14	England	Hants	18
Saxifraga	Saxifraga sp.	0	0	1	1	England	Hants	18
Taraxacum.officinale	Taraxacum sp.	0	0	6	6	England	Hants	18
Tilia	Tilia sp.	0	1	5	6	England	Hants	18
Trifolium.pratense	Trifolium pratense	0	0	4	4	England	Hants	18
Trifolium.repens	Trifolium repens	7	7	4	18	England	Hants	18
Tussilago	Tussilago type	0	0	2	2	England	Hants	18
Unidentified	Unidentified	0	0	8	8	England	Hants	18
Vicia	Vicia sp.	0	0	5	5	England	Hants	18
Acer	Acer sp.	0	0	22	22	England	Hertfordshire	41
Achillea	Achillea type	0	0	3	3	England	Hertfordshire	41
Aesculus.hippocastanum	Aesculus sp.	0	0	11	11	England	Hertfordshire	41
Ailanthus.altissima	Ailanthus sp.	0	0	1	1	England	Hertfordshire	41
Armeria	Armeria type	0	0	1	1	England	Hertfordshire	41
Brassica	Brassica sp.	0	0	23	23	England	Hertfordshire	41
Apiaceae	Heracleum type	0	0	16	16	England	Hertfordshire	41
Campanula	Campanula sp.	0	0	5	5	England	Hertfordshire	41
Caryophyllaceae	Caryophyllaceae form	0	0	1	1	England	Hertfordshire	41
Centaurea	Centaurea sp.	0	0	8	8	England	Hertfordshire	41
Epilobium.Oenothera.Chamaenerion	Chamaenerion sp.	0	0	11	11	England	Hertfordshire	41
Castanea.sativa	Castanea sp.	8	7	14	29	England	Hertfordshire	41
Cirsium.Hypochaeris	Cirsium sp.	0	0	5	5	England	Hertfordshire	41
Convolvulus.Calystegia	Convolvulus sp.	0	0	4	4	England	Hertfordshire	41
Erica	Erica sp.	0	0	1	1	England	Hertfordshire	41
Crataegus.Malus.Cotoneaster.Prunus	Prunus/Pyrus sp.	8	17	15	40	England	Hertfordshire	41
Helianthemum.Cistus	Helianthemum sp.	0	0	4	4	England	Hertfordshire	41
Helianthus.Rudbeckia	Helianthus sp.	0	0	1	1	England	Hertfordshire	41
Myosotis	Myosotis sp.	0	2	1	3	England	Hertfordshire	41
Onobrychis.viciifolia	Onobrychis sp.	0	4	16	20	England	Hertfordshire	41
Plantago.lanceolata	Plantago sp.	0	0	1	1	England	Hertfordshire	41
Ligustrum	Ligustrum sp.	0	0	11	11	England	Hertfordshire	41
Liliaceae	Liliaceae form	0	0	11	11	England	Hertfordshire	41
Lotus	Lotus sp.	0	0	1	1	England	Hertfordshire	41
Malvaceae	Malvaceae form	0	0	1	1	England	Hertfordshire	41
Poaceae	Gramineae form	0	0	5	5	England	Hertfordshire	41
Petasites	Petasites type	0	0	2	2	England	Hertfordshire	41
Polygonum	Polygonum sp.	0	0	2	2	England	Hertfordshire	41
Quercus	Quercus sp.	0	0	1	1	England	Hertfordshire	41
Ranunculus	Ranunculus sp.	0	0	2	2	England	Hertfordshire	41
Ribes	Ribes sp.	0	0	3	3	England	Hertfordshire	41
Rubus	Rubus sp.	0	0	28	28	England	Hertfordshire	41
Rumex	Rumex sp.	0	0	1	1	England	Hertfordshire	41
Salix	Salix sp.	0	0	1	1	England	Hertfordshire	41
Saxifraga	Saxifraga sp.	0	0	4	4	England	Hertfordshire	41
Succisa	Succisa sp.	0	0	1	1	England	Hertfordshire	41
Taraxacum.officinale	Taraxacum sp.	0	0	12	12	England	Hertfordshire	41
Tilia	Tilia sp.	0	1	17	18	England	Hertfordshire	41
Trifolium.pratense	Trifolium pratense	2	5	10	17	England	Hertfordshire	41
Trifolium.repens	Trifolium repens	11	11	16	38	England	Hertfordshire	41
Unidentified	Unidentified	0	0	18	18	England	Hertfordshire	41
Vicia	Vicia sp.	0	1	15	16	England	Hertfordshire	41
Viola	Viola sp.	0	0	2	2	England	Hertfordshire	41
Apiaceae	Heracleum type	0	0	1	1	Scotland	Inverness	4
Calluna.vulgaris	Calluna vulgaris	1	3	0	4	Scotland	Inverness	4
Centaurea	Centaurea sp.	0	0	2	2	Scotland	Inverness	4
Cirsium.Hypochaeris	Cirsium sp.	0	0	2	2	Scotland	Inverness	4
Erica	Erica sp.	0	0	3	3	Scotland	Inverness	4
Crataegus.Malus.Cotoneaster.Prunus	Prunus/Pyrus sp.	0	0	1	1	Scotland	Inverness	4
Filipendula.ulmaria	Filipendula sp.	0	0	1	1	Scotland	Inverness	4
Lotus	Lotus sp.	0	0	2	2	Scotland	Inverness	4
Ranunculus	Ranunculus sp.	0	0	1	1	Scotland	Inverness	4
Rubus	Rubus sp.	0	0	2	2	Scotland	Inverness	4
Succisa	Succisa sp.	0	1	2	3	Scotland	Inverness	4
Taraxacum.officinale	Taraxacum sp.	0	0	2	2	Scotland	Inverness	4
Tilia	Tilia sp.	0	0	1	1	Scotland	Inverness	4
Trifolium.repens	Trifolium repens	2	1	0	3	Scotland	Inverness	4
Unidentified	Unidentified	0	0	3	3	Scotland	Inverness	4
Acer	Acer sp.	0	0	4	4	England	Isle.of.Man	16
Achillea	Achillea type	0	0	2	2	England	Isle.of.Man	16
Brassica	Brassica sp.	0	0	8	8	England	Isle.of.Man	16
Apiaceae	Heracleum type	0	0	4	4	England	Isle.of.Man	16
Campanula	Campanula sp.	0	0	2	2	England	Isle.of.Man	16
Caryophyllaceae	Caryophyllaceae form	0	0	1	1	England	Isle.of.Man	16
Calluna.vulgaris	Calluna vulgaris	1	0	9	10	England	Isle.of.Man	16
Centaurea	Centaurea sp.	0	0	3	3	England	Isle.of.Man	16
Epilobium.Oenothera.Chamaenerion	Chamaenerion sp.	0	0	1	1	England	Isle.of.Man	16
Cirsium.Hypochaeris	Cirsium sp.	0	0	3	3	England	Isle.of.Man	16
Erica	Erica sp.	0	1	10	11	England	Isle.of.Man	16
Crataegus.Malus.Cotoneaster.Prunus	Prunus/Pyrus sp.	0	0	6	6	England	Isle.of.Man	16
Lamiaceae	Labiatae form	0	0	1	1	England	Isle.of.Man	16
Ligustrum	Ligustrum sp.	0	0	2	2	England	Isle.of.Man	16
Lotus	Lotus sp.	0	0	10	10	England	Isle.of.Man	16
Poaceae	Gramineae form	0	0	7	7	England	Isle.of.Man	16
Rubus	Rubus sp.	0	0	15	15	England	Isle.of.Man	16
Rumex	Rumex sp.	0	0	1	1	England	Isle.of.Man	16
Saxifraga	Saxifraga sp.	0	0	3	3	England	Isle.of.Man	16
Taraxacum.officinale	Taraxacum sp.	0	0	3	3	England	Isle.of.Man	16
Trifolium.pratense	Trifolium pratense	0	0	3	3	England	Isle.of.Man	16
Trifolium.repens	Trifolium repens	14	0	1	15	England	Isle.of.Man	16
Tussilago	Tussilago type	0	0	2	2	England	Isle.of.Man	16
Unidentified	Unidentified	0	0	7	7	England	Isle.of.Man	16
Vicia	Vicia sp.	0	0	2	2	England	Isle.of.Man	16
Armeria	Armeria type	0	0	1	1	England	Isle.of.Wight	3
Brassica	Brassica sp.	0	0	1	1	England	Isle.of.Wight	3
Calluna.vulgaris	Calluna vulgaris	0	0	1	1	England	Isle.of.Wight	3
Castanea.sativa	Castanea sp.	0	0	1	1	England	Isle.of.Wight	3
Cirsium.Hypochaeris	Cirsium sp.	0	0	1	1	England	Isle.of.Wight	3
Erica	Erica sp.	0	0	1	1	England	Isle.of.Wight	3
Crataegus.Malus.Cotoneaster.Prunus	Prunus/Pyrus sp.	0	0	3	3	England	Isle.of.Wight	3
Helianthemum.Cistus	Helianthemum sp.	0	0	1	1	England	Isle.of.Wight	3
Lamiaceae	Labiatae form	0	0	2	2	England	Isle.of.Wight	3
Onobrychis.viciifolia	Onobrychis sp.	0	0	1	1	England	Isle.of.Wight	3
Ligustrum	Ligustrum sp.	0	0	3	3	England	Isle.of.Wight	3
Poaceae	Gramineae form	0	0	1	1	England	Isle.of.Wight	3
Rubus	Rubus sp.	0	1	1	2	England	Isle.of.Wight	3
Succisa	Succisa sp.	0	0	1	1	England	Isle.of.Wight	3
Trifolium.pratense	Trifolium pratense	0	0	2	2	England	Isle.of.Wight	3
Trifolium.repens	Trifolium repens	0	1	0	1	England	Isle.of.Wight	3
Unidentified	Unidentified	0	0	1	1	England	Isle.of.Wight	3
Vicia	Vicia sp.	0	0	1	1	England	Isle.of.Wight	3
Acer	Acer sp.	0	1	22	23	England	Kent	52
Achillea	Achillea type	0	0	3	3	England	Kent	52
Aesculus.hippocastanum	Aesculus sp.	0	1	8	9	England	Kent	52
Armeria	Armeria type	0	0	4	4	England	Kent	52
Brassica	Brassica sp.	0	1	23	24	England	Kent	52
Apiaceae	Heracleum type	0	0	4	4	England	Kent	52
Campanula	Campanula sp.	0	0	13	13	England	Kent	52
Caryophyllaceae	Caryophyllaceae form	0	0	1	1	England	Kent	52
Calluna.vulgaris	Calluna vulgaris	0	0	5	5	England	Kent	52
Centaurea	Centaurea sp.	0	0	6	6	England	Kent	52
Epilobium.Oenothera.Chamaenerion	Chamaenerion sp.	0	0	6	6	England	Kent	52
Castanea.sativa	Castanea sp.	19	5	9	33	England	Kent	52
Cirsium.Hypochaeris	Cirsium sp.	0	0	11	11	England	Kent	52
Erica	Erica sp.	0	0	2	2	England	Kent	52
Crataegus.Malus.Cotoneaster.Prunus	Prunus/Pyrus sp.	10	9	25	44	England	Kent	52
Helianthemum.Cistus	Helianthemum sp.	0	0	4	4	England	Kent	52
Helianthus.Rudbeckia	Helianthus sp.	0	1	6	7	England	Kent	52
Lamiaceae	Labiatae form	0	0	2	2	England	Kent	52
Onobrychis.viciifolia	Onobrychis sp.	0	0	2	2	England	Kent	52
Ligustrum	Ligustrum sp.	0	0	21	21	England	Kent	52
Liliaceae	Liliaceae form	0	0	5	5	England	Kent	52
Lotus	Lotus sp.	0	0	7	7	England	Kent	52
Malvaceae	Malvaceae form	0	0	3	3	England	Kent	52
Melilotus	Melilotus sp.	0	0	3	3	England	Kent	52
Poaceae	Gramineae form	0	0	9	9	England	Kent	52
Onagraceae	Onagraceae form	0	0	1	1	England	Kent	52
Petasites	Petasites type	0	0	1	1	England	Kent	52
Polygonum	Polygonum sp.	0	0	1	1	England	Kent	52
Ranunculus	Ranunculus sp.	0	0	6	6	England	Kent	52
Ribes	Ribes sp.	0	0	2	2	England	Kent	52
Rubiaceae	Rubiaceae form	0	0	1	1	England	Kent	52
Rubus	Rubus sp.	1	6	24	31	England	Kent	52
Saxifraga	Saxifraga sp.	0	0	1	1	England	Kent	52
Taraxacum.officinale	Taraxacum sp.	0	0	15	15	England	Kent	52
Tilia	Tilia sp.	0	2	24	26	England	Kent	52
Trifolium.pratense	Trifolium pratense	2	6	10	18	England	Kent	52
Trifolium.repens	Trifolium repens	7	14	24	45	England	Kent	52
Unidentified	Unidentified	0	0	13	13	England	Kent	52
Vicia	Vicia sp.	0	0	13	13	England	Kent	52
Acer	Acer sp.	0	0	2	2	Ireland	Kildare	3
Brassica	Brassica sp.	0	0	1	1	Ireland	Kildare	3
Apiaceae	Heracleum type	0	0	2	2	Ireland	Kildare	3
Calluna.vulgaris	Calluna vulgaris	0	0	1	1	Ireland	Kildare	3
Centaurea	Centaurea sp.	0	0	1	1	Ireland	Kildare	3
Crataegus.Malus.Cotoneaster.Prunus	Prunus/Pyrus sp.	0	1	1	2	Ireland	Kildare	3
Ligustrum	Ligustrum sp.	0	0	1	1	Ireland	Kildare	3
Liliaceae	Liliaceae form	0	0	1	1	Ireland	Kildare	3
Lotus	Lotus sp.	0	0	1	1	Ireland	Kildare	3
Ranunculus	Ranunculus sp.	0	0	1	1	Ireland	Kildare	3
Rubus	Rubus sp.	0	0	1	1	Ireland	Kildare	3
Saxifraga	Saxifraga sp.	0	0	2	2	Ireland	Kildare	3
Taraxacum.officinale	Taraxacum sp.	0	0	1	1	Ireland	Kildare	3
Tilia	Tilia sp.	0	0	2	2	Ireland	Kildare	3
Trifolium.pratense	Trifolium pratense	0	0	2	2	Ireland	Kildare	3
Trifolium.repens	Trifolium repens	3	0	0	3	Ireland	Kildare	3
Vicia	Vicia sp.	0	0	1	1	Ireland	Kildare	3
Armeria	Armeria type	0	0	1	1	Scotland	Kincardineshire	4
Brassica	Brassica sp.	0	0	1	1	Scotland	Kincardineshire	4
Epilobium.Oenothera.Chamaenerion	Chamaenerion sp.	0	0	1	1	Scotland	Kincardineshire	4
Calluna.vulgaris	Calluna vulgaris	1	0	1	2	Scotland	Kincardineshire	4
Cirsium.Hypochaeris	Cirsium sp.	0	0	2	2	Scotland	Kincardineshire	4
Erica	Erica sp.	0	0	2	2	Scotland	Kincardineshire	4
Helianthus.Rudbeckia	Helianthus sp.	0	0	1	1	Scotland	Kincardineshire	4
Poaceae	Gramineae form	0	0	2	2	Scotland	Kincardineshire	4
Polygonum	Polygonum sp.	0	0	1	1	Scotland	Kincardineshire	4
Ranunculus	Ranunculus sp.	0	0	2	2	Scotland	Kincardineshire	4
Rubus	Rubus sp.	0	0	2	2	Scotland	Kincardineshire	4
Rumex	Rumex sp.	0	0	1	1	Scotland	Kincardineshire	4
Taraxacum.officinale	Taraxacum sp.	0	0	1	1	Scotland	Kincardineshire	4
Trifolium.pratense	Trifolium pratense	0	0	1	1	Scotland	Kincardineshire	4
Trifolium.repens	Trifolium repens	3	0	1	4	Scotland	Kincardineshire	4
Unidentified	Unidentified	0	0	2	2	Scotland	Kincardineshire	4
Acer	Acer sp.	0	0	2	2	Scotland	Kirkcudbright	3
Brassica	Brassica sp.	0	0	3	3	Scotland	Kirkcudbright	3
Apiaceae	Heracleum type	0	0	1	1	Scotland	Kirkcudbright	3
Centaurea	Centaurea sp.	0	0	1	1	Scotland	Kirkcudbright	3
Epilobium.Oenothera.Chamaenerion	Chamaenerion sp.	0	0	1	1	Scotland	Kirkcudbright	3
Cirsium.Hypochaeris	Cirsium sp.	0	0	3	3	Scotland	Kirkcudbright	3
Poaceae	Gramineae form	0	0	2	2	Scotland	Kirkcudbright	3
Ranunculus	Ranunculus sp.	0	0	2	2	Scotland	Kirkcudbright	3
Saxifraga	Saxifraga sp.	0	0	2	2	Scotland	Kirkcudbright	3
Trifolium.repens	Trifolium repens	2	0	1	3	Scotland	Kirkcudbright	3
Unidentified	Unidentified	0	0	1	1	Scotland	Kirkcudbright	3
Acer	Acer sp.	0	2	6	8	England	Lancashire	26
Aesculus.hippocastanum	Aesculus sp.	0	0	2	2	England	Lancashire	26
Boraginaceae	Boraginaceae form	0	0	1	1	England	Lancashire	26
Brassica	Brassica sp.	1	1	15	17	England	Lancashire	26
Apiaceae	Heracleum type	0	0	7	7	England	Lancashire	26
Campanula	Campanula sp.	0	0	1	1	England	Lancashire	26
Caryophyllaceae	Caryophyllaceae form	0	0	1	1	England	Lancashire	26
Calluna.vulgaris	Calluna vulgaris	1	2	1	4	England	Lancashire	26
Centaurea	Centaurea sp.	0	0	6	6	England	Lancashire	26
Epilobium.Oenothera.Chamaenerion	Chamaenerion sp.	0	0	15	15	England	Lancashire	26
Castanea.sativa	Castanea sp.	0	1	3	4	England	Lancashire	26
Cirsium.Hypochaeris	Cirsium sp.	0	0	7	7	England	Lancashire	26
Erica	Erica sp.	0	0	1	1	England	Lancashire	26
Crataegus.Malus.Cotoneaster.Prunus	Prunus/Pyrus sp.	2	1	10	13	England	Lancashire	26
Helianthus.Rudbeckia	Helianthus sp.	0	1	4	5	England	Lancashire	26
Impatiens.glandulifera	Impatiens sp.	3	2	4	9	England	Lancashire	26
Onobrychis.viciifolia	Onobrychis sp.	0	0	1	1	England	Lancashire	26
Ligustrum	Ligustrum sp.	0	3	8	11	England	Lancashire	26
Lotus	Lotus sp.	0	0	2	2	England	Lancashire	26
Poaceae	Gramineae form	0	0	8	8	England	Lancashire	26
Ranunculus	Ranunculus sp.	0	0	3	3	England	Lancashire	26
Rubus	Rubus sp.	0	1	10	11	England	Lancashire	26
Rumex	Rumex sp.	0	0	2	2	England	Lancashire	26
Salix	Salix sp.	0	0	4	4	England	Lancashire	26
Saxifraga	Saxifraga sp.	0	0	2	2	England	Lancashire	26
Succisa	Succisa sp.	0	0	2	2	England	Lancashire	26
Tanacetum	Tanacetum type	0	0	2	2	England	Lancashire	26
Taraxacum.officinale	Taraxacum sp.	0	0	9	9	England	Lancashire	26
Tilia	Tilia sp.	0	1	7	8	England	Lancashire	26
Trifolium.pratense	Trifolium pratense	0	0	6	6	England	Lancashire	26
Trifolium.repens	Trifolium repens	13	7	4	24	England	Lancashire	26
Unidentified	Unidentified	0	0	11	11	England	Lancashire	26
Vicia	Vicia sp.	1	0	5	6	England	Lancashire	26
Viola	Viola sp.	0	0	1	1	England	Lancashire	26
Acer	Acer sp.	0	0	1	1	England	Leicester	1
Crataegus.Malus.Cotoneaster.Prunus	Prunus/Pyrus sp.	0	1	0	1	England	Leicester	1
Plantago.lanceolata	Plantago sp.	0	0	1	1	England	Leicester	1
Ligustrum	Ligustrum sp.	0	0	1	1	England	Leicester	1
Rubus	Rubus sp.	0	0	1	1	England	Leicester	1
Taraxacum.officinale	Taraxacum sp.	0	0	1	1	England	Leicester	1
Tilia	Tilia sp.	0	0	1	1	England	Leicester	1
Trifolium.repens	Trifolium repens	0	0	1	1	England	Leicester	1
Unidentified	Unidentified	0	0	1	1	England	Leicester	1
Vicia	Vicia sp.	0	0	1	1	England	Leicester	1
Acer	Acer sp.	0	0	3	3	England	Lincolnshire	6
Achillea	Achillea type	0	0	1	1	England	Lincolnshire	6
Aesculus.hippocastanum	Aesculus sp.	0	0	1	1	England	Lincolnshire	6
Brassica	Brassica sp.	0	0	4	4	England	Lincolnshire	6
Apiaceae	Heracleum type	0	0	3	3	England	Lincolnshire	6
Campanula	Campanula sp.	0	0	1	1	England	Lincolnshire	6
Centaurea	Centaurea sp.	0	0	2	2	England	Lincolnshire	6
Epilobium.Oenothera.Chamaenerion	Chamaenerion sp.	0	1	1	2	England	Lincolnshire	6
Castanea.sativa	Castanea sp.	0	0	1	1	England	Lincolnshire	6
Convolvulus.Calystegia	Convolvulus sp.	0	0	1	1	England	Lincolnshire	6
Crataegus.Malus.Cotoneaster.Prunus	Prunus/Pyrus sp.	0	0	6	6	England	Lincolnshire	6
Ranunculus	Ranunculus sp.	0	0	3	3	England	Lincolnshire	6
Rubus	Rubus sp.	0	0	3	3	England	Lincolnshire	6
Saxifraga	Saxifraga sp.	0	0	1	1	England	Lincolnshire	6
Tilia	Tilia sp.	0	0	2	2	England	Lincolnshire	6
Trifolium.pratense	Trifolium pratense	0	0	1	1	England	Lincolnshire	6
Trifolium.repens	Trifolium repens	5	1	0	6	England	Lincolnshire	6
Unidentified	Unidentified	0	0	1	1	England	Lincolnshire	6
Vicia	Vicia sp.	0	1	3	4	England	Lincolnshire	6
Acer	Acer sp.	0	1	8	9	England	London	18
Achillea	Achillea type	0	0	2	2	England	London	18
Aesculus.hippocastanum	Aesculus sp.	0	0	5	5	England	London	18
Ailanthus.altissima	Ailanthus sp.	0	1	3	4	England	London	18
Boraginaceae	Boraginaceae form	0	0	1	1	England	London	18
Brassica	Brassica sp.	0	0	3	3	England	London	18
Apiaceae	Heracleum type	0	0	5	5	England	London	18
Campanula	Campanula sp.	0	0	7	7	England	London	18
Centaurea	Centaurea sp.	0	0	2	2	England	London	18
Epilobium.Oenothera.Chamaenerion	Chamaenerion sp.	0	1	2	3	England	London	18
Castanea.sativa	Castanea sp.	4	4	5	13	England	London	18
Cirsium.Hypochaeris	Cirsium sp.	0	0	5	5	England	London	18
Convolvulus.Calystegia	Convolvulus sp.	0	0	1	1	England	London	18
Crataegus.Malus.Cotoneaster.Prunus	Prunus/Pyrus sp.	3	5	6	14	England	London	18
Helianthus.Rudbeckia	Helianthus sp.	0	0	1	1	England	London	18
Impatiens.glandulifera	Impatiens sp.	0	0	3	3	England	London	18
Juglans.regia	Juglandaceae form	0	0	1	1	England	London	18
Ligustrum	Ligustrum sp.	0	3	12	15	England	London	18
Liliaceae	Liliaceae form	0	0	3	3	England	London	18
Malvaceae	Malvaceae form	0	0	3	3	England	London	18
Onagraceae	Onagraceae form	0	0	3	3	England	London	18
Poaceae	Gramineae form	0	0	3	3	England	London	18
Petasites	Petasites type	0	0	1	1	England	London	18
Pinus	Pinus sp.	0	0	1	1	England	London	18
Polygonum	Polygonum sp.	0	0	1	1	England	London	18
Ranunculus	Ranunculus sp.	0	0	2	2	England	London	18
Ribes	Ribes sp.	0	0	2	2	England	London	18
Rubus	Rubus sp.	0	1	11	12	England	London	18
Salix	Salix sp.	0	0	1	1	England	London	18
Succisa	Succisa sp.	0	0	1	1	England	London	18
Taraxacum.officinale	Taraxacum sp.	0	0	5	5	England	London	18
Tilia	Tilia sp.	0	1	12	13	England	London	18
Trifolium.repens	Trifolium repens	1	4	6	11	England	London	18
Unidentified	Unidentified	0	0	10	10	England	London	18
Vicia	Vicia sp.	0	0	1	1	England	London	18
Achillea	Achillea type	0	0	1	1	Ireland	Mayo	1
Apiaceae	Heracleum type	0	0	1	1	Ireland	Mayo	1
Calluna.vulgaris	Calluna vulgaris	0	1	0	1	Ireland	Mayo	1
Centaurea	Centaurea sp.	0	0	1	1	Ireland	Mayo	1
Crataegus.Malus.Cotoneaster.Prunus	Prunus/Pyrus sp.	0	1	0	1	Ireland	Mayo	1
Rubus	Rubus sp.	0	0	1	1	Ireland	Mayo	1
Saxifraga	Saxifraga sp.	0	0	1	1	Ireland	Mayo	1
Trifolium.repens	Trifolium repens	0	1	0	1	Ireland	Mayo	1
Acer	Acer sp.	0	0	4	4	England	Middlesex	9
Achillea	Achillea type	0	0	1	1	England	Middlesex	9
Aesculus.hippocastanum	Aesculus sp.	0	0	4	4	England	Middlesex	9
Brassica	Brassica sp.	0	0	2	2	England	Middlesex	9
Apiaceae	Heracleum type	0	0	3	3	England	Middlesex	9
Castanea.sativa	Castanea sp.	1	5	1	7	England	Middlesex	9
Cirsium.Hypochaeris	Cirsium sp.	0	0	3	3	England	Middlesex	9
Erica	Erica sp.	0	0	1	1	England	Middlesex	9
Crataegus.Malus.Cotoneaster.Prunus	Prunus/Pyrus sp.	4	1	4	9	England	Middlesex	9
Helianthus.Rudbeckia	Helianthus sp.	0	0	1	1	England	Middlesex	9
Ligustrum	Ligustrum sp.	0	0	5	5	England	Middlesex	9
Liliaceae	Liliaceae form	0	0	1	1	England	Middlesex	9
Poaceae	Gramineae form	0	0	1	1	England	Middlesex	9
Oxalis	Oxalis sp.	0	0	1	1	England	Middlesex	9
Pinus	Pinus sp.	0	0	1	1	England	Middlesex	9
Ranunculus	Ranunculus sp.	0	0	1	1	England	Middlesex	9
Rubus	Rubus sp.	0	0	6	6	England	Middlesex	9
Salix	Salix sp.	0	0	1	1	England	Middlesex	9
Taraxacum.officinale	Taraxacum sp.	0	0	2	2	England	Middlesex	9
Tilia	Tilia sp.	1	3	1	5	England	Middlesex	9
Trifolium.repens	Trifolium repens	2	0	3	5	England	Middlesex	9
Unidentified	Unidentified	0	0	6	6	England	Middlesex	9
Acer	Acer sp.	0	0	1	1	Wales	Monmouthshire	1
Apiaceae	Heracleum type	0	0	1	1	Wales	Monmouthshire	1
Calluna.vulgaris	Calluna vulgaris	0	0	1	1	Wales	Monmouthshire	1
Cirsium.Hypochaeris	Cirsium sp.	0	0	1	1	Wales	Monmouthshire	1
Crataegus.Malus.Cotoneaster.Prunus	Prunus/Pyrus sp.	0	1	0	1	Wales	Monmouthshire	1
Erica	Erica sp.	0	0	1	1	Wales	Monmouthshire	1
Liliaceae	Liliaceae form	0	0	1	1	Wales	Monmouthshire	1
Rubus	Rubus sp.	0	0	1	1	Wales	Monmouthshire	1
Tilia	Tilia sp.	0	0	1	1	Wales	Monmouthshire	1
Unidentified	Unidentified	0	0	1	1	Wales	Monmouthshire	1
Acer	Acer sp.	0	0	6	6	England	Norfolk	14
Aesculus.hippocastanum	Aesculus sp.	1	0	1	2	England	Norfolk	14
Brassica	Brassica sp.	3	1	6	10	England	Norfolk	14
Apiaceae	Heracleum type	0	0	5	5	England	Norfolk	14
Campanula	Campanula sp.	0	0	1	1	England	Norfolk	14
Caryophyllaceae	Caryophyllaceae form	0	0	1	1	England	Norfolk	14
Centaurea	Centaurea sp.	0	0	1	1	England	Norfolk	14
Epilobium.Oenothera.Chamaenerion	Chamaenerion sp.	0	0	1	1	England	Norfolk	14
Castanea.sativa	Castanea sp.	1	1	2	4	England	Norfolk	14
Convolvulus.Calystegia	Convolvulus sp.	0	0	1	1	England	Norfolk	14
Crataegus.Malus.Cotoneaster.Prunus	Prunus/Pyrus sp.	0	4	8	12	England	Norfolk	14
Lamiaceae	Labiatae form	0	0	1	1	England	Norfolk	14
Onobrychis.viciifolia	Onobrychis sp.	0	0	1	1	England	Norfolk	14
Poaceae	Gramineae form	0	0	3	3	England	Norfolk	14
Ligustrum	Ligustrum sp.	0	0	1	1	England	Norfolk	14
Lotus	Lotus sp.	0	0	1	1	England	Norfolk	14
Polygonum	Polygonum sp.	0	0	1	1	England	Norfolk	14
Ranunculus	Ranunculus sp.	0	0	2	2	England	Norfolk	14
Rubus	Rubus sp.	0	0	6	6	England	Norfolk	14
Saxifraga	Saxifraga sp.	0	0	2	2	England	Norfolk	14
Tanacetum	Tanacetum type	0	0	1	1	England	Norfolk	14
Taraxacum.officinale	Taraxacum sp.	0	0	2	2	England	Norfolk	14
Tilia	Tilia sp.	0	0	6	6	England	Norfolk	14
Trifolium.pratense	Trifolium pratense	0	3	4	7	England	Norfolk	14
Trifolium.repens	Trifolium repens	7	2	3	12	England	Norfolk	14
Unidentified	Unidentified	0	0	3	3	England	Norfolk	14
Vicia	Vicia sp.	0	1	9	10	England	Norfolk	14
Acer	Acer sp.	0	0	3	3	England	Northants	5
Agrostemma	Agrostemma sp.	0	0	1	1	England	Northants	5
Brassica	Brassica sp.	0	1	2	3	England	Northants	5
Apiaceae	Heracleum type	0	0	1	1	England	Northants	5
Centaurea	Centaurea sp.	0	0	1	1	England	Northants	5
Epilobium.Oenothera.Chamaenerion	Chamaenerion sp.	0	0	1	1	England	Northants	5
Castanea.sativa	Castanea sp.	0	0	1	1	England	Northants	5
Crataegus.Malus.Cotoneaster.Prunus	Prunus/Pyrus sp.	0	0	2	2	England	Northants	5
Helianthus.Rudbeckia	Helianthus sp.	0	0	1	1	England	Northants	5
Lamiaceae	Labiatae form	0	0	1	1	England	Northants	5
Poaceae	Gramineae form	0	0	3	3	England	Northants	5
Liliaceae	Liliaceae form	0	0	1	1	England	Northants	5
Pinus	Pinus sp.	0	0	1	1	England	Northants	5
Ranunculus	Ranunculus sp.	0	0	2	2	England	Northants	5
Rubus	Rubus sp.	0	0	5	5	England	Northants	5
Tilia	Tilia sp.	0	0	4	4	England	Northants	5
Trifolium.pratense	Trifolium pratense	0	0	3	3	England	Northants	5
Trifolium.repens	Trifolium repens	4	1	0	5	England	Northants	5
Unidentified	Unidentified	0	0	3	3	England	Northants	5
Vicia	Vicia sp.	0	0	5	5	England	Northants	5
Acer	Acer sp.	0	1	10	11	England	Nottingham	22
Achillea	Achillea type	0	0	5	5	England	Nottingham	22
[truncated: 483 more rows]

## Sheet: DNA_frequency_of_occurrence
The frequency of occurrence of the taxa at different abundances within the honey samples from 2017
[truncated: 173 more rows]

[truncated: 3 more sheets: Deans_frequency_of_occurrence, Moran's_I_test, Habitat_data]
